# Supplementary material for: Iron or sulfur respiration—an adaptive choice determining the fitness of a natronophilic bacterium Dethiobacter alkaliphilus in geochemically contrasting environments
Source: Front Microbiol. 2023 Jul 14;14:1108245. doi: 10.3389/fmicb.2023.1108245 (PMC10376724; doi:10.3389/fmicb.2023.1108245)
Supplement: Supplementary file 2 [file Table_1.XLSX]

## Sheet: Supplementary_table_S2
Supplementary table S1. Best blast hits of D. alkaliphilus' cytochromes among previously reported components of EET pathways in prokaryotes.
	Rows with the cytochromes encoded by clustered genes are differentially colored.
	Clusters of AHT1T type strain and their homologous clusters of strain Z-1002 are marked bright yellow and brown.
	Clusters of Z-1002 strain are marked pink and red.
	Homologs of AHT1- strain proteins from the Z-1002 strain are marked in the column L according to the color of the cluster they are encoded in, the same is for the homologs of Z-1002 proteins from AHT1.
	Refer to Methods section for the description of EET-related proteins included in the analysis. Previously published protein names and locus tags are provided. references are given in the Methods section.
	Homologs of SirA and Otr octaheme sulfite- and tetrathionate reductases are given in bold, underlined, red script.
	Clusters, putatively involved in iron cycling, are marked with "-Fe" sign. All the clusters are numbered consistently with their genomic coordinates.
	Gene mapping for the clusters is presented in Figure 4, main text.
Strain	Cluster	Locus Tag	Gene Product Name	TMH	SP	Hemes	Pfam domains	Gene neighborhood	Best hit among EET-related proteins	Homology with EET-related proteins, Identity % / E-value / Query coverage %	Homolog in Z-1002 strain	Homology with Z-1002-strain proteins, Identity % / E-value / Query coverage %
AHT1T		DealDRAFT_0324	conserved hypothetical protein	1	1	5	pfam13435===Cytochrome_C554	clustered with 2 sensor proteins	-	-	-	-
		DealDRAFT_0884	respiratory nitrite reductase (cytochrome; ammonia-forming) precursor (EC 1.7.2.2)	-	1	5 (1 CXXCK)	pfam02335===Cytochrom_C552	putative NrfAH locus (lacks NrfH)	CarfeDRAFT_00001220_quinol oxidase	33 / 2,0E-36 / 63	OMD50_RS09530	complete identity
		DealDRAFT_1087	hypothetical protein	1	1	6	pfam13435===Cytochrome_C554	LuxR regulattory region	SmhC_Fe(III)-specific	23 / 2,0E-12 / 37	OMD50_14880	93 / 0 / 90
		DealDRAFT_1093	multiheme cytochrome	1	1	12	pfam13435===Cytochrome_C554 pfam09699===Paired_CXXCH_1	NHL- & TPR-repeat-containing proteins, membrane sensors & transcriptional regulators LuxR	SmhB_ferric citrate specific	38 / 1,0E-68 / 52	-	-
	1-Fe-T	DealDRAFT_1094	hypothetical protein	1	1	7	pfam09699===Paired_CXXCH_1 pfam14522===Cytochrome_C7		SO4360, MtrA homolog	22 / 7,0E-08 / 71	-	-
		DealDRAFT_1097	cytochrome_c,_NapC/NirT_family	-	-	12	pfam03264===Cytochrom_NNT pfam14522===Cytochrome_C7		CarfeDRAFT_00024670_CymA quinol oxidase homolog	34 / 2,0E-56 / 151	-	-
		DealDRAFT_1416	multiheme cytochrome	1	1	6	pfam09699===Paired_CXXCH_1	trasnferase, synthetase	CarfeDRAFT_0000155	27 / 6,0E-16 / 48	OMD50_RS14255	62 / 0 / 90
	2-Fe-T	DealDRAFT_1428	multiheme cytochrome	1	1	5	pfam09699===Paired_CXXCH_1	NHL- & TPR-repeats-containing proteins, electron transfer flavoprotein	TherJR_1122	25 / 3,0E-09 / 77	OMD50_RS14315	74 / 0 / 95
		DealDRAFT_1435	multiheme cytochrome	1	1	6	pfam09699===Paired_CXXCH_1		CarfeDRAFT_0000155	30 / 5,0E-23 / 58	-	-
		DealDRAFT_1439	hypothetical (Ig-like_domain_repeat protein)	-	1	10	pfam19077===Big_13 pfam16967===TcfC pfam14522===Cytochrome_C7 pfam14537===Cytochrom_c3_2	interspersed genes of 9 multihemes and NHL- & TPR-repeats-containing proteins	MtoA	22 / 7,0E-08 / 72	OMD50_RS14355	38 / 1,0E-179 / 97
											OMD50_RS14365	87 / 0 / 99
											OMD50_RS14375	38 / 0 / 88
											OMD50_RS13505	37 / 0 / 87
		DealDRAFT_1441	nonaheme C2	-	1	9	pfam19077===Big_13 pfam14522===Cytochrome_C7		external cytochrome of ANME-2 archaeon	29 / 3,0E-10 / 28	OMD50_RS13500	43 / 1,0E-53 / 62
		DealDRAFT_1443	multiheme cytochrome	1	1	6	pfam09699===Paired_CXXCH_1		CarfeDRAFT_0000155	30 / 2,0E-26 / 58	OMD50_RS14385	46 / 1,0E-101 / 80
	3-Fe-T	DealDRAFT_1446	cytochrome c, NapC/NirT family	1	-	12	pfam03264===Cytochrom_NNT		CarfeDRAFT_00024670_CymA quinol oxidase homolog	37 / 2,0E-54 / 150	OMD50_RS14400	46 / 1,0E-101 / 80
		DealDRAFT_1447	cytochrome C family protein	1	-	17	pfam09699===Paired_CXXCH_1		DmsE	30 / 6,0E-22 / 71	OMD50_RS14405	92 / 0 / 90
		DealDRAFT_1449	hypothetical protein	1	-	12	pfam03264===Cytochrom_NNT		CarfeDRAFT_00024670_CymA quinol oxidase homolog	31 / 1,0E-33 / 151	OMD50_RS14415	91 / 0 / 100
		DealDRAFT_1451	hypothetical protein	-	-	6	pfam14537===Cytochrom_c3_2		SmhB_ferric citrate specific	21 / 9,0E-09 / 45	-	-
		DealDRAFT_1454	cytochrome C family protein	-	1	21	pfam09699===Paired_CXXCH_1		Otr	20 / 1,0E-05 / 67	-	-
		DealDRAFT_1457	hypothetical protein	-	1	8	pfam09699===Paired_CXXCH_1 pfam14522===Cytochrome_C7		MtoA	27 / 8,0E-12 / 65	OMD50_RS09855	97 / 0 / 100
											OMD50_RS13520	complete identity
		DealDRAFT_1481	multiheme cytochrome	1	1	6	pfam13435===Cytochrome_C554 pfam09699===Paired_CXXCH_1	small hypothetical proteins	SmhC_Fe(III) specific	30 / 7,0E-36 / 62	OMD50_RS13360	90 / 0 / 100
		DealDRAFT_1565	hypothetical protein	-	1	5	pfam02335===Cytochrom_C552 pfam14522===Cytochrome_C7		-	-	OMD50_RS01475	91 / 0 / 100
	4-Fe-T	DealDRAFT_1670	hypothetical protein	-	1	6	pfam13435===Cytochrome_C554	hypothetical proteins	SmhC_Fe(III) specific	32 / 3,0E-35 / 63	OMD50_RS01775	94 / 0 / 90
		DealDRAFT_1671	cytochrome_c	1	1	6	pfam13435===Cytochrome_C554		SmhC_Fe(III) specific	31 / 2,0E-32 / 63	OMD50_RS01780	82 / 0 / 100
		DealDRAFT_1785	respiratory nitrite reductase specific menaquinol--cytochrome-c reductase (NrfH) precursor (EC 1.10.2.-)	1	-	4	pfam03264===Cytochrom_NNT	hypothetical protein	CarfeDRAFT_00024670_CymA quinol oxidase homolog	32 / 2,0E-13 / 60	OMD50_RS08295	86 / 1,0E-83 / 100
		DealDRAFT_1910	Nitrite reductase (cytochrome; ammonia-forming)	1	1	8 (1 CXXCK)	pfam02335===Cytochrom_C552	ABC-transporter & GTP-binding protein	CarfeDRAFT_00001220_quinol oxidase	34 / 2,0E-42 / 82	OMD50_RS07035	82 / 0 / 100
	5-T	DealDRAFT_1917	hypothetical protein	-	-	10	pfam14537===Cytochrom_c3_2 pfam13435===Cytochrom_C554	regulatory protein	SirA	22 / 3,0E-05 / 45	OMD50_RS07060	98 / 0 / 100
		DealDRAFT_1918	Rhodanese domain protein	-	-	-	pfam00581===Rhodanese-like domain	regulatory protein	-	-	OMD50_RS07065	89 / 1,0E-137 / 84
		DealDRAFT_2033	multiheme cytochrome	1	1	6	pfam13435===Cytochrom_C554 pfam09699===Paired_CXXCH_1	LuxR regulator, AMP-dependent synthetase	SirA	22 / 3,0E-05 / 44	OMD50_RS05590	92 / 0 / 100
		DealDRAFT_2478	conserved hypothetical protein	-	-	5	pfam13435===Cytochrom_C554	membrane protease downstream, transcriptional regulator upstream	SO_4360	22 / 7,0E-05 / 65	OMD50_RS03360	92 / 0 / 100
		DealDRAFT_2539	hypothetical protein	1	1	5	pfam02335===Cytochrom_C552	DNA helicase, tRNA transferase	OmcN	24 / 2,0E-07 / 41	OMD50_RS02905	88 / 0 / 100
	6-T	DealDRAFT_2858	cytochrome c nitrite reductase small subunit	1	-	4	pfam03264===Cytochrom_NNT	putative nitrite reductase locus	CarfeDRAFT_00024670_CymA quinol oxidase homolog	32 / 7,0E-11 / 60	OMD50_RS12335	84 / 1,0E-83 / 100
		DealDRAFT_2859	cytochrome c nitrite reductase small subunit	1	-	4	pfam03264===Cytochrom_NNT			29 / 4,0E-10 / 60	OMD50_RS12330	90 / 1,0E-87 / 100
		DealDRAFT_2872	respiratory nitrite reductase (cytochrome; ammonia-forming) NrfA	2	-	5 (1 CXXCK)	pfam02335===Cytochrom_C552	hypothetical proteins, fructoso bisphosphate aldolase	CarfeDRAFT_00001220_quinol oxidase	31 / 9,0E-54 / 91	OMD50_RS09530	31 / 1,0E-51 / 77
Strain		Locus tag	Gene Product Name	TMH	SP	Hemes	Pfam domains	Gene neighborhoods	Best Fe-red hit if different	Homology with EET-related proteins, Identity % / E-value / Query coverage %	Homologs in AHT1T strain
Z-1002		OMD50_RS01475	ammonia-forming_cytochrome_c_nitrite_reductase_subunit_c552	-	1	5	pfam14522===Cytochrome_C7 pfam02335===Cytochrome_C552	clustered with MurJ murein biosynthesis protein	OcwA (low homology)	22 / 9,0E-06 / 42	DealDRAFT_1565
	1-Fe	OMD50_RS01775	cytochrome_C	-	1	6	pfam13442===Cytochrome_CBB3 pfam14522===Cytochrome_C7	hypothetical proteins	SmhC_Fe(III)-specific	33 / 2,0E-36 / 63	DealDRAFT_1670
		OMD50_RS01780	cytochrome_C	-	1	6	pfam13442===Cytochrome_CBB3 pfam14522===Cytochrome_C7 pfam09699===Paired_CXXCH_1		SmhC_Fe(III)-specific	31 / 3,0E-31 / 63	DealDRAFT_1671
		OMD50_RS02905	ammonia-forming_cytochrome_c_nitrite_reductase_subunit_c552	-	1	10	pfam02335===Cytochrom_C552	phosphoenopyruvate carboxykinase, acyl-CoA dehydrogenase	OcwA (low homology)	25 / 3,0E-08 / 41	DealDRAFT_2539
		OMD50_RS03360	hypothetical	-	-	5	pfam13435===Cytochrome_C554 pfam00130===C1_1 pfam03264===Cytochrom_NNT	regulators, folate family transporter	SO_4360 decaheme	23 / 6,0E-04 / 51	DealDRAFT_2478
		OMD50_RS14255	hypothetical	-	1	6	pfam09699===Paired_CXXCH_1 pfam13442===Cytochrome_CBB3	trasnferase, synthetase	CarfeDRAFT_0000155	25 / 4,0E-15 / 57	DealDRAFT_1416
		OMD50_RS14315	hypothetical	-	1	6	pfam09699===Paired_CXXCH_1 pfam18509===MCR pfam00111===Fer2 pfam14522===Cytochrome_C7	NHL- & TPR-repeat-containing proteins, flavodoxin	CarfeDRAFT_0000155	29 / 3,0E-10 / 20	DealDRAFT_1428
		OMD50_RS14355	Ig-like_domain_repeat_protein	-	1	9	pfam09912===DUF2141 pfam19077===Big_13 pfam11721===Malectin pfam14173===ComGG pfam17957===Big_7 pfam14522===Cytochrome_C7 pfam14537===Cytochrom_c3_2	ABC transporter, FAD-binding & electron transfer flavoproteins, six-bladed β-propeller domain protein (structural part of NHL-repeat-containing proteins), TPR-containing protein	MtoA	29 / 2,0E-09 / 38	DealDRAFT_1439
		OMD50_RS14365	Ig-like_domain_repeat_protein	-	-	10	pfam19077===Big_13 pfam13205===Big_5 pfam14537===Cytochrom_c3_2 pfam09699===Paired_CXXCH_1 pfam14522===Cytochrome_C7 pfam14537===Cytochrom_c3_2		MtoA	23 / 1,0E-09 / 70	DealDRAFT_1439
	2-Fe	OMD50_RS14375	hypothetical (Ig-like_domain_repeat_protein	-	1	10	pfam04234===CopC pfam19077===Big_13 pfam13750===Big_3_3 pfam14522===Cytochrome_C7 pfam14537===Cytochrom_c3_2		MtrD	24 / 7,0E-08 / 82	DealDRAFT_1439
		OMD50_RS14385	cytochrome_C	-	1	6	pfam14537===Cytochrom_c3_2 pfam13442===Cytochrome_CBB3 pfam09699===Paired_CXXCH_1 pfam14522===Cytochrome_C7		CarfeDRAFT_0000155	30 / 1,0E-26 / 58	DealDRAFT_1443
		OMD50_RS14400	hypothetical	-	1	12	pfam02085===Cytochrom_CIII pfam14522===Cytochrome_C7		CarfeDRAFT_00024670_CymA quinol oxidase homolog	35 / 3,0E-53 / 100	DealDRAFT_1446
		OMD50_RS14405	cytochrome_c3_family_protein	-	1	16	pfam09699===Paired_CXXCH_1		SO_1427 DmsE family decaheme	29 / 8,0E-22 / 80	DealDRAFT_1447
		OMD50_RS14415	NapC/NirT_family_cytochrome_c	-	1	12	pfam03264===Cytochrom_NNT pfam14522===Cytochrome_C7 pfam09699===Paired_CXXCH_1		CarfeDRAFT_00024670_CymA quinol oxidase homolog	31 / 3,0E-33 / 100	DealDRAFT_1449
		OMD50_RS14880	hypothetical	-	1	5	pfam13442===Cytochrome_CBB3 pfam09699===Paired_CXXCH_1	LuxR regulatory region	SmhC/OmhA	26 / 4,0E-12 / 37	DealDRAFT_1087
		OMD50_RS05590	hypothetical	-	1	5	pfam13435===Cytochrome_C554 pfam14537===Cytochrom_c3_2 pfam09699===Paired_CXXCH_1	clustered with response regulator	SmhC/OcwA	25 / 1,0E-18 / 60	DealDRAFT_2033
		OMD50_RS07035	ammonia-forming_cytochrome_c_nitrite_reductase_subu nit_c552	1	1	8 (1 CXXCK)	pfam02335===Cytochrom_C552 pfam09699===Paired_CXXCH_1	flavodoxin encoded in the reverse direction	CarfeDRAFT_00001220_quinol oxidase	34 / 2,0E-42 / 82	DealDRAFT_1910
	4	OMD50_RS07060	hypothetical	-	-	10	pfam13435===Cytochrome_C554 pfam14537===Cytochrom_c3_2 pfam14522===Cytochrome_C7	regulatory protein	SirA	23 / 6,0E-06 / 51	DealDRAFT_1917
		OMD50_RS07065	Rhodanese domain protein	-	-	-	pfam00581===Rhodanese-like domain	regulatory protein	-	-	DealDRAFT_1918
		OMD50_RS08295	NapC/NirT_family_cytochrome_c	-	1	3	pfam03264===Cytochrom_NNT pfam13442===Cytochrome_CBB3	hypothetical proteins	CarfeDRAFT_00024670_CymA quinol oxidase homolog	32 / 1,0E-13 / 60	DealDRAFT_1785
		OMD50_RS09530	ammonia-forming_nitrite_reductase_subunit_c552	-	1	4 (1 CXXCK)	pfam02335===Cytochrom_C552	sterol-binding domain protein	CarfeDRAFT_0000122 Quinol oxidase	33 / 2,0E-50 / 86	DealDRAFT_0884, DealDRAFT_2872
		OMD50_RS09855	carboxypeptidase_regulatory-like_domain-containing_protein	-	1	9	pfam13620===CarboxypepD_reg pfam14522===Cytochrome_C7 pfam09699===Paired_CXXCH_1	biotin transporter, thiamine phosphate synthase	MtrD	24 / 7,0E-10 / 60	DealDRAFT_1457
	5	OMD50_RS12330	NapC/NirT_family_cytochrome_c	-	1	3	pfam03264===Cytochrom_NNT pfam13442===Cytochrome_CBB3	putative nitrite reductase locus	CarfeDRAFT_000024670 CymA homolog, Quinol oxidase	29 / 4,0E-10 / 60	DealDRAFT_2859
		OMD50_RS12335	NapC/NirT_family_cytochrome_c	-	1	3	pfam03264===Cytochrom_NNT pfam00034===Cytochrom_C			32 / 1,0E-10 / 60	DealDRAFT_2858
		OMD50_RS13360	cytochrome_C	-	1	5	pfam13435===Cytochrome_C554 pfam09699===Paired_CXXCH_1	flanked by a NYN-domain (metal binding) & a CGGC-domain (Zn-binding) proteins	SmhC_Fe(III) specific	29 / 7,0E-36 / 62	DealDRAFT_1481
		OMD50_RS13500	hypothetical	-	1	4	pfam00041===fn3 pfam09699===Paired_CXXCH_1 pfam14522===Cytochrome_C7	hypothetical proteins, serine peptidase OMD50_RS13495 & ABC transporter	DmsE	28 / 1,0E-09 / 39	DealDRAFT_1441
	3-Fe	OMD50_RS13505	hypothetical (with large Ig-like_domain)	-	1	10	pfam19077===Big_13 pfam17957===Big_7 pfam13754===Big_3_4 pfam14522===Cytochrome_C7		OmcX	26 / 5,0E-08 / 70	DealDRAFT_1439
		OMD50_RS13520	hypothetical	-	1	9	pfam14522===Cytochrome_C7 pfam09699===Paired_CXXCH_1		MtoA	27 / 1,0E-11 / 47	DealDRAFT_1457
