# Supplementary material for: Iron or sulfur respiration—an adaptive choice determining the fitness of a natronophilic bacterium Dethiobacter alkaliphilus in geochemically contrasting environments
Source: Front Microbiol. 2023 Jul 14;14:1108245. doi: 10.3389/fmicb.2023.1108245 (PMC10376724; doi:10.3389/fmicb.2023.1108245)
Supplement: Supplementary file 3 [file Table_2.XLSX]

## Sheet: ANT1_Fe_vs_TS
Supplementary table S3. Shotgun proteomic profiles of D. alkaliphilus strain AHT1T grown with ferrihydrite or thiosulfate as the electron acceptors as determined by LC-MS/MS.
List 2 represents statistically supported data on differential expression of the proteins. Marked yellow and orange on List 2 are the identified multiheme cytochromes.
Refer to the Materials and Methods section for the description of the parameters presented.
Fe_vs_TS parameter stands for the difference in the protein expression calculated for ferrihydrite-grown cells versus thiosulfate-grown ones.
Fe	Fe	Fe	TS	TS	TS	Student's T-test Significant Fe_TS	Student's T-test significant	Peptides	Razor + unique peptides	Unique peptides	Sequence coverage [%]	Unique + razor sequence coverage [%]	Unique sequence coverage [%]	Mol. weight [kDa]	Q-value	Score	Intensity	iBAQ peptides	MS/MS count	iBAQ Fe-1	iBAQ Fe-2	iBAQ Fe-3	iBAQ TS-1	iBAQ TS-2	iBAQ TS-3	-Log Student's T-test p-value Fe_TS	Student's T-test q-value Fe_TS	Student's T-test Difference Fe_TS	Fold change Fe_vs_TS	Student's T-test Test statistic Fe_TS	Protein IDs	Majority protein IDs	id	Fasta headers
29.2033	29.0392	29.856	30.1263	29.7516	29.5505			15	15	15	61.9	61.9	61.9	26.479	0	111.52	15308000000	14	102	64701000	37276000	103280000	206670000	148880000	115360000	0.667595	0.221612	-0.443339	0.735431	-1.47206	WP_008513669.1	WP_008513669.1	87	WP_008513669.1 response regulator transcription factor [Dethiobacter alkaliphilus]
26.4177	26.1017	27.2588	26.862	27.2683	27.2535			10	10	10	22	22	22	65.043	0	168.18	2723800000	24	35	6512300	3080300	10238000	21230000	22712000	26539000	0.654349	0.229156	-0.535185	0.69007	-1.44626	WP_008513671.1	WP_008513671.1	88	WP_008513671.1 ATP-binding protein [Dethiobacter alkaliphilus]
29.3842	29.0807	26.0485	27.436	27.5688	27.215			11	11	11	39.2	39.2	39.2	37.866	0	59.812	3279900000	18	44	25161000	9638200	2176000	29120000	41765000	38279000	0.288708	0.633444	0.764487	1.69877	0.71452	WP_008513673.1	WP_008513673.1	89	WP_008513673.1 deoxyguanosinetriphosphate triphosphohydrolase [Dethiobacter alkaliphilus]
27.1499	27.7799	25.7957	27.408	27.292	27.4571			14	14	14	25.2	25.2	25.2	68.211	0	44.209	1911200000	33	34	5441000	5046500	10112000	8152500	5182800	7855100	0.335216	0.580351	-0.47721	0.718366	-0.812386	WP_008513674.1	WP_008513674.1	90	WP_008513674.1 DNA primase [Dethiobacter alkaliphilus]
30.047	29.7024	28.5361	30.2877	30.125	30.3431			15	15	15	37.6	37.6	37.6	42.65	0	124.51	22941000000	17	105	131110000	88048000	42947000	243340000	187780000	228180000	0.82635	0.140586	-0.823412	0.565104	-1.78302	WP_008513677.1	WP_008513677.1	91	WP_008513677.1 RNA polymerase sigma factor RpoD [Dethiobacter alkaliphilus]
27.2033	27.6698	29.0107	27.0311	27.2298	27.3829			10	10	10	63.4	63.4	63.4	15.952	0	26.166	1351400000	12	22	15262000	9133800	43693000	20437000	11513000	6211300	0.60733	0.260003	0.746685	1.67793	1.35467	WP_008513679.1	WP_008513679.1	92	WP_008513679.1 hypothetical protein [Dethiobacter alkaliphilus]
24.836	23.9783	23.2314	25.2246	27.3416	27.6477	+	Fe_TS	1	1	1	2.5	2.5	2.5	49.267	0	2.7948	519820000	8	3	1759100	943120	1974800	6368800	18603000	22507000	1.42121	0.0378838	-2.72274	0.151487	-3.05309	WP_008513686.1	WP_008513686.1	94	WP_008513686.1 sodium:solute symporter family protein [Dethiobacter alkaliphilus]
25.1205	27.1881	23.5938	27.1912	27.539	27.3862			15	15	15	45.2	45.2	45.2	47.135	0	139.2	2469900000	26	48	2257000	4001900	1360800	18140000	19367000	21595000	0.924974	0.106968	-2.07133	0.237941	-1.97959	WP_008513688.1	WP_008513688.1	95	WP_008513688.1 nickel-dependent lactate racemase [Dethiobacter alkaliphilus]
27.9578	27.5809	28.4592	27.3497	27.4696	27.8215			1	1	1	16.3	16.3	16.3	9.9934	0	15.288	1055500000	4	6	30776000	13021000	38682000	41285000	39539000	62880000	0.709529	0.195324	0.452382	1.3683	1.5538	WP_008513690.1	WP_008513690.1	96	WP_008513690.1 hypothetical protein [Dethiobacter alkaliphilus]
26.5772	26.5255	26.709	27.0783	26.8829	26.9319	+	Fe_TS	6	6	6	28.7	28.7	28.7	26.515	0	39.376	1585600000	12	26	7013200	3749300	5962000	22198000	15405000	17876000	1.96419	0.0177604	-0.360453	0.77892	-4.49554	WP_008513692.1	WP_008513692.1	97	WP_008513692.1 class I SAM-dependent methyltransferase [Dethiobacter alkaliphilus]
27.6294	28.0741	27.5272	27.7494	27.7846	27.6527			10	10	10	31.2	31.2	31.2	40.691	0	40.98	2377500000	21	39	6653800	5264200	1359000	25506000	26791000	24256000	0.0285257	0.962811	0.0146414	1.0102	0.0848902	WP_008513695.1	WP_008513695.1	98	WP_008513695.1 Nif3-like dinuclear metal center hexameric protein [Dethiobacter alkaliphilus]
27.329	27.4573	24.036	26.4845	27.525	27.1866			13	13	13	52.8	52.8	52.8	27.005	0	107.12	2419600000	13	44	14471000	9756000	709290	46637000	33161000	31401000	0.273347	0.652804	-0.79124	0.577847	-0.681604	WP_008513697.1	WP_008513697.1	99	WP_008513697.1 DUF164 domain-containing protein [Dethiobacter alkaliphilus]
24.0657	25.367	25.4242	24.5709	24.7893	24.0024			7	7	7	16.5	16.5	16.5	44.788	0	11.008	211130000	23	13	0	344140	293570	3151300	2971200	2182000	0.423603	0.449384	0.498117	1.41237	0.992697	WP_008513698.1	WP_008513698.1	100	WP_008513698.1 ATP-binding protein [Dethiobacter alkaliphilus]
25.2535	27.6587	25.4169	27.2077	27.1599	27.4506			6	6	6	59.5	59.5	59.5	13.308	0	42.007	1540600000	9	21	3115700	12920000	2164200	21013000	18680000	19239000	0.676249	0.215551	-1.16302	0.446576	-1.48892	WP_008513701.1	WP_008513701.1	101	WP_008513701.1 DUF2294 domain-containing protein [Dethiobacter alkaliphilus]
23.9927	23.6472	23.9149	25.2344	25.0007	24.8111	+	Fe_TS	3	3	3	13.9	13.9	13.9	21.161	0	4.182	196320000	9	4	0	0	0	9827100	5531100	6455600	2.71102	0.00534286	-1.16379	0.446339	-7.22629	WP_008513702.1	WP_008513702.1	102	WP_008513702.1 carbon monoxide dehydrogenase subunit beta [Dethiobacter alkaliphilus]
24.4382	25.7982	24.458	26.2139	25.6255	25.3245			6	6	6	17.8	17.8	17.8	41.889	0	33.201	610160000	16	14	776720	0	345740	16585000	12247000	8181100	0.723915	0.186711	-0.823172	0.565198	-1.58189	WP_008513705.1	WP_008513705.1	103	WP_008513705.1 ferredoxin oxidoreductase [Dethiobacter alkaliphilus]
24.3425	24.6029	24.9983	25.1782	25.1763	24.8785			4	4	4	20.6	20.6	20.6	31.362	0	10.506	328960000	11	6	0	608830	227400	13533000	8176600	7359800	0.934162	0.105448	-0.429743	0.742394	-1.9981	WP_008513706.1	WP_008513706.1	104	WP_008513706.1 thiamine pyrophosphate-dependent enzyme [Dethiobacter alkaliphilus]
25.9218	25.9958	26.2023	27.6621	27.6248	27.6494	+	Fe_TS	7	7	7	39.4	39.4	39.4	23.85	0	24.412	2438100000	9	23	9839700	7395600	11619000	75232000	56315000	52764000	4.342	0	-1.60545	0.328633	-18.9686	WP_008513707.1	WP_008513707.1	105	WP_008513707.1 2-oxoacid:acceptor oxidoreductase family protein [Dethiobacter alkaliphilus]
25.1335	24.3871	24.9848	26.705	27.288	26.5876	+	Fe_TS	3	3	3	50.8	50.8	50.8	6.704	0	6.5145	573800000	3	8	0	4120500	0	72725000	58356000	56066000	2.52384	0.00628571	-2.02511	0.245687	-6.4387	WP_008513709.1	WP_008513709.1	106	WP_008513709.1 4Fe-4S binding protein [Dethiobacter alkaliphilus]
23.5803	24.6241	23.792	25.5573	25.2366	25.3112	+	Fe_TS	7	7	7	32.1	32.1	32.1	30.172	0	17.927	408780000	13	18	0	1255300	1409600	5046800	3787600	3202400	1.83271	0.0190777	-1.36956	0.38701	-4.11275	WP_008513711.1	WP_008513711.1	107	WP_008513711.1 thiamine pyrophosphate-dependent enzyme [Dethiobacter alkaliphilus]
25.0592	26.3864	26.7854	23.3771	23.7764	25.7111			3	3	3	38	38	38	11.889	0	24.789	347190000	5	6	5056600	5065500	17931000	7797300	12547000	21040000	0.940261	0.103578	1.7888	3.45526	2.0104	WP_008513715.1	WP_008513715.1	108	WP_008513715.1 hypothetical protein [Dethiobacter alkaliphilus]
27.1754	26.9671	26.7416	26.4495	26.7251	26.5926			9	9	9	21.2	21.2	21.2	46.623	0	31.734	1534400000	25	33	5056100	3280300	3403000	10277000	10175000	8726800	1.17958	0.0593375	0.372296	1.29441	2.50892	WP_008513718.1	WP_008513718.1	109	WP_008513718.1 HD domain-containing protein [Dethiobacter alkaliphilus]
30.9337	30.9823	31.6039	29.8914	29.9732	30.4005	+	Fe_TS	55	51	51	60.6	57	57	96.685	0	323.31	86547000000	52	483	220290000	154300000	300860000	190390000	170020000	230350000	1.81334	0.0194489	1.08491	2.12124	4.05836	WP_008513721.1	WP_008513721.1	110	WP_008513721.1 ATP-dependent chaperone ClpB [Dethiobacter alkaliphilus]
27.2454	26.1923	26.2547	23.8003	24.9361	24.6322	+	Fe_TS	2	2	2	3.9	3.9	3.9	59.553	0	5.346	167120000	21	5	2334100	1074000	3799900	279310	0	73827	1.92541	0.0177825	2.10799	4.31091	4.38012	WP_008513722.1	WP_008513722.1	111	WP_008513722.1 hypothetical protein [Dethiobacter alkaliphilus]
28.5782	28.8984	29.1705	28.8398	28.6403	28.9824			22	22	22	32.2	32.2	32.2	64.396	0	133.88	11494000000	30	132	30341000	22962000	30378000	86262000	61322000	69088000	0.112767	0.858706	0.0615368	1.04358	0.311023	WP_008513723.1	WP_008513723.1	112	WP_008513723.1 nucleoside kinase [Dethiobacter alkaliphilus]
26.9209	27.1947	27.8104	27.198	27.1194	27.4097			10	10	10	35.4	35.4	35.4	35.007	0	90.215	2406100000	18	44	13712000	8871300	18008000	28064000	16865000	19285000	0.0848416	0.892114	0.0663071	1.04703	0.239427	WP_008513724.1	WP_008513724.1	113	WP_008513724.1 cysteine synthase [Dethiobacter alkaliphilus]
31.4347	30.9912	31.9762	30.2459	30.3572	30.6926	+	Fe_TS	12	12	12	72	72	72	18.615	0	186.75	53113000000	12	195	524070000	368570000	847550000	487930000	377810000	563290000	1.51914	0.0317997	1.03547	2.04978	3.28845	WP_008513726.1	WP_008513726.1	114	WP_008513726.1 ferritin family protein [Dethiobacter alkaliphilus]
29.8883	29.8749	30.2914	30.5012	30.5856	30.4785	+	Fe_TS	28	28	28	50.5	50.5	50.5	68.578	0	323.31	63000000000	31	318	118910000	79330000	140050000	384340000	332660000	315500000	1.63672	0.0260772	-0.503545	0.705371	-3.58414	WP_008513728.1	WP_008513728.1	115	WP_008513728.1 aconitate hydratase [Dethiobacter alkaliphilus]
31.2293	30.9742	28.614	30.0794	29.9519	30.6258			10	10	10	55.8	55.8	55.8	19.486	0	79.839	19802000000	8	101	323140000	145950000	34050000	469760000	266930000	516230000	0.0207717	0.972227	0.0534579	1.03775	0.0623207	WP_008513731.1	WP_008513731.1	116	WP_008513731.1 rubrerythrin [Dethiobacter alkaliphilus]
30.1305	30.1366	30.7708	30.9132	30.8727	30.7633			20	20	20	77.8	77.8	77.8	30.336	0	245.12	52993000000	19	266	185840000	131330000	258760000	669580000	545860000	555420000	1.09107	0.0720234	-0.503754	0.705269	-2.32061	WP_008513732.1	WP_008513732.1	117	WP_008513732.1 methyl-accepting chemotaxis protein [Dethiobacter alkaliphilus]
26.1308	28.0701	25.8029	27.7529	27.795	27.5425			9	9	9	52.8	52.8	52.8	26.495	0	111.04	3512200000	12	46	8385100	28323000	4729200	81573000	65033000	60062000	0.653982	0.229249	-1.02884	0.490103	-1.44554	WP_008513733.1	WP_008513733.1	118	WP_008513733.1 4Fe-4S binding protein [Dethiobacter alkaliphilus]
25.467	26.1208	26.9715	26.4851	25.958	26.3629			8	8	8	38.1	38.1	38.1	26.054	0	33.05	1053600000	9	22	5169900	5795800	19455000	19079000	13002000	28332000	0.0615646	0.923075	-0.0822601	0.944577	-0.177378	WP_008513734.1	WP_008513734.1	119	WP_008513734.1 YkgJ family cysteine cluster protein [Dethiobacter alkaliphilus]
30.2334	29.9204	30.0162	28.9069	29.1704	29.2409	+	Fe_TS	20	20	20	49.2	49.2	49.2	49.283	0	178.89	18278000000	27	122	85899000	57946000	61555000	81187000	74903000	96032000	2.63902	0.00545	0.950603	1.93268	6.91396	WP_008513738.1	WP_008513738.1	121	WP_008513738.1 CoA-disulfide reductase [Dethiobacter alkaliphilus]
30.4972	30.902	31.7761	30.2945	30.5512	30.5957			4	4	4	23.1	23.1	23.1	27.478	0	64.415	22757000000	8	64	157900000	138540000	291520000	441160000	482350000	468680000	0.674889	0.216234	0.577975	1.49275	1.48627	WP_008513740.1	WP_008513740.1	122	WP_008513740.1 tetratricopeptide repeat protein [Dethiobacter alkaliphilus]
29.7913	28.8102	29.665	28.3058	28.2735	28.6188	+	Fe_TS	12	12	12	37.2	37.2	37.2	38.839	0	170.8	10324000000	14	90	127420000	38410000	85885000	88314000	88028000	106660000	1.45186	0.0365263	1.02281	2.03187	3.12576	WP_008513742.1	WP_008513742.1	123	WP_008513742.1 hypothetical protein [Dethiobacter alkaliphilus]
32.4639	32.273	33.2559	31.3103	31.1709	31.3028	+	Fe_TS	2	2	2	25.8	25.8	25.8	6.9909	0	43.55	24689000000	1	49	2031100000	975610000	3088300000	5645700000	4065800000	4932700000	2.00209	0.0160941	1.40292	2.64436	4.61048	WP_008513743.1	WP_008513743.1	124	WP_008513743.1 DUF1858 domain-containing protein [Dethiobacter alkaliphilus]
29.7228	29.418	29.455	29.0167	28.6267	28.9503	+	Fe_TS	14	14	14	35.3	35.3	35.3	50.058	0	179.22	13114000000	23	99	81992000	44587000	57113000	77865000	54390000	83274000	1.90882	0.0180312	0.667348	1.58815	4.33138	WP_008513744.1	WP_008513744.1	125	WP_008513744.1 MBL fold metallo-hydrolase [Dethiobacter alkaliphilus]
27.6009	27.7961	27.526	28.0979	27.6698	28.0471			20	20	20	34	34	34	68.322	0	90.163	4109200000	34	72	11953000	7755400	8092400	29056000	22199000	33127000	0.880766	0.12356	-0.297275	0.813788	-1.89103	WP_008513758.1	WP_008513758.1	127	WP_008513758.1 aldehyde ferredoxin oxidoreductase family protein [Dethiobacter alkaliphilus]
24.1165	24.7395	25.9877	25.1312	23.2519	24.4816			5	5	5	11.9	11.9	11.9	57.414	0	3.7366	117250000	31	7	152760	148970	1180800	0	0	0	0.352029	0.558098	0.659672	1.57972	0.847192	WP_008513774.1	WP_008513774.1	128	WP_008513774.1 FAD-dependent oxidoreductase [Dethiobacter alkaliphilus]
22.7956	24.5556	24.0358	25.5791	25.4287	25.6718	+	Fe_TS	2	2	2	26.7	26.7	26.7	10.008	0	4.1051	341990000	6	9	1072000	744990	1387200	5484300	6347400	6302700	1.54349	0.0303191	-1.76421	0.294388	-3.34847	WP_008513781.1	WP_008513781.1	129	WP_008513781.1 type II toxin-antitoxin system Phd/YefM family antitoxin [Dethiobacter alkaliphilus]
25.5127	26.8478	25.4758	27.341	26.8323	26.9289			3	3	3	21.2	21.2	21.2	15.341	0	18.349	685840000	8	14	4644700	14354000	6289200	26382000	15711000	18349000	1.07158	0.0758478	-1.08858	0.470223	-2.27981	WP_008513783.1	WP_008513783.1	130	WP_008513783.1 hypothetical protein [Dethiobacter alkaliphilus]
24.3469	23.8305	24.186	26.7538	26.4338	27.9685	+	Fe_TS	8	8	8	13	13	13	63.022	0	40.919	1157000000	18	18	198750	0	0	13349000	9240500	29892000	2.40044	0.0095814	-2.93088	0.131135	-5.96073	WP_008513785.1	WP_008513785.1	132	WP_008513785.1 ferrous iron transporter B [Dethiobacter alkaliphilus]
26.6039	27.5917	26.6099	30.3427	30.1695	30.5533	+	Fe_TS	5	5	5	23	23	23	30.409	0	153.29	15326000000	7	67	16076000	14624000	14676000	550530000	378460000	509570000	3.22814	0.00567568	-3.42	0.0934278	-9.86925	WP_008513789.1	WP_008513789.1	133	WP_008513789.1 DUF4198 domain-containing protein [Dethiobacter alkaliphilus]
27.0513	28.451	28.9298	27.2064	26.7735	27.1481			3	3	3	9.8	9.8	9.8	32.003	0	11.863	1343600000	6	14	24656000	29152000	62715000	44148000	26202000	37061000	0.885272	0.122165	1.10136	2.14557	1.90002	WP_008513790.1	WP_008513790.1	134	WP_008513790.1 DUF4198 domain-containing protein [Dethiobacter alkaliphilus]
25.6908	25.6303	25.6954	24.5092	25.0077	25.3108	+	Fe_TS	8	8	8	7.6	7.6	7.6	129.9	0	31.021	683000000	57	33	1780300	1023000	708290	1178400	1175700	2056300	1.44509	0.0369331	0.729581	1.65816	3.10963	WP_008513793.1	WP_008513793.1	135	WP_008513793.1 pyruvate:ferredoxin (flavodoxin) oxidoreductase [Dethiobacter alkaliphilus]
25.713	25.9174	27.4002	23.4674	23.9763	23.5047	+	Fe_TS	3	3	3	67.3	67.3	67.3	6.3391	0	22.097	206320000	4	6	9372600	8533400	25930000	2617500	0	5126600	2.0767	0.0148101	2.69404	6.47122	4.84311	WP_008513794.1	WP_008513794.1	136	WP_008513794.1 DUF3787 domain-containing protein [Dethiobacter alkaliphilus]
24.3438	23.743	24.2028	25.0633	24.759	24.748	+	Fe_TS	5	5	5	43.5	43.5	43.5	14.235	0	7.1575	166380000	7	7	2923300	966380	1408300	7767900	5424700	5277300	1.65892	0.024994	-0.760249	0.590394	-3.64168	WP_008513796.1	WP_008513796.1	137	WP_008513796.1 GntR family transcriptional regulator [Dethiobacter alkaliphilus]
24.2946	24.2172	24.8898	24.493	24.3718	24.8066			4	4	4	15.4	15.4	15.4	32.427	0	12.031	200880000	16	8	889600	510920	1027600	3802700	1340100	3761000	0.133127	0.837567	-0.0899684	0.939543	-0.361528	WP_008513798.1	WP_008513798.1	138	WP_008513798.1 ABC transporter ATP-binding protein [Dethiobacter alkaliphilus]
24.7037	26.2069	27.866	23.9154	23.7829	25.7686			3	3	3	8.1	8.1	8.1	31.504	0	3.4168	243220000	16	5	592480	466110	741360	86359	38753	51885	0.726186	0.185861	1.76992	3.41035	1.58633	WP_008513802.1	WP_008513802.1	139	WP_008513802.1 MerR family transcriptional regulator [Dethiobacter alkaliphilus]
25.9495	26.4731	27.2591	26.4165	26.745	26.3441			6	6	6	43.4	43.4	43.4	15.655	0	20.254	1123800000	9	25	11066000	7463700	13204000	26243000	14404000	18145000	0.0503771	0.938408	0.0586809	1.04151	0.146684	WP_008513805.1	WP_008513805.1	140	WP_008513805.1 YopX family protein [Dethiobacter alkaliphilus]
26.2676	27.1348	27.3669	26.6081	26.496	26.6744			7	7	7	19.5	19.5	19.5	39.249	0	29.522	1079600000	16	21	4331900	2731300	7887900	7490400	5394300	3909100	0.415045	0.461944	0.330268	1.25725	0.975492	WP_008513811.1	WP_008513811.1	141	WP_008513811.1 glycerate kinase [Dethiobacter alkaliphilus]
25.3972	26.2927	26.5369	26.5387	25.9658	26.6327			8	8	8	33.7	33.7	33.7	21.445	0	36.672	1460000000	12	31	13768000	12004000	21624000	17110000	15197000	20172000	0.305759	0.616366	-0.303502	0.810283	-0.750694	WP_008513813.1	WP_008513813.1	142	WP_008513813.1 TetR/AcrR family transcriptional regulator [Dethiobacter alkaliphilus]
25.7093	26.4113	26.7452	27.5548	27.3075	27.9145	+	Fe_TS	3	3	3	32.5	32.5	32.5	12.62	0	15.899	2010000000	5	24	16232000	8936200	21248000	85283000	60385000	84067000	1.68058	0.0239593	-1.30366	0.405096	-3.69839	WP_008513814.1	WP_008513814.1	143	WP_008513814.1 cupin domain-containing protein [Dethiobacter alkaliphilus]
27.0035	26.9062	26.4581	27.6419	27.3165	27.5527	+	Fe_TS	10	10	10	19.5	19.5	19.5	68.815	0	88.765	2214200000	34	34	4781400	2245100	1670900	14758000	12247000	13636000	1.67479	0.024202	-0.714436	0.609443	-3.68316	WP_008513822.1	WP_008513822.1	144	WP_008513822.1 glycoside hydrolase family 125 protein [Dethiobacter alkaliphilus]
26.8428	25.5701	25.4144	26.4445	26.2654	26.9376			9	9	9	32.6	32.6	32.6	38.791	0	69.503	1850100000	17	28	10744000	2898600	1089000	17066000	13331000	22573000	0.54128	0.316762	-0.606747	0.656676	-1.22566	WP_008513825.1	WP_008513825.1	145	WP_008513825.1 carbon-nitrogen hydrolase family protein [Dethiobacter alkaliphilus]
26.2125	26.2007	25.3005	26.1531	26.1413	26.5315			5	5	5	24.4	24.4	24.4	32.358	0	58.814	1285700000	12	19	6356900	3348100	2084200	19941000	18919000	18625000	0.492673	0.365046	-0.37078	0.773364	-1.1301	WP_008513827.1	WP_008513827.1	146	WP_008513827.1 carbon-nitrogen hydrolase family protein [Dethiobacter alkaliphilus]
26.9444	27.135	27.6387	27.6836	27.4242	27.7984			10	10	10	22.2	22.2	22.2	56.711	0	51.224	2969300000	27	36	7828400	5889600	4231500	30051000	20591000	25800000	0.777358	0.159872	-0.396058	0.759932	-1.68653	WP_008513829.1	WP_008513829.1	147	WP_008513829.1 diguanylate cyclase [Dethiobacter alkaliphilus]
29.2071	29.7949	27.6825	28.3523	28.9562	27.7624			4	4	4	35	35	35	13.29	0	70.573	4817400000	6	63	132950000	129410000	23741000	157690000	222030000	86939000	0.305199	0.616395	0.537873	1.45183	0.749512	WP_008513832.1	WP_008513832.1	148	WP_008513832.1 DUF2680 domain-containing protein [Dethiobacter alkaliphilus]
28.8171	28.7844	28.8918	28.7456	28.4665	27.7997			12	12	12	48.7	48.7	48.7	25.667	0	72.909	8054000000	11	59	68245000	24750000	68699000	192050000	117230000	81180000	0.809029	0.146939	0.493881	1.40823	1.74883	WP_008513833.1	WP_008513833.1	149	WP_008513833.1 response regulator transcription factor [Dethiobacter alkaliphilus]
26.9972	27.0397	26.4923	27.1551	27.1651	26.66			14	14	14	33.6	33.6	33.6	50.556	0	71.619	3388400000	25	41	13022000	6400700	5331200	36569000	34877000	19939000	0.245255	0.68867	-0.150349	0.901033	-0.620525	WP_008513835.1	WP_008513835.1	150	WP_008513835.1 HAMP domain-containing histidine kinase [Dethiobacter alkaliphilus]
27.9688	27.9462	28.5876	28.2863	28.645	28.6819			17	17	17	42.3	42.3	42.3	50.75	0	90.137	5122000000	25	68	10115000	7272000	13720000	54181000	52465000	51515000	0.687219	0.209079	-0.370188	0.773681	-1.51029	WP_008513837.1	WP_008513837.1	151	WP_008513837.1 L-seryl-tRNA(Sec) selenium transferase [Dethiobacter alkaliphilus]
27.7121	27.3336	27.3466	28.5739	28.5041	28.4461	+	Fe_TS	21	21	21	37.1	37.1	37.1	70.981	0	136.85	5647500000	36	86	9961300	6313500	3166300	36274000	31213000	19213000	2.89139	0.00547368	-1.04391	0.485011	-8.06439	WP_008513839.1	WP_008513839.1	152	WP_008513839.1 selenocysteine-specific translation elongation factor [Dethiobacter alkaliphilus]
24.1966	24.2712	23.6905	24.7816	24.4656	24.6913	+	Fe_TS	4	4	4	12.6	12.6	12.6	44.652	0	18.78	157430000	24	5	385040	0	0	1933700	502610	1701400	1.35203	0.0426824	-0.593443	0.662759	-2.89231	WP_008513847.1	WP_008513847.1	153	WP_008513847.1 EstA family serine hydrolase [Dethiobacter alkaliphilus]
28.1655	28.0966	27.7039	29.1169	28.9985	28.8946	+	Fe_TS	16	16	16	28	28	28	69.249	0	91.512	4919600000	26	43	10439000	5516500	1546100	27804000	22400000	87482000	2.52538	0.00631915	-1.01469	0.494934	-6.44487	WP_008513849.1	WP_008513849.1	154	WP_008513849.1 LCP family protein [Dethiobacter alkaliphilus]
25.5767	25.4922	24.5593	26.2713	25.964	26.1445	+	Fe_TS	4	4	4	9.7	9.7	9.7	50.754	0	27.378	499910000	23	8	816430	493740	253800	3325000	2915900	2891800	1.2732	0.0498852	-0.917216	0.52953	-2.71412	WP_008513851.1	WP_008513851.1	155	WP_008513851.1 23S rRNA (uracil(1939)-C(5))-methyltransferase RlmD [Dethiobacter alkaliphilus]
26.6729	26.7946	27.9732	23.3994	25.4963	25.5943	+	Fe_TS	2	2	2	41.5	41.5	41.5	7.0957	0	21.175	390880000	3	7	39652000	30177000	45260000	0	12599000	2603500	1.31178	0.0460542	2.31691	4.98264	2.80069	WP_008513852.1	WP_008513852.1	156	WP_008513852.1 cold-shock protein [Dethiobacter alkaliphilus]
25.4496	25.4611	26.1726	25.2656	25.6993	25.4614			10	10	10	30.7	30.7	30.7	39.713	0	18.943	554940000	19	22	3460900	2760100	5513500	4249100	6347500	5173400	0.334582	0.580405	0.218982	1.16391	0.81107	WP_008513862.1	WP_008513862.1	157	WP_008513862.1 LytTR family transcriptional regulator DNA-binding domain-containing protein [Dethiobacter alkaliphilus]
23.6526	25.1868	26.1355	25.1964	24.4222	23.1178			2	2	2	6.8	6.8	6.8	28.994	0	2.8564	227330000	14	6	1022900	1719300	4120400	5436900	1808200	2130300	0.324659	0.592472	0.746128	1.67729	0.790385	WP_008513874.1	WP_008513874.1	161	WP_008513874.1 type II toxin-antitoxin system prevent-host-death family antitoxin [Dethiobacter alkaliphilus]
25.0048	25.0355	24.6553	25.2608	25.4353	25.5012	+	Fe_TS	6	6	6	25.1	25.1	25.1	27.053	0	6.8497	461020000	11	17	2864700	2337000	1164000	7815000	7746300	9825300	1.61904	0.0266717	-0.500572	0.706826	-3.53871	WP_008513877.1	WP_008513877.1	162	WP_008513877.1 DUF5714 domain-containing protein [Dethiobacter alkaliphilus]
26.9306	26.3681	24.868	26.336	26.4911	26.4932			5	5	5	22.5	22.5	22.5	28.013	0	22.656	838210000	13	15	6206200	1296300	2830400	9243700	7084900	9600600	0.246141	0.689039	-0.384543	0.766022	-0.622471	WP_008513879.1	WP_008513879.1	163	WP_008513879.1 epoxyqueuosine reductase [Dethiobacter alkaliphilus]
28.9577	28.8833	29.6121	29.0695	29.2194	29.2382			24	24	24	63.9	63.9	63.9	48.734	0	255.89	19093000000	28	165	49571000	28314000	62957000	96260000	92487000	82745000	0.0351208	0.957468	-0.0246658	0.983048	-0.103813	WP_008513891.1	WP_008513891.1	166	WP_008513891.1 glutamine-hydrolyzing GMP synthase [Dethiobacter alkaliphilus]
24.1652	24.1905	23.9259	25.8272	25.5062	25.6367	+	Fe_TS	6	6	6	13.6	13.6	13.6	45.522	0	22.753	298330000	19	9	327970	281070	0	3222700	1026700	1462200	3.61906	0.0047619	-1.56285	0.338481	-12.436	WP_008513892.1	WP_008513892.1	167	WP_008513892.1 hypothetical protein [Dethiobacter alkaliphilus]
26.9451	27.4717	27.8901	25.6602	25.6153	26.5044	+	Fe_TS	6	6	6	13	13	13	72.779	0	31.356	1163700000	18	21	5884100	4857800	8565700	11772000	6766600	13568000	1.71587	0.0224524	1.50902	2.84616	3.79195	WP_008513894.1	WP_008513894.1	168	WP_008513894.1 serine hydrolase [Dethiobacter alkaliphilus]
26.3873	26.1871	25.2982	26.1184	26.0286	26.137			8	8	8	42.1	42.1	42.1	30.31	0	24.591	1136500000	13	20	10256000	1981600	2282100	15442000	12928000	14696000	0.152196	0.815585	-0.137126	0.909329	-0.407694	WP_008513896.1	WP_008513896.1	169	WP_008513896.1 alpha/beta hydrolase [Dethiobacter alkaliphilus]
30.0009	29.9265	29.2434	29.8054	29.0362	29.4241			14	14	14	30.2	30.2	30.2	46.1	0	127.79	17075000000	20	100	89087000	53465000	47028000	176550000	100780000	134390000	0.387823	0.501921	0.30168	1.23258	0.920446	WP_008513897.1	WP_008513897.1	170	WP_008513897.1 tyrosine--tRNA ligase [Dethiobacter alkaliphilus]
25.073	24.976	26.4705	23.2523	25.594	24.3364			3	3	3	10.3	10.3	10.3	41.037	0	7.2541	161940000	25	4	2121900	708160	2989800	0	480970	176940	0.598818	0.26647	1.11224	2.1618	1.33808	WP_008513900.1	WP_008513900.1	171	WP_008513900.1 YheC/YheD family protein [Dethiobacter alkaliphilus]
24.1015	24.4571	25.6462	24.1873	25.5506	24.4711			3	3	3	5.6	5.6	5.6	51.286	0.0096641	0.95433	84419000	23	3	377560	542590	1522100	0	0	0	0.000735208	0.999334	-0.00140953	0.999023	-0.00225526	WP_008513901.1	WP_008513901.1	172	WP_008513901.1 Mur ligase family protein [Dethiobacter alkaliphilus]
26.6647	26.8663	27.2046	28.5037	29.1822	29.0858	+	Fe_TS	3	3	3	78.4	78.4	78.4	5.7926	0	45.712	3519100000	2	36	46450000	23608000	46639000	431660000	461750000	618970000	2.79773	0.00476336	-2.01202	0.247925	-7.61897	WP_008513910.1	WP_008513910.1	173	WP_008513910.1 DUF1540 domain-containing protein [Dethiobacter alkaliphilus]
24.8293	25.2385	24.1792	25.2261	24.6999	24.4033			3	3	3	22.1	22.1	22.1	24.48	0	14.004	143870000	10	4	0	335060	0	3751400	5290400	5009800	0.0234493	0.969765	-0.0274417	0.981159	-0.0701547	WP_008513912.1	WP_008513912.1	174	WP_008513912.1 (Fe-S)-binding protein [Dethiobacter alkaliphilus]
27.0914	27.1357	26.2778	25.484	25.9116	25.8338	+	Fe_TS	8	8	8	21.6	21.6	21.6	54.416	0	71.201	851890000	27	22	6641100	4425100	3343600	3593800	2840700	4606200	1.61999	0.0265171	1.09185	2.13147	3.54114	WP_008513913.1	WP_008513913.1	175	WP_008513913.1 YdiU family protein [Dethiobacter alkaliphilus]
28.5562	28.3123	28.8488	24.6664	24.9774	26.2663	+	Fe_TS	24	24	24	32.3	32.3	32.3	73.334	0	63.812	3328800000	40	73	15024000	8230100	27083000	2224200	3426900	4644100	2.50497	0.00658462	3.26906	9.64015	6.36356	WP_008513914.1	WP_008513914.1	176	WP_008513914.1 PrkA family serine protein kinase [Dethiobacter alkaliphilus]
27.1276	25.8614	27.7184	24.9055	25.19	24.9438	+	Fe_TS	14	14	14	25.2	25.2	25.2	54.741	0	21.341	862790000	28	23	5501500	2378700	11053000	2264100	918840	2883500	1.56592	0.0282109	1.88934	3.70465	3.4043	WP_008513916.1	WP_008513916.1	177	WP_008513916.1 SpoVR family protein [Dethiobacter alkaliphilus]
27.8035	25.3358	23.7629	26.7551	26.9009	24.6832			4	4	4	18.4	18.4	18.4	19.66	0	4.634	644250000	7	14	11067000	5523200	902980	24620000	20993000	23813000	0.127568	0.842792	-0.47896	0.717495	-0.34787	WP_008513922.1	WP_008513922.1	179	WP_008513922.1 nitroreductase family protein [Dethiobacter alkaliphilus]
26.4405	26.8286	23.3808	24.2451	25.456	24.0137			3	3	3	17.2	17.2	17.2	22.289	0	13.512	191440000	11	7	6926700	5554200	3920000	0	1002600	0	0.343802	0.567588	0.978376	1.97025	0.830195	WP_008513931.1	WP_008513931.1	180	WP_008513931.1 VWA domain-containing protein [Dethiobacter alkaliphilus]
23.8969	25.4601	24.5373	26.0096	25.4128	25.8916			5	5	5	13.1	13.1	13.1	46.241	0	45.125	402470000	21	10	747490	565060	0	6398800	4923400	6530200	1.09606	0.0712444	-1.13992	0.453786	-2.33108	WP_008513937.1	WP_008513937.1	182	WP_008513937.1 SEC-C domain-containing protein [Dethiobacter alkaliphilus]
26.4407	26.8046	24.3521	24.1773	23.8903	23.9856			5	5	5	10.2	10.2	10.2	49.656	0	8.3889	341840000	22	13	4970800	3512400	1538600	910230	469760	1548900	1.13056	0.0667007	1.84808	3.6002	2.40398	WP_008513945.1	WP_008513945.1	184	WP_008513945.1 hypothetical protein [Dethiobacter alkaliphilus]
26.2497	26.2345	26.893	26.9555	26.747	26.9398			7	7	7	41.9	41.9	41.9	21.462	0	62.254	982390000	9	19	13112000	4430700	7664200	28121000	23751000	28617000	0.863577	0.127894	-0.421696	0.746547	-1.8568	WP_008513950.1	WP_008513950.1	185	WP_008513950.1 TetR/AcrR family transcriptional regulator [Dethiobacter alkaliphilus]
27.8372	28.1199	28.7328	27.7961	27.6882	28.1056			12	12	12	25.3	25.3	25.3	55.138	0	49.306	4098500000	26	61	10787000	9857900	16993000	30383000	24499000	40023000	0.555669	0.304785	0.366666	1.28937	1.25383	WP_008513951.1	WP_008513951.1	186	WP_008513951.1 NAD(P)/FAD-dependent oxidoreductase [Dethiobacter alkaliphilus]
27.3003	27.5012	28.313	27.164	27.4329	27.1592			4	4	4	54.8	54.8	54.8	9.5229	0	13.248	1223100000	5	21	21360000	16441000	45454000	38152000	42200000	37632000	0.632632	0.239707	0.452786	1.36868	1.40396	WP_008513954.1	WP_008513954.1	187	WP_008513954.1 type II toxin-antitoxin system Phd/YefM family antitoxin [Dethiobacter alkaliphilus]
29.3584	29.4348	29.6774	30.1538	29.9344	30.5191	+	Fe_TS	16	16	16	47.8	47.8	47.8	32.719	0	84.724	15581000000	17	82	81839000	59083000	83109000	214800000	159460000	232100000	1.65741	0.0251984	-0.712208	0.610385	-3.63774	WP_008513960.1	WP_008513960.1	189	WP_008513960.1 ABC transporter ATP-binding protein [Dethiobacter alkaliphilus]
24.8761	24.9188	24.9012	26.0628	25.556	26.0963	+	Fe_TS	3	3	3	4.3	4.3	4.3	57.675	0	5.882	403190000	9	7	4176300	2227100	2967700	16619000	6201300	12608000	2.34159	0.00876596	-1.00635	0.497804	-5.74348	WP_008513962.1	WP_008513962.1	190	WP_008513962.1 ABC-2 transporter permease [Dethiobacter alkaliphilus]
26.7054	26.5378	27.3047	27.6774	26.9338	27.8197			3	3	3	13.1	13.1	13.1	27.02	0	9.5316	1117500000	9	14	10989000	5703100	11509000	38761000	20053000	37148000	0.806245	0.14759	-0.627677	0.647218	-1.74334	WP_008513964.1	WP_008513964.1	191	WP_008513964.1 DUF3784 domain-containing protein [Dethiobacter alkaliphilus]
26.5761	26.5862	27.282	28.2707	28.3705	28.5611	+	Fe_TS	18	18	18	15.2	15.2	15.2	136.17	0	140.37	5821100000	31	60	5604200	2494400	6687200	36837000	34990000	29604000	2.50861	0.0066875	-1.58599	0.333096	-6.378	WP_008513970.1	WP_008513970.1	193	WP_008513970.1 efflux RND transporter permease subunit [Dethiobacter alkaliphilus]
24.9039	26.0497	24.2755	23.6798	25.6031	25.0792			2	2	2	6.7	6.7	6.7	26.054	0.0060804	1.3218	200000000	10	5	1884300	1950500	3079100	3918000	3995900	5171900	0.13794	0.83285	0.288973	1.22177	0.37328	WP_008513972.1	WP_008513972.1	194	WP_008513972.1 response regulator transcription factor [Dethiobacter alkaliphilus]
24.5075	24.2475	24.2941	24.9193	25.0818	25.0591	+	Fe_TS	5	5	5	14.8	14.8	14.8	49.605	0	6.4243	258840000	26	7	592270	0	414250	1364100	2743000	2460300	2.67567	0.00488889	-0.67035	0.628354	-7.07146	WP_008513974.1	WP_008513974.1	195	WP_008513974.1 HAMP domain-containing histidine kinase [Dethiobacter alkaliphilus]
28.69	28.5712	28.9048	29.1584	29.2747	29.1897	+	Fe_TS	12	12	12	44.1	44.1	44.1	36.474	0	52.794	11729000000	15	92	44989000	25446000	47022000	97483000	84576000	75686000	2.02691	0.0160119	-0.485619	0.714191	-4.68694	WP_008513980.1	WP_008513980.1	196	WP_008513980.1 homoserine O-succinyltransferase [Dethiobacter alkaliphilus]
28.7647	28.7388	26.9466	28.378	28.1849	28.5059			26	26	26	42.7	42.7	42.7	65.227	0	174.04	12706000000	32	159	52018000	29526000	7385200	79133000	62808000	68230000	0.123861	0.845998	-0.206256	0.866784	-0.338707	WP_008513982.1	WP_008513982.1	197	WP_008513982.1 glutamine--tRNA ligase/YqeY domain fusion protein [Dethiobacter alkaliphilus]
28.5967	28.4656	28.3232	24.0719	23.2269	25.4394	+	Fe_TS	15	15	15	21.8	21.8	21.8	77.535	0	64.367	2978500000	33	51	22635000	18919000	17891000	1722900	919140	5157600	2.53704	0.00642162	4.21579	18.5814	6.49169	WP_008513984.1	WP_008513984.1	198	WP_008513984.1 anaerobic carbon-monoxide dehydrogenase catalytic subunit [Dethiobacter alkaliphilus]
25.099	24.8745	26.5229	24.5103	24.7006	25.7172			5	5	5	27.9	27.9	27.9	26.263	0	22.855	355510000	10	9	6163100	1406500	5716500	2911700	2981500	3276000	0.338715	0.576447	0.522736	1.43668	0.819652	WP_008513991.1	WP_008513991.1	200	WP_008513991.1 ABC transporter ATP-binding protein [Dethiobacter alkaliphilus]
26.3609	24.6689	26.3149	23.8733	24.8743	25.1608			3	3	3	10.9	10.9	10.9	41.551	0	12.543	188540000	9	3	9032800	1857500	5573400	654680	0	3830300	0.776723	0.160303	1.14548	2.2122	1.68528	WP_008513992.1	WP_008513992.1	201	WP_008513992.1 ABC transporter permease [Dethiobacter alkaliphilus]
27.6094	27.5062	28.2597	26.4429	25.9526	26.847	+	Fe_TS	5	5	5	18.3	18.3	18.3	25.013	0	21.978	1651300000	11	28	12892000	5729300	17776000	13657000	12277000	18825000	1.76913	0.0201693	1.3776	2.59836	3.93602	WP_008513993.1	WP_008513993.1	202	WP_008513993.1 cobalamin-dependent protein [Dethiobacter alkaliphilus]
24.7247	25.6683	24.7391	25.8996	25.0608	25.6536			6	6	6	11.3	11.3	11.3	58.466	0	22.055	441470000	25	10	2876700	1688200	1216500	5197300	3593300	3087000	0.547132	0.310813	-0.493954	0.710076	-1.23712	WP_008513995.1	WP_008513995.1	203	WP_008513995.1 NAD(P)/FAD-dependent oxidoreductase [Dethiobacter alkaliphilus]
25.222	24.4869	25.5284	22.6297	25.3808	25.5825			4	4	4	7.7	7.7	7.7	72.962	0	8.0325	154930000	30	6	0	0	0	373640	721400	1369000	0.212368	0.731854	0.548066	1.46212	0.547354	WP_008513996.1	WP_008513996.1	204	WP_008513996.1 YgiQ family radical SAM protein [Dethiobacter alkaliphilus]
26.0689	25.9861	25.8805	27.1448	27.345	26.7089	+	Fe_TS	9	9	9	42	42	42	28.989	0	52.447	1655800000	12	28	9198100	5495500	5340500	42028000	21071000	29820000	2.29107	0.00908367	-1.08773	0.470502	-5.56221	WP_008513997.1	WP_008513997.1	205	WP_008513997.1 Uma2 family endonuclease [Dethiobacter alkaliphilus]
25.4225	25.6005	26.4154	25.1088	26.0074	25.8889			6	6	6	30.5	30.5	30.5	22.475	0	6.8333	416970000	11	12	4240600	3480900	7142200	4758700	8652500	8770500	0.127359	0.842645	0.144421	1.10529	0.347354	WP_008514008.1	WP_008514008.1	206	WP_008514008.1 TetR/AcrR family transcriptional regulator [Dethiobacter alkaliphilus]
25.6633	26.1537	26.4059	25.4231	25.5674	25.6571			3	3	3	16.4	16.4	16.4	24.549	0	18.888	390570000	11	9	2195300	2251000	5578200	8578700	8755600	8147800	1.08066	0.0737123	0.525091	1.43902	2.29878	WP_008514018.1	WP_008514018.1	208	WP_008514018.1 ABC transporter ATP-binding protein [Dethiobacter alkaliphilus]
27.7159	27.6778	25.8235	26.9457	26.7367	27.0474			2	2	2	11.9	11.9	11.9	17.84	0	6.9981	775430000	5	14	24460000	18066000	5155000	30794000	23606000	25587000	0.0917531	0.884132	0.162484	1.11921	0.257418	WP_008514022.1	WP_008514022.1	209	WP_008514022.1 L-2-amino-thiazoline-4-carboxylic acid hydrolase [Dethiobacter alkaliphilus]
27.2146	27.8495	27.389	27.9416	28.2479	28.7849			2	2	2	8.6	8.6	8.6	25.165	0	7.9179	2836800000	8	12	15241000	12583000	28516000	50459000	93250000	113810000	1.26863	0.0502246	-0.840449	0.55847	-2.70396	WP_008514024.1	WP_008514024.1	210	WP_008514024.1 LiaF-related protein [Dethiobacter alkaliphilus]
26.8872	27.1228	27.4491	25.4104	25.3524	25.8456	+	Fe_TS	8	8	8	36.6	36.6	36.6	27.554	0	41.671	1028000000	14	27	13704000	8734200	17335000	6747200	8117300	11684000	2.69962	0.00515862	1.61689	3.06714	7.17602	WP_008514027.1	WP_008514027.1	211	WP_008514027.1 class I SAM-dependent methyltransferase [Dethiobacter alkaliphilus]
28.1261	29.0827	26.6863	30.8643	31.1841	31.1099	+	Fe_TS	6	6	6	73	73	73	10.385	0	138.84	14832000000	3	54	79750000	81632000	14577000	724380000	737960000	700730000	1.92928	0.0177838	-3.08772	0.117626	-4.39154	WP_008514033.1	WP_008514033.1	212	WP_008514033.1 zinc-ribbon domain containing protein [Dethiobacter alkaliphilus]
27.2459	27.2399	29.4433	23.9967	23.6292	25.938	+	Fe_TS	6	6	6	28.6	28.6	28.6	25.25	0	7.6964	1221800000	10	15	23991000	13679000	60194000	0	10378000	4783400	1.55227	0.0295143	3.45508	10.9669	3.37026	WP_008514035.1	WP_008514035.1	213	WP_008514035.1 manganese catalase family protein [Dethiobacter alkaliphilus]
24.1959	26.6415	26.8486	26.2675	26.2961	26.5901			2	2	2	9.8	9.8	9.8	26.15	0	30.133	593880000	10	8	3429700	6863600	7687900	12002000	12547000	16858000	0.222501	0.717801	-0.489173	0.712434	-0.570109	WP_008514037.1	WP_008514037.1	214	WP_008514037.1 geranylgeranylglyceryl/heptaprenylglyceryl phosphate synthase [Dethiobacter alkaliphilus]
28.9664	28.7833	27.8362	26.6913	26.5292	27.0896	+	Fe_TS	24	24	24	52.1	52.1	52.1	49.525	0	138	5521400000	25	116	49760000	29000000	22052000	17045000	12531000	16983000	1.97732	0.0177356	1.75859	3.38366	4.53512	WP_008514048.1	WP_008514048.1	216	WP_008514048.1 AmmeMemoRadiSam system protein A [Dethiobacter alkaliphilus]
25.5117	24.8516	24.3186	23.287	23.837	24.0413	+	Fe_TS	5	5	5	14.5	14.5	14.5	37.606	0	9.5262	132720000	14	8	1639900	68303	1267000	1161500	850170	1288500	1.33117	0.0439302	1.17219	2.25353	2.84465	WP_008514049.1	WP_008514049.1	217	WP_008514049.1 AmmeMemoRadiSam system radical SAM enzyme [Dethiobacter alkaliphilus]
23.4487	24.9859	24.4451	25.2794	25.7039	25.6409			2	2	2	6.6	6.6	6.6	30.32	0	8.7599	348030000	13	9	772350	691560	1073600	6370600	5247100	5048700	1.24882	0.0515319	-1.24813	0.420993	-2.66006	WP_008514053.1	WP_008514053.1	218	WP_008514053.1 diadenylate cyclase CdaA [Dethiobacter alkaliphilus]
26.8983	26.806	27.9185	27.5334	27.3785	27.5685			7	7	7	24.1	24.1	24.1	33.958	0	24.771	2707000000	14	47	10090000	4543000	11313000	37130000	22347000	33296000	0.325174	0.592769	-0.285873	0.820245	-0.791462	WP_008514055.1	WP_008514055.1	219	WP_008514055.1 CdaR family protein [Dethiobacter alkaliphilus]
27.6625	28.3577	28.8583	27.8222	27.4543	27.8335			14	14	14	28.4	28.4	28.4	48.048	0	43.582	2701100000	21	38	9752800	8967500	19901000	35270000	18179000	29240000	0.733244	0.182401	0.589533	1.50476	1.60012	WP_008514056.1	WP_008514056.1	220	WP_008514056.1 phosphoglucosamine mutase [Dethiobacter alkaliphilus]
28.788	23.1815	29.476	27.18	26.545	27.3074			7	7	7	13.2	13.2	13.2	66.99	0	17.816	1778700000	31	11	3459800	1680000	6888300	3575700	2737400	3843100	0.0229198	0.968988	0.137719	1.10016	0.0686091	WP_008514057.1	WP_008514057.1	221	WP_008514057.1 glutamine--fructose-6-phosphate transaminase (isomerizing) [Dethiobacter alkaliphilus]
25.3907	26.3343	26.3847	24.7789	24.4488	24.47	+	Fe_TS	7	7	7	29.4	29.4	29.4	28.872	0	16.881	515200000	15	16	3892600	7042000	7616200	2474600	1595500	1188100	1.90501	0.0181649	1.47066	2.77149	4.32027	WP_008514059.1	WP_008514059.1	222	WP_008514059.1 bifunctional GlmU protein [Dethiobacter alkaliphilus]
27.6049	27.5314	27.8089	27.477	27.5082	27.7898			6	6	6	24.4	24.4	24.4	26.392	0	55.746	2742100000	7	33	35095000	19340000	36999000	103260000	80547000	87199000	0.164996	0.79378	0.0567678	1.04013	0.438123	WP_008514062.1	WP_008514062.1	223	WP_008514062.1 glucosamine-6-phosphate deaminase [Dethiobacter alkaliphilus]
28.0991	27.6718	29.2913	24.4103	23.6605	23.6935	+	Fe_TS	3	3	3	33.3	33.3	33.3	11.632	0	7.7837	1114700000	3	12	71470000	31683000	175110000	0	3020100	2037400	2.91212	0.00562162	4.43263	21.595	8.16609	WP_008514065.1	WP_008514065.1	224	WP_008514065.1 hypothetical protein [Dethiobacter alkaliphilus]
26.1869	26.1965	28.0311	25.736	23.7415	24.7411			4	4	4	22.4	22.4	22.4	14.368	0	4.8407	297620000	9	5	7052700	6358900	18025000	0	867750	765140	1.15473	0.0630853	2.06532	4.18528	2.45552	WP_008514066.1	WP_008514066.1	225	WP_008514066.1 hypothetical protein [Dethiobacter alkaliphilus]
25.5015	25.0891	27.7315	23.546	24.3697	24.1302			2	2	2	37.7	37.7	37.7	6.223	0	17.643	308870000	3	10	14763000	9713100	32107000	8148300	3474400	3615500	1.14877	0.063734	2.09206	4.26357	2.44279	WP_008514069.1	WP_008514069.1	226	WP_008514069.1 hypothetical protein [Dethiobacter alkaliphilus]
25.73	24.7684	25.8529	23.4731	22.7155	24.3428	+	Fe_TS	2	2	2	16.3	16.3	16.3	11.5	0	3.4737	113260000	7	5	6642500	2367800	715090	1218000	2379100	2857000	1.53763	0.030629	1.93995	3.83691	3.33396	WP_008514075.1	WP_008514075.1	227	WP_008514075.1 hypothetical protein [Dethiobacter alkaliphilus]
29.61	29.2749	30.8905	24.5149	23.5842	23.9527	+	Fe_TS	4	4	4	35.7	35.7	35.7	7.6686	0	4.8715	1741000000	1	12	486040000	243240000	962770000	0	0	0	3.33511	0.00498462	5.90785	60.0397	10.5168	WP_008514081.1	WP_008514081.1	229	WP_008514081.1 hypothetical protein [Dethiobacter alkaliphilus]
28.3577	28.4437	29.3771	27.1855	27.9203	28.1033			7	7	7	68.5	68.5	68.5	14.24	0	24.088	4032600000	10	34	44789000	32391000	47589000	59173000	36738000	67859000	1.08122	0.0735424	0.989802	1.98591	2.29995	WP_008514089.1	WP_008514089.1	231	WP_008514089.1 DUF302 domain-containing protein [Dethiobacter alkaliphilus]
26.4821	25.3731	26.1528	26.3031	26.5425	26.5398			4	4	4	23.5	23.5	23.5	19.361	0	11.131	653820000	8	9	6093600	2593100	4301900	10292000	12225000	16974000	0.608695	0.259917	-0.459159	0.72741	-1.35733	WP_008514095.1	WP_008514095.1	232	WP_008514095.1 nitroreductase family protein [Dethiobacter alkaliphilus]
26.0876	26.1141	26.0458	24.7522	25.1295	24.3479	+	Fe_TS	5	5	5	14	14	14	45.916	0	19.46	361570000	19	10	3344700	3152500	2419900	1560300	1049300	941460	2.38741	0.00927928	1.33933	2.53034	5.91208	WP_008514097.1	WP_008514097.1	233	WP_008514097.1 reductive dehalogenase [Dethiobacter alkaliphilus]
28.3257	28.51	28.8432	27.715	27.7122	27.9833	+	Fe_TS	7	7	7	31.2	31.2	31.2	30.631	0	66.835	4195100000	10	36	57536000	51816000	72329000	42996000	62423000	78537000	1.89571	0.0182245	0.756105	1.68892	4.29317	WP_008514105.1	WP_008514105.1	236	WP_008514105.1 DUF4097 family beta strand repeat-containing protein [Dethiobacter alkaliphilus]
27.5421	27.901	28.8166	27.0327	26.3284	27.2563			2	2	2	15.2	15.2	15.2	20.787	0	38.857	1130000000	8	13	4198200	4712300	12517000	10001000	7526600	11369000	1.21053	0.0550651	1.21414	2.32002	2.57603	WP_008514106.1	WP_008514106.1	237	WP_008514106.1 DUF1700 domain-containing protein [Dethiobacter alkaliphilus]
25.7474	24.4524	28.0016	25.4249	25.2522	25.5222			2	2	2	21.7	21.7	21.7	12.215	0	5.4048	350740000	6	4	10856000	0	19028000	10756000	7456000	10361000	0.254942	0.677729	0.667385	1.58819	0.641724	WP_008514109.1	WP_008514109.1	238	WP_008514109.1 PadR family transcriptional regulator [Dethiobacter alkaliphilus]
25.1633	24.7627	24.4715	26.7917	26.4339	26.9562	+	Fe_TS	8	8	8	20.9	20.9	20.9	43.214	0	22.584	1559000000	21	25	4982900	730410	1116400	20047000	17297000	18037000	2.79854	0.0048	-1.92806	0.262782	-7.62269	WP_008514111.1	WP_008514111.1	239	WP_008514111.1 class I SAM-dependent RNA methyltransferase [Dethiobacter alkaliphilus]
26.6524	26.4062	27.3672	25.9595	26.4344	25.7305			7	7	7	43.7	43.7	43.7	23.961	0	47.237	951270000	14	22	4727900	2727200	7240900	4143300	12192000	9414500	1.01422	0.0885384	0.767151	1.70191	2.16101	WP_008514113.1	WP_008514113.1	240	WP_008514113.1 HAD hydrolase-like protein [Dethiobacter alkaliphilus]
27.6084	28.0597	29.1507	26.2287	26.4083	26.4511	+	Fe_TS	8	8	8	22.5	22.5	22.5	36.953	0	53.068	1912700000	15	32	10842000	10519000	35710000	3304800	3541300	3455600	1.83784	0.0191241	1.91026	3.75876	4.12724	WP_008514115.1	WP_008514115.1	241	WP_008514115.1 hypothetical protein [Dethiobacter alkaliphilus]
27.1696	27.1973	27.9388	27.5324	27.4398	27.524			16	16	16	31.9	31.9	31.9	62.49	0	121.33	4735800000	27	75	14555000	10717000	20787000	38301000	32635000	36493000	0.0890283	0.888725	-0.0634937	0.956944	-0.250348	WP_008514117.1	WP_008514117.1	242	WP_008514117.1 DUF3365 domain-containing protein [Dethiobacter alkaliphilus]
29.2785	29.7195	30.5373	29.5087	29.5408	29.7038			16	16	16	47.9	47.9	47.9	26.898	0	96.049	24138000000	14	132	100700000	106920000	213880000	236360000	183020000	191070000	0.280732	0.642532	0.260645	1.19801	0.697468	WP_008514120.1	WP_008514120.1	243	WP_008514120.1 response regulator transcription factor [Dethiobacter alkaliphilus]
25.9636	24.4934	23.7791	25.95	25.8797	26.0431			2	2	2	25.4	25.4	25.4	13.791	0	28.375	358410000	6	5	5336000	3150800	0	12555000	8264300	9849900	0.875207	0.125956	-1.21221	0.431606	-1.87995	WP_008514122.1	WP_008514122.1	244	WP_008514122.1 holo-ACP synthase [Dethiobacter alkaliphilus]
28.929	29.1795	29.2232	27.0096	28.0443	27.8336	+	Fe_TS	5	5	5	35.7	35.7	35.7	15.131	0	58.834	2485200000	8	43	58231000	53096000	76452000	24711000	33603000	29443000	1.96766	0.0179606	1.48136	2.79212	4.50598	WP_008514124.1	WP_008514124.1	245	WP_008514124.1 Rrf2 family transcriptional regulator [Dethiobacter alkaliphilus]
30.4657	30.9044	29.5296	29.6247	29.5591	29.861			12	12	12	36.8	36.8	36.8	42.333	0	175.46	22015000000	15	130	216590000	180650000	73259000	236290000	179370000	263360000	0.675491	0.215704	0.618295	1.53506	1.48744	WP_008514126.1	WP_008514126.1	246	WP_008514126.1 cysteine desulfurase NifS [Dethiobacter alkaliphilus]
31.0276	31.6062	32.2931	29.6356	29.5384	30.1688	+	Fe_TS	14	14	14	86.4	86.4	86.4	13.788	0	188.54	56428000000	7	316	963390000	843900000	1785000000	589130000	521080000	771830000	1.96091	0.017662	1.86136	3.6335	4.4857	WP_008514127.1	WP_008514127.1	247	WP_008514127.1 Fe-S cluster assembly scaffold protein NifU [Dethiobacter alkaliphilus]
31.7215	31.5869	30.3198	30.2763	30.3733	30.4955			12	12	12	70.8	70.8	70.8	13.922	0	323.31	44488000000	7	177	777550000	657830000	342620000	650300000	605740000	716400000	0.852776	0.13096	0.827695	1.77485	1.83535	WP_008514129.1	WP_008514129.1	248	WP_008514129.1 YlbF family regulator [Dethiobacter alkaliphilus]
30.4434	30.4096	30.7045	29.2056	28.8683	29.3747	+	Fe_TS	18	18	18	39.6	39.6	39.6	53.546	0	63.962	5810500000	23	60	60126000	21408000	72216000	19475000	12590000	21946000	2.83619	0.004992	1.36964	2.58405	7.7991	WP_008514132.1	WP_008514132.1	249	WP_008514132.1 bifunctional ADP-dependent NAD(P)H-hydrate dehydratase/NAD(P)H-hydrate epimerase [Dethiobacter alkaliphilus]
30.4499	30.5664	31.0587	30.0797	29.8422	30.2637	+	Fe_TS	8	8	8	47.3	47.3	47.3	16.347	0	50.422	27626000000	8	119	326060000	254290000	543270000	311760000	211760000	294430000	1.32261	0.0452696	0.629818	1.54737	2.8252	WP_008514134.1	WP_008514134.1	250	WP_008514134.1 CBS domain-containing protein [Dethiobacter alkaliphilus]
31.0397	30.9349	31.974	31.703	31.5253	31.449			18	18	18	51.4	51.4	51.4	46.525	0	178.94	34779000000	19	155	202960000	158450000	300510000	304410000	229670000	226800000	0.289887	0.63365	-0.242893	0.845049	-0.717032	WP_008514141.1	WP_008514141.1	252	WP_008514141.1 homoserine dehydrogenase [Dethiobacter alkaliphilus]
26.4841	27.4673	26.9685	26.956	26.6085	27.2845			7	7	7	19.9	19.9	19.9	32.395	0	15.93	1409400000	10	21	10601000	6214200	9756500	36851000	18567000	54091000	0.0229248	0.969504	0.0236378	1.01652	0.0686238	WP_008514143.1	WP_008514143.1	253	WP_008514143.1 homoserine kinase [Dethiobacter alkaliphilus]
26.3356	27.569	27.9397	28.3213	28.7772	28.5555			12	12	12	30.9	30.9	30.9	44.896	0	106.48	4646700000	20	48	4804200	7010500	11652000	53166000	56668000	56823000	1.18824	0.058399	-1.26991	0.414685	-2.52763	WP_008514146.1	WP_008514146.1	254	WP_008514146.1 aspartate kinase [Dethiobacter alkaliphilus]
26.6561	26.6832	26.2722	26.5003	26.3079	26.5568			8	8	8	27.4	27.4	27.4	41.359	0	22.656	1091900000	18	21	1921600	2287800	769640	9082200	3711500	3234100	0.208312	0.736837	0.0821374	1.05859	0.53819	WP_008514148.1	WP_008514148.1	255	WP_008514148.1 alanine racemase [Dethiobacter alkaliphilus]
27.9336	28.0123	28.2242	27.1962	26.581	26.737	+	Fe_TS	4	4	4	27.7	27.7	27.7	13.294	0	21.904	1926800000	7	26	19121000	12368000	21849000	33653000	30916000	33584000	2.40378	0.00967136	1.21862	2.32724	5.97326	WP_008514152.1	WP_008514152.1	257	WP_008514152.1 type II toxin-antitoxin system PemK/MazF family toxin [Dethiobacter alkaliphilus]
32.6234	32.8395	32.8715	32.0277	31.9906	32.2166	+	Fe_TS	34	34	34	58.1	58.1	58.1	56.836	0	323.31	187220000000	23	754	994690000	739660000	994180000	1305700000	1104300000	1295800000	2.58417	0.00605714	0.699825	1.62431	6.68397	WP_008514154.1	WP_008514154.1	258	WP_008514154.1 phosphoglycerate dehydrogenase [Dethiobacter alkaliphilus]
28.3132	28.7756	27.1649	28.5609	29.2314	28.9269			10	10	10	52.4	52.4	52.4	27.61	0	112.35	7081700000	14	50	26957000	23837000	9456600	99867000	117320000	118740000	0.728585	0.185271	-0.82185	0.565716	-1.59101	WP_008514156.1	WP_008514156.1	260	WP_008514156.1 fumarylacetoacetate hydrolase family protein [Dethiobacter alkaliphilus]
31.6884	31.3831	32.5369	31.8847	31.9044	31.4262			3	3	3	14.7	14.7	14.7	28.262	0	35.618	22088000000	5	61	558790000	300420000	796970000	931420000	962560000	721400000	0.126753	0.842984	0.131029	1.09507	0.345859	WP_008514160.1	WP_008514160.1	261	WP_008514160.1 glutamine ABC transporter substrate-binding protein [Dethiobacter alkaliphilus]
26.7064	26.7915	27.3393	27.9844	27.7503	28.0519	+	Fe_TS	8	8	7	42.5	42.5	39.6	26.339	0	52.79	3618200000	14	46	9368300	7346300	10956000	47147000	39013000	43747000	1.96654	0.0179101	-0.983147	0.505875	-4.50262	WP_008514164.1	WP_008514164.1	263	WP_008514164.1 amino acid ABC transporter ATP-binding protein [Dethiobacter alkaliphilus]
27.7459	27.5774	29.6814	24.9783	24.8096	25.8137	+	Fe_TS	6	6	6	22.2	22.2	22.2	29.515	0	24.335	1991100000	15	22	18491000	11850000	68037000	6272300	4261800	11640000	1.86997	0.0184339	3.13438	8.78098	4.21881	WP_008514171.1	WP_008514171.1	265	WP_008514171.1 polysaccharide deacetylase family protein [Dethiobacter alkaliphilus]
29.3444	29.2822	27.2191	29.9382	30.0698	30.0569			17	17	17	35.9	35.9	35.9	48.54	0	257.43	18934000000	19	127	89812000	56585000	11826000	231770000	196290000	243050000	0.94028	0.103687	-1.4064	0.377252	-2.01044	WP_008514174.1	WP_008514174.1	266	WP_008514174.1 phenylacetate--CoA ligase [Dethiobacter alkaliphilus]
30.3396	30.1593	30.701	31.0988	30.8794	31.1391	+	Fe_TS	21	21	21	56.9	56.9	56.9	41.1	0	197.67	46328000000	24	196	123810000	89940000	149000000	448060000	382070000	464850000	1.63513	0.026027	-0.639139	0.642096	-3.58003	WP_008514176.1	WP_008514176.1	267	WP_008514176.1 histidinol-phosphate transaminase [Dethiobacter alkaliphilus]
26.8488	27.0095	27.3761	26.8602	26.6542	26.6431			4	4	4	12.7	12.7	12.7	27.926	0	6.3315	1231000000	9	19	13049000	14082000	18862000	37010000	30519000	23253000	0.982393	0.0947384	0.358964	1.2825	2.09587	WP_008514178.1	WP_008514178.1	268	WP_008514178.1 hydroxyethylthiazole kinase [Dethiobacter alkaliphilus]
28.6067	28.2394	27.2172	28.9051	29.0391	28.77			21	21	21	58.8	58.8	58.8	46.624	0	193.71	14966000000	24	142	34802000	14183000	10327000	153850000	106010000	106810000	0.979319	0.0952653	-0.883649	0.541995	-2.08961	WP_008514181.1	WP_008514181.1	269	WP_008514181.1 phosphomethylpyrimidine synthase ThiC [Dethiobacter alkaliphilus]
24.0421	24.8468	25.2507	24.8187	24.8251	25.0166			2	2	2	6	6	6	35.486	0.0023866	1.7724	168200000	11	5	1314800	1276700	1149800	3971000	3342200	4236100	0.183204	0.770533	-0.173595	0.88663	-0.480703	WP_008514185.1	WP_008514185.1	270	WP_008514185.1 thiamine-phosphate kinase [Dethiobacter alkaliphilus]
25.2934	24.956	25.0818	26.181	25.538	25.7316	+	Fe_TS	8	8	8	36.4	36.4	36.4	25.838	0	31.079	887650000	13	14	3169800	890870	787460	19987000	9215500	12405000	1.52198	0.0319653	-0.706484	0.612812	-3.29542	WP_008514189.1	WP_008514189.1	272	WP_008514189.1 tRNA (adenosine(37)-N6)-threonylcarbamoyltransferase complex dimerization subunit type 1 TsaB [Dethiobacter alkaliphilus]
28.6484	28.8569	29.5269	28.2876	28.5007	28.6139			7	7	7	31	31	31	22.447	0	41.579	4639800000	7	30	67350000	48640000	107180000	119570000	110660000	126440000	0.899502	0.117075	0.54334	1.45734	1.92847	WP_008514192.1	WP_008514192.1	273	WP_008514192.1 hypothetical protein [Dethiobacter alkaliphilus]
24.1998	24.0716	24.9885	26.01	26.1327	25.7263	+	Fe_TS	3	3	3	11.7	11.7	11.7	36.304	0	18.195	406500000	15	14	2179700	1090900	2195800	7552900	6098000	3638700	2.10737	0.0137647	-1.53637	0.344751	-4.94128	WP_008514194.1	WP_008514194.1	274	WP_008514194.1 tRNA (adenosine(37)-N6)-threonylcarbamoyltransferase complex transferase subunit TsaD [Dethiobacter alkaliphilus]
28.398	28.2991	27.3774	28.346	28.4985	28.5094			10	10	10	36.2	36.2	36.2	50.82	0	164.3	6066800000	20	73	23509000	15423000	10001000	50510000	43357000	49952000	0.576854	0.284184	-0.426425	0.744103	-1.29523	WP_008514196.1	WP_008514196.1	275	WP_008514196.1 UDP-N-acetylmuramate--L-alanine ligase [Dethiobacter alkaliphilus]
28.8925	29.316	29.0635	30.0465	30.0372	29.0415			6	6	6	30.1	30.1	30.1	18.707	0	16.634	5383200000	5	24	75372000	63645000	76977000	339390000	257540000	163460000	0.803549	0.14803	-0.617729	0.651696	-1.73803	WP_008514199.1	WP_008514199.1	277	WP_008514199.1 inorganic diphosphatase [Dethiobacter alkaliphilus]
27.5556	27.4635	27.2026	26.7879	26.9982	27.2621			12	12	12	41.5	41.5	41.5	35.712	0	66.143	2884800000	15	61	23580000	21012000	15646000	17665000	26372000	27142000	1.06129	0.0781461	0.391134	1.31142	2.25836	WP_008514202.1	WP_008514202.1	278	WP_008514202.1 DJ-1/PfpI family protein [Dethiobacter alkaliphilus]
26.9691	26.383	26.249	26.0187	25.8544	25.756	+	Fe_TS	2	2	2	13.5	13.5	13.5	17.812	0	8.9525	497690000	6	10	13602000	6594100	6735300	14513000	8737800	8791200	1.31546	0.0458966	0.657318	1.57715	2.80901	WP_008514204.1	WP_008514204.1	279	WP_008514204.1 metallophosphoesterase [Dethiobacter alkaliphilus]
26.8446	27.1734	27.7208	26.6585	26.6403	26.7995			10	10	10	34.8	34.8	34.8	33.647	0	50.964	2714300000	20	47	11963000	7132700	18454000	24709000	21225000	26730000	0.984188	0.0949091	0.546817	1.46086	2.09953	WP_008514206.1	WP_008514206.1	280	WP_008514206.1 ABC transporter ATP-binding protein [Dethiobacter alkaliphilus]
27.857	27.7078	26.9761	25.4036	25.5752	25.7917	+	Fe_TS	6	6	6	50.4	50.4	50.4	15.227	0	27.867	1362000000	9	36	46154000	26296000	27952000	13207000	10945000	14931000	2.54711	0.00656354	1.92347	3.79334	6.53237	WP_008514211.1	WP_008514211.1	282	WP_008514211.1 EVE domain-containing protein [Dethiobacter alkaliphilus]
26.5066	27.0736	27.3694	27.7358	27.6986	27.9995	+	Fe_TS	17	17	17	22.2	22.2	22.2	86.209	0	91.586	3918400000	34	61	3471200	2586300	3285900	23299000	9427500	21432000	1.42595	0.0373691	-0.828128	0.56326	-3.06427	WP_008514212.1	WP_008514212.1	283	WP_008514212.1 PAS domain S-box protein [Dethiobacter alkaliphilus]
26.364	25.664	24.2565	26.7997	26.5848	26.7244			6	6	6	21	21	21	36.952	0	22.924	1148900000	12	35	6036600	2076900	80487	21737000	12912000	13683000	0.958136	0.0988046	-1.2748	0.413283	-2.04656	WP_008514215.1	WP_008514215.1	285	WP_008514215.1 J domain-containing protein [Dethiobacter alkaliphilus]
30.2935	30.3683	30.7008	29.9439	30.0165	30.4874			30	30	30	48.5	48.5	48.5	67.245	0	257.61	42028000000	31	285	153360000	130660000	187790000	217640000	200040000	256280000	0.65236	0.229739	0.304931	1.23536	1.44238	WP_008514217.1	WP_008514217.1	286	WP_008514217.1 molecular chaperone DnaK [Dethiobacter alkaliphilus]
26.0495	27.2195	26.0092	24.3935	23.8527	24.1722	+	Fe_TS	2	2	2	10.8	10.8	10.8	17.013	0.0060719	1.298	126500000	7	5	5474900	8633300	0	0	1612100	2351500	2.23248	0.0116105	2.28659	4.87902	5.3578	WP_008514219.1	WP_008514219.1	287	WP_008514219.1 Hsp20/alpha crystallin family protein [Dethiobacter alkaliphilus]
27.6884	27.6492	28.4638	26.5168	26.4378	26.903	+	Fe_TS	8	8	8	23.4	23.4	23.4	47.839	0	81.494	2755200000	12	55	34287000	20422000	42195000	24452000	24444000	26047000	1.91781	0.0179684	1.31461	2.48735	4.35775	WP_008514221.1	WP_008514221.1	288	WP_008514221.1 hypothetical protein [Dethiobacter alkaliphilus]
26.8235	26.7322	27.649	27.7347	27.9936	28.2503	+	Fe_TS	6	6	6	30.7	30.7	30.7	27.251	0	155.36	3199200000	12	30	18944000	8781200	11549000	62572000	60805000	63789000	1.32235	0.0452041	-0.924661	0.526804	-2.82462	WP_008514223.1	WP_008514223.1	289	WP_008514223.1 PAS domain-containing protein [Dethiobacter alkaliphilus]
26.3598	26.2536	25.6056	26.5239	26.326	26.6443			12	12	12	43	43	43	32.927	0	42.538	1745900000	19	32	3865300	3103200	2458800	22318000	18931000	21645000	0.772969	0.162398	-0.425062	0.744807	-1.67791	WP_008514225.1	WP_008514225.1	290	WP_008514225.1 B12-binding domain-containing radical SAM protein [Dethiobacter alkaliphilus]
25.359	23.691	26.4401	25.6332	25.4739	25.7015			4	4	4	24.2	24.2	24.2	17.447	0	14.454	392890000	8	10	1664800	0	887520	15364000	13308000	17887000	0.212513	0.732102	-0.439483	0.737399	-0.547682	WP_008514226.1	WP_008514226.1	291	WP_008514226.1 MarR family winged helix-turn-helix transcriptional regulator [Dethiobacter alkaliphilus]
26.4868	26.9351	26.9865	26.9401	26.95	27.2747			10	10	10	40.9	40.9	40.9	35.709	0	73.907	2361200000	18	30	6265700	6163000	11189000	32518000	28063000	29016000	0.582498	0.278716	-0.252165	0.839636	-1.30624	WP_008514230.1	WP_008514230.1	292	WP_008514230.1 asparaginase [Dethiobacter alkaliphilus]
28.4157	28.3235	29.1175	30.3103	30.4774	30.4486	+	Fe_TS	9	7	7	19.4	17.2	17.2	49.064	0	185	11975000000	11	53	7261600	7249600	16804000	456120000	120890000	133980000	2.66058	0.00562581	-1.79321	0.288529	-7.00621	WP_008514231.1	WP_008514231.1	293	WP_008514231.1 methyl-accepting chemotaxis protein [Dethiobacter alkaliphilus]
28.6399	28.7383	29.4191	28.9744	29.1284	29.1496			9	9	9	51.1	51.1	51.1	21.396	0	52.495	7120200000	11	52	51688000	30889000	82045000	107510000	87316000	96072000	0.237767	0.698107	-0.151695	0.900192	-0.604033	WP_008514239.1	WP_008514239.1	294	WP_008514239.1 GTP cyclohydrolase I FolE [Dethiobacter alkaliphilus]
24.1502	25.8972	24.9623	24.345	24.1405	24.36			2	2	2	9.9	9.9	9.9	18.354	0.0028531	1.7037	162920000	11	5	2009200	2550400	1248200	3502300	2415900	3084600	0.638531	0.236539	0.721435	1.64882	1.41545	WP_008514240.1	WP_008514240.1	295	WP_008514240.1 HD domain-containing protein [Dethiobacter alkaliphilus]
26.6659	27.1982	27.6344	26.9496	26.8048	26.7128			11	11	11	38.6	38.6	38.6	29.835	0	35.53	1916400000	15	38	8488200	8435300	17732000	33158000	20111000	27871000	0.524081	0.332927	0.343747	1.26905	1.19193	WP_008514242.1	WP_008514242.1	296	WP_008514242.1 dihydropteroate synthase [Dethiobacter alkaliphilus]
26.4258	26.5441	28.2825	27.4847	27.1701	27.7601			5	5	5	47	47	47	12.796	0	20.056	1695300000	8	21	19133000	5161900	36255000	52997000	39854000	58511000	0.245522	0.688693	-0.387501	0.764453	-0.621112	WP_008514244.1	WP_008514244.1	297	WP_008514244.1 dihydroneopterin aldolase [Dethiobacter alkaliphilus]
24.8931	24.2818	25.0685	25.8294	25.567	25.5034	+	Fe_TS	3	3	3	16	16	16	18.168	0	6.7476	342730000	9	8	2068000	1300400	3083500	14881000	5171700	11577000	1.57454	0.0278165	-0.885505	0.541298	-3.4259	WP_008514246.1	WP_008514246.1	298	WP_008514246.1 2-amino-4-hydroxy-6-hydroxymethyldihydropteridine diphosphokinase [Dethiobacter alkaliphilus]
26.1311	26.4067	27.104	27.2038	26.8785	26.8868			12	12	12	31.4	31.4	31.4	53.977	0	116.69	2356500000	27	33	5323700	3417600	5958000	25781000	12276000	19435000	0.647748	0.231163	-0.442457	0.735881	-1.4334	WP_008514250.1	WP_008514250.1	299	WP_008514250.1 aminodeoxychorismate synthase, component I [Dethiobacter alkaliphilus]
26.5362	26.7318	27.6303	26.925	26.7312	26.8163			10	10	10	35.4	35.4	35.4	30.342	0	33.179	1995800000	13	35	11345000	5535600	12470000	29540000	23596000	27772000	0.155517	0.80981	0.141948	1.10339	0.415631	WP_008514252.1	WP_008514252.1	300	WP_008514252.1 aminotransferase class IV [Dethiobacter alkaliphilus]
23.7917	24.336	23.3884	24.8382	24.7918	24.4595	+	Fe_TS	2	2	2	11.3	11.3	11.3	26.379	0	21.975	131360000	15	2	0	0	0	3396100	2948500	2412600	1.34042	0.0431637	-0.85782	0.551786	-2.86572	WP_008514254.1	WP_008514254.1	301	WP_008514254.1 uracil-DNA glycosylase [Dethiobacter alkaliphilus]
28.2672	28.3057	28.6199	29.2885	29.2256	29.1504	+	Fe_TS	25	25	25	47.5	47.5	47.5	72.098	0	234.07	11343000000	33	120	25713000	12986000	10762000	61459000	49333000	46258000	2.64629	0.00548428	-0.823936	0.564899	-6.94494	WP_008514258.1	WP_008514258.1	302	WP_008514258.1 molecular chaperone HtpG [Dethiobacter alkaliphilus]
28.475	28.226	26.8167	27.4605	27.4209	27.8284			15	15	15	31.5	31.5	31.5	47.028	0	64.228	5615200000	18	89	50519000	29475000	7373700	45609000	36267000	46498000	0.194082	0.757137	0.269258	1.20519	0.505775	WP_008514259.1	WP_008514259.1	303	WP_008514259.1 Glu/Leu/Phe/Val dehydrogenase [Dethiobacter alkaliphilus]
31.3615	31.1088	31.6721	29.7715	29.8471	30.6522	+	Fe_TS	3	3	3	80.3	80.3	80.3	7.0538	0	119.57	14805000000	3	51	688420000	436450000	659050000	437700000	128750000	690620000	1.77949	0.0200362	1.29054	2.44619	3.96447	WP_008514267.1	WP_008514267.1	306	WP_008514267.1 hypothetical protein [Dethiobacter alkaliphilus]
30.0597	30.6485	28.7666	29.2003	29.0492	30.0393			5	5	5	85.5	85.5	85.5	9.4944	0	60.169	9764100000	6	65	247920000	241750000	79731000	283140000	210840000	457290000	0.246025	0.688833	0.395355	1.31527	0.622215	WP_008514269.1	WP_008514269.1	307	WP_008514269.1 spore coat protein [Dethiobacter alkaliphilus]
26.1609	26.061	25.551	26.5706	26.5787	26.5703	+	Fe_TS	17	17	17	21.1	21.1	21.1	113.13	0	49.705	2086200000	49	52	3433400	1683100	1302800	8156300	6217100	7635800	1.57833	0.0276906	-0.648937	0.63775	-3.43542	WP_008514273.1	WP_008514273.1	308	WP_008514273.1 PD-(D/E)XK nuclease family protein [Dethiobacter alkaliphilus]
26.5554	26.6799	26.4915	26.8691	26.7882	27.091	+	Fe_TS	23	23	23	23.6	23.6	23.6	122.14	0	76.3	3053800000	52	59	5761800	3191100	3166900	15167000	12534000	15436000	1.48682	0.0345387	-0.340525	0.789754	-3.20974	WP_008514274.1	WP_008514274.1	309	WP_008514274.1 UvrD-helicase domain-containing protein [Dethiobacter alkaliphilus]
24.8633	24.6432	25.5183	26.5885	26.6295	26.6765	+	Fe_TS	7	7	7	51	51	51	16.626	0	36.644	870930000	7	19	1888600	1385500	6413000	31637000	35192000	30164000	2.44963	0.00908374	-1.62322	0.324609	-6.14753	WP_008514275.1	WP_008514275.1	310	WP_008514275.1 nucleotidyltransferase domain-containing protein [Dethiobacter alkaliphilus]
28.3082	28.1406	26.6919	28.2489	28.393	28.8828			6	6	6	36.4	36.4	36.4	17.011	0	35.496	2491000000	7	13	49840000	24298000	3496300	99772000	93703000	66195000	0.656614	0.228101	-0.794682	0.57647	-1.45067	WP_008514276.1	WP_008514276.1	311	WP_008514276.1 DUF86 domain-containing protein [Dethiobacter alkaliphilus]
26.56	26.0112	25.2325	27.3364	26.8538	27.1694	+	Fe_TS	8	8	8	31.5	31.5	31.5	28.898	0	31.393	1244700000	15	27	10570000	4462700	855800	23916000	15831000	19371000	1.35052	0.0426195	-1.18526	0.439745	-2.88885	WP_008514278.1	WP_008514278.1	313	WP_008514278.1 Uma2 family endonuclease [Dethiobacter alkaliphilus]
27.7358	27.424	28.3664	27.668	27.6583	27.5759			13	13	13	35.1	35.1	35.1	49.055	0	69.789	3563900000	24	50	19985000	8599000	20770000	27648000	20694000	23130000	0.303678	0.617319	0.208005	1.15509	0.746298	WP_008514279.1	WP_008514279.1	314	WP_008514279.1 exonuclease SbcCD subunit D [Dethiobacter alkaliphilus]
27.5701	26.6798	24.3817	28.3183	27.5399	28.2982			41	41	41	36.8	36.8	36.8	118.8	0	199.41	9049300000	58	130	6994800	3856300	1213300	37127000	26803000	32219000	0.871175	0.126583	-1.8416	0.279011	-1.87192	WP_008514280.1	WP_008514280.1	315	WP_008514280.1 SMC family ATPase [Dethiobacter alkaliphilus]
24.0659	23.6809	24.8925	26.6291	25.7162	26.314	+	Fe_TS	2	2	2	17.2	17.2	17.2	14.451	0	7.4875	530590000	8	10	3320400	1157800	989400	14993000	5852200	9539200	1.96347	0.0177111	-2.00665	0.24885	-4.49337	WP_008514281.1	WP_008514281.1	316	WP_008514281.1 iron chaperone [Dethiobacter alkaliphilus]
26.0284	23.5203	25.3332	22.8026	24.4553	24.3123			2	2	2	16	16	16	15.88	0	3.3877	113590000	5	9	3759800	1982500	1909800	4479400	4635400	4786600	0.531032	0.327473	1.10389	2.14933	1.20557	WP_008514284.1	WP_008514284.1	317	WP_008514284.1 nuclear transport factor 2 family protein [Dethiobacter alkaliphilus]
24.4239	24.2527	24.1813	25.1371	25.2189	25.3174	+	Fe_TS	5	5	5	21.4	21.4	21.4	33.315	0	10.628	280790000	19	7	305560	235270	0	5079000	4587200	4571400	3.342	0.00514286	-0.938518	0.521769	-10.5598	WP_008514288.1	WP_008514288.1	319	WP_008514288.1 radical SAM protein [Dethiobacter alkaliphilus]
24.7092	24.9462	24.5564	25.3072	25.2504	25.2008	+	Fe_TS	3	3	3	13.4	13.4	13.4	29.873	0	9.5047	207050000	17	6	946490	478570	1582900	3941400	2562500	2667500	1.92792	0.0176882	-0.51553	0.699536	-4.38752	WP_008514290.1	WP_008514290.1	320	WP_008514290.1 hypothetical protein [Dethiobacter alkaliphilus]
22.9943	22.6798	22.7857	21.6765	21.6878	23.7424			2	2	2	6.9	6.9	6.9	31.359	0	3.615	38490000	6	9	1099200	191920	247080	288770	318700	119870	0.259149	0.672965	0.451026	1.36701	0.650885	WP_008514291.1	WP_008514291.1	321	WP_008514291.1 hypothetical protein [Dethiobacter alkaliphilus]
24.6014	25.4595	26.0597	24.2465	24.1065	24.2651	+	Fe_TS	3	3	3	7.6	7.6	7.6	40.273	0	4.7237	211480000	20	11	880850	929170	1495800	2626800	2210400	2431000	1.28483	0.0488221	1.16754	2.24628	2.74009	WP_008514298.1	WP_008514298.1	322	WP_008514298.1 alpha/beta hydrolase [Dethiobacter alkaliphilus]
24.7661	24.9446	24.5642	24.5092	23.9514	24.8373			4	4	4	41.3	41.3	41.3	12.163	0	15.449	212900000	6	8	6859600	4502200	5160100	6628100	4342900	7990300	0.507409	0.350824	0.325682	1.25326	1.15915	WP_008514308.1	WP_008514308.1	324	WP_008514308.1 type II toxin-antitoxin system RelE/ParE family toxin [Dethiobacter alkaliphilus]
24.2946	24.654	25.0249	26.7581	26.0717	26.5983	+	Fe_TS	3	3	3	18.7	18.7	18.7	19.047	0	20.096	427820000	9	5	610890	470150	950130	17786000	14234000	13486000	2.44991	0.00912871	-1.81824	0.283566	-6.14861	WP_008514312.1	WP_008514312.1	325	WP_008514312.1 DUF2726 domain-containing protein [Dethiobacter alkaliphilus]
27.0517	26.9669	28.1551	27.4254	27.4251	27.5895			7	7	7	55.9	55.9	55.9	13.492	0	31.162	1667300000	9	29	22435000	17291000	28647000	43012000	29510000	42050000	0.0811352	0.896888	-0.0888074	0.9403	-0.2297	WP_008514317.1	WP_008514317.1	326	WP_008514317.1 hypothetical protein [Dethiobacter alkaliphilus]
24.4613	23.9911	23.625	27.1712	26.4127	26.6413	+	Fe_TS	6	6	6	19.6	19.6	19.6	39.066	0	8.8058	550810000	17	10	616070	292610	945190	2192200	1598200	1813500	2.92384	0.00583178	-2.71592	0.152204	-8.22408	WP_008514318.1	WP_008514318.1	327	WP_008514318.1 hypothetical protein [Dethiobacter alkaliphilus]
24.7481	24.8927	25.3299	25.0942	25.1216	25.3044			4	4	4	8.2	8.2	8.2	54.692	0	5.2317	266500000	25	10	303150	464410	237250	3555700	2557400	3263200	0.417308	0.458739	-0.183171	0.880765	-0.980047	WP_008514320.1	WP_008514320.1	328	WP_008514320.1 gamma-glutamylcyclotransferase [Dethiobacter alkaliphilus]
24.551	24.0529	23.9822	26.6647	27.0221	27.0512	+	Fe_TS	6	6	6	23.6	23.6	23.6	38.013	0	68.929	736430000	19	15	273310	320870	450150	2106000	17165000	5056900	3.62367	0.005	-2.71729	0.15206	-12.4698	WP_008514326.1	WP_008514326.1	329	WP_008514326.1 hypothetical protein [Dethiobacter alkaliphilus]
26.1551	26.5578	26.1591	27.4602	27.436	27.2569	+	Fe_TS	10	10	10	24.5	24.5	24.5	44.48	0	90.323	3217300000	19	45	7138600	4367700	3391600	45506000	36454000	31750000	2.74593	0.0055	-1.09376	0.468539	-7.38219	WP_008514328.1	WP_008514328.1	330	WP_008514328.1 hypothetical protein [Dethiobacter alkaliphilus]
23.9891	24.3527	24.8413	27.4917	27.3443	27.3478	+	Fe_TS	9	9	9	36.6	36.6	36.6	30.172	0	47.446	2306300000	16	30	1331300	1062500	1585400	40770000	44506000	33260000	3.54769	0.00434783	-3.00022	0.124981	-11.9244	WP_008514329.1	WP_008514329.1	331	WP_008514329.1 hypothetical protein [Dethiobacter alkaliphilus]
27.8271	27.8909	26.0097	27.5571	26.7429	27.4248			12	12	12	37.2	37.2	37.2	34.296	0	22.471	2238000000	21	23	14645000	7723500	1833500	37108000	17453000	22784000	0.000464893	0.999028	0.000950495	1.00066	0.00142651	WP_008514331.1	WP_008514331.1	332	WP_008514331.1 DUF4007 family protein [Dethiobacter alkaliphilus]
25.9837	26.1391	26.611	25.8518	25.5251	26.0343			16	16	16	15.7	15.7	15.7	125.48	0	31.537	1323900000	64	41	1454700	1538600	2197000	4611000	4032500	4996400	0.852321	0.13094	0.440894	1.35745	1.83445	WP_008514333.1	WP_008514333.1	333	WP_008514333.1 hypothetical protein [Dethiobacter alkaliphilus]
24.3141	24.3024	26.5594	27.3409	26.8651	26.9224			7	7	7	25.2	25.2	25.2	31.109	0	6.7494	888310000	17	8	1831800	1263100	3123400	19703000	10081000	15486000	1.21824	0.0541026	-1.98416	0.252759	-2.59287	WP_008514335.1	WP_008514335.1	334	WP_008514335.1 phosphoadenosine phosphosulfate reductase family protein [Dethiobacter alkaliphilus]
27.6458	28.0016	27.9966	28.5487	28.4787	28.645	+	Fe_TS	41	41	41	30.4	30.4	30.4	175.5	0	323.31	11095000000	86	135	7606000	5727400	8528500	27997000	25557000	28069000	2.21936	0.0122963	-0.676102	0.625854	-5.31288	WP_008514337.1	WP_008514337.1	335	WP_008514337.1 protein kinase [Dethiobacter alkaliphilus]
26.9412	26.2046	25.9911	26.7591	26.7871	27.0939			12	12	12	21.6	21.6	21.6	60.516	0	44.574	1341700000	29	26	4964900	1871200	1392200	12233000	11241000	11228000	0.749218	0.174943	-0.501029	0.706603	-1.63137	WP_008514339.1	WP_008514339.1	336	WP_008514339.1 hypothetical protein [Dethiobacter alkaliphilus]
28.461	28.1443	28.41	28.6409	28.6595	28.8366	+	Fe_TS	57	57	57	36.6	36.6	36.6	199.47	0	323.31	22434000000	101	253	22437000	9773200	13127000	41138000	34900000	37227000	1.48889	0.0343879	-0.373888	0.7717	-3.21475	WP_008514341.1	WP_008514341.1	337	WP_008514341.1 ATP-binding protein [Dethiobacter alkaliphilus]
25.9848	26.1211	26.5514	25.3241	25.5134	25.2755	+	Fe_TS	5	5	5	12.9	12.9	12.9	30.767	0	5.6024	532070000	13	9	3414200	3175000	7941100	9327700	8410900	8659300	1.98928	0.0161739	0.84813	1.80017	4.57141	WP_008514343.1	WP_008514343.1	338	WP_008514343.1 DUF4007 family protein [Dethiobacter alkaliphilus]
27.0571	27.134	27.6917	27.7325	27.6749	27.7242			52	52	52	38.7	38.7	38.7	163.31	0	323.31	11879000000	88	209	7246300	5355600	9964300	29779000	26033000	26617000	0.971338	0.0972679	-0.416257	0.749367	-2.07336	WP_008514346.1	WP_008514346.1	339	WP_008514346.1 hypothetical protein [Dethiobacter alkaliphilus]
26.5846	27.3005	27.8135	27.1537	27.0581	27.271			10	10	10	27.9	27.9	27.9	42.21	0	62.268	3360400000	16	55	11686000	8378000	22640000	38535000	32919000	43408000	0.06956	0.91202	0.0719477	1.05113	0.198956	WP_008514347.1	WP_008514347.1	340	WP_008514347.1 cysteine desulfurase [Dethiobacter alkaliphilus]
28.2572	28.6828	25.8106	28.5728	28.481	28.4293			5	5	5	62.7	62.7	62.7	9.82	0	53.87	3960600000	4	31	121960000	79869000	12715000	242640000	172420000	192140000	0.43553	0.433447	-0.91081	0.531886	-1.0166	WP_008514355.1	WP_008514355.1	341	WP_008514355.1 hypothetical protein [Dethiobacter alkaliphilus]
24.5674	24.5199	23.6682	28.5904	28.6829	28.6619	+	Fe_TS	8	8	8	6.5	6.5	6.5	185.2	0	20.885	1399300000	91	10	236770	98836	175850	915160	573960	706800	3.93555	0	-4.39321	0.0475896	-14.97	WP_008514357.1	WP_008514357.1	342	WP_008514357.1 RecQ family ATP-dependent DNA helicase [Dethiobacter alkaliphilus]
26.5614	26.7351	27.7085	27.3527	26.8853	27.3293			10	10	10	23.1	23.1	23.1	51.724	0	27.004	926970000	28	18	4996800	3230000	4924100	5756600	6269100	6821900	0.184272	0.769403	-0.187467	0.878146	-0.483176	WP_008514361.1	WP_008514361.1	343	WP_008514361.1 hypothetical protein [Dethiobacter alkaliphilus]
24.8615	26.0504	25.6904	25.6247	25.8294	25.9508			4	4	4	15.8	15.8	15.8	22.178	0	5.7294	624040000	14	16	3432300	4680900	5337500	9376500	7764400	5686800	0.297728	0.625225	-0.267535	0.830738	-0.733701	WP_008514364.1	WP_008514364.1	344	WP_008514364.1 lactate utilization protein [Dethiobacter alkaliphilus]
25.288	24.5812	23.6173	23.9418	24.0062	24.3906			6	6	6	9.4	9.4	9.4	59.214	0	7.7614	135540000	32	9	86016	434310	0	1504600	1142400	1068300	0.309741	0.610841	0.382614	1.3037	0.75909	WP_008516471.1;WP_008514365.1	WP_008516471.1;WP_008514365.1	345	WP_008516471.1 IS66-like element ISDeal1 family transposase [Dethiobacter alkaliphilus];WP_008514365.1 IS66 family transposase [Dethiobacter alkaliphilus]
27.3038	27.7831	28.4912	27.1906	27.0313	27.4355			13	13	13	61.4	61.4	61.4	26.476	0	66.687	4638200000	16	65	30357000	22380000	43465000	55036000	43083000	53359000	0.813309	0.144738	0.64027	1.55862	1.75727	WP_008514383.1	WP_008514383.1	347	WP_008514383.1 3-oxoacyl-ACP reductase FabG [Dethiobacter alkaliphilus]
24.1786	24.1563	24.2958	25.6103	26.1872	25.5633	+	Fe_TS	7	7	7	20.2	20.2	20.2	53.365	0	42.321	687180000	27	17	483050	0	0	4890200	4112300	4796300	2.81148	0.004875	-1.57667	0.335255	-7.68292	WP_008514406.1	WP_008514406.1	348	WP_008514406.1 anthranilate synthase component I [Dethiobacter alkaliphilus]
24.0887	23.8259	24.2692	26.1422	26.502	26.5432	+	Fe_TS	6	6	6	22.8	22.8	22.8	28.007	0	11.036	434020000	13	12	1302500	0	0	9225200	10046000	8909800	3.68035	0.00512821	-2.3345	0.198265	-12.892	WP_008514409.1	WP_008514409.1	350	WP_008514409.1 indole-3-glycerol phosphate synthase TrpC [Dethiobacter alkaliphilus]
24.401	25.3001	24.8628	25.4424	25.643	25.7976	+	Fe_TS	3	3	3	19.9	19.9	19.9	21.342	0	14.014	307430000	8	5	0	0	0	13431000	11385000	13613000	1.29742	0.0473829	-0.773	0.585199	-2.76833	WP_008514410.1	WP_008514410.1	351	WP_008514410.1 phosphoribosylanthranilate isomerase [Dethiobacter alkaliphilus]
23.7167	23.2368	24.4222	27.5082	27.6531	26.8904	+	Fe_TS	4	4	4	14.6	14.6	14.6	29.623	0	47.522	984770000	11	16	1465800	2376200	7485900	19546000	18746000	17882000	2.98851	0.0065	-3.55864	0.0848676	-8.55098	WP_008514412.1	WP_008514412.1	352	WP_008514412.1 tryptophan synthase subunit alpha [Dethiobacter alkaliphilus]
24.5161	24.7564	25.0589	24.8103	25.2844	24.251			2	2	2	12	12	12	27.778	0	4.5141	110580000	12	3	644550	0	0	1500600	2725600	1646300	0.00465037	0.995653	-0.0047919	0.996684	-0.0142016	WP_008514413.1	WP_008514413.1	353	WP_008514413.1 3-deoxy-7-phosphoheptulonate synthase [Dethiobacter alkaliphilus]
28.8793	29.3038	29.0587	30.0092	29.7535	29.9061	+	Fe_TS	2	2	2	29.9	29.9	29.9	7.2473	0	6.3467	4523900000	3	21	94195000	75593000	104200000	520060000	300200000	413700000	2.30987	0.00834008	-0.809008	0.570774	-5.62911	WP_008514414.1	WP_008514414.1	354	WP_008514414.1 DUF1858 domain-containing protein [Dethiobacter alkaliphilus]
27.6738	27.9717	28.3315	28.1842	28.6202	28.767			3	3	3	23.1	23.1	23.1	12.684	0	15.66	2970200000	8	27	29595000	25696000	27606000	93096000	94229000	74714000	0.963103	0.0975339	-0.531452	0.691858	-2.05664	WP_008514416.1	WP_008514416.1	355	WP_008514416.1 nitrogen regulatory protein P-II [Dethiobacter alkaliphilus]
25.6734	25.2752	23.5755	25.6795	25.7118	25.9123			8	8	8	18.9	18.9	18.9	49.256	0	15.567	915130000	25	18	3134300	474600	0	9012100	8226700	8095000	0.646584	0.232417	-0.92653	0.526122	-1.43114	WP_008514427.1	WP_008514427.1	357	WP_008514427.1 replication-associated recombination protein A [Dethiobacter alkaliphilus]
24.0531	23.2785	25.1542	24.0716	24.079	24.1013			3	3	3	18.4	18.4	18.4	21.803	0	10.838	139950000	14	5	778770	1090400	0	2985600	2655600	2486300	0.0491261	0.939194	0.0779463	1.05551	0.143214	WP_008514429.1	WP_008514429.1	358	WP_008514429.1 IMPACT family protein [Dethiobacter alkaliphilus]
26.3762	26.5043	26.8903	26.7724	26.6512	26.3794			11	11	11	24.5	24.5	24.5	44.954	0	35.179	1984600000	25	50	5892200	5169800	8466800	20452000	13386000	14947000	0.0184944	0.97422	-0.0107536	0.992574	-0.0556236	WP_008514433.1	WP_008514433.1	359	WP_008514433.1 competence/damage-inducible protein A [Dethiobacter alkaliphilus]
25.7704	26.0275	25.4951	26.8954	26.405	26.7231	+	Fe_TS	5	5	5	21.8	21.8	21.8	28.575	0	16.675	882680000	11	15	6381300	3368500	5172300	22550000	16092000	18813000	1.90702	0.0179378	-0.910163	0.532125	-4.32613	WP_008514444.1	WP_008514444.1	360	WP_008514444.1 TIGR00282 family metallophosphoesterase [Dethiobacter alkaliphilus]
29.114	29.4997	30.2143	27.7777	27.9826	28.3493	+	Fe_TS	3	3	3	48.8	48.8	48.8	8.8712	0	40.592	2788000000	3	37	146130000	97819000	177220000	90074000	90764000	127760000	1.90888	0.0180783	1.57282	2.97486	4.33156	WP_008514446.1	WP_008514446.1	361	WP_008514446.1 stage V sporulation protein S [Dethiobacter alkaliphilus]
26.3109	25.8444	26.6614	25.2815	25.7387	25.2934	+	Fe_TS	4	4	4	19	19	19	31.399	0	22.539	783530000	15	16	3381800	3306600	6628200	6347700	6236300	4922200	1.38806	0.0406738	0.8344	1.78311	2.9755	WP_008514450.1	WP_008514450.1	362	WP_008514450.1 PHP domain-containing protein [Dethiobacter alkaliphilus]
28.0407	28.258	28.532	28.501	28.1058	28.1676			9	9	9	35.8	35.8	35.8	41.041	0	92.694	3847000000	14	72	18939000	11204000	7153200	29019000	27303000	33085000	0.0336428	0.958648	0.0187035	1.01305	0.0995932	WP_008514452.1	WP_008514452.1	363	WP_008514452.1 2-oxoacid:acceptor oxidoreductase subunit alpha [Dethiobacter alkaliphilus]
27.5595	28.2609	26.3064	27.277	28.1549	27.5927			7	7	7	33.6	33.6	33.6	30.286	0	44.707	2557100000	16	17	14170000	11667000	1841500	15172000	19475000	16437000	0.181867	0.770364	-0.299292	0.812651	-0.477605	WP_008514454.1	WP_008514454.1	364	WP_008514454.1 thiamine pyrophosphate-dependent enzyme [Dethiobacter alkaliphilus]
27.4774	27.602	23.5914	27.9798	27.4894	27.6488			3	3	3	16.3	16.3	16.3	15.274	0	43.558	1638500000	2	13	23402000	63192000	0	315590000	166020000	227140000	0.487172	0.371503	-1.48241	0.35789	-1.11924	WP_008514457.1	WP_008514457.1	365	WP_008514457.1 OadG family protein [Dethiobacter alkaliphilus]
26.2672	27.4702	24.9394	27.0336	26.7184	25.2826			3	3	3	23.6	23.6	23.6	13.765	0	18.109	909090000	5	27	6762600	10154000	0	32831000	20564000	6747500	0.0448641	0.942595	-0.119256	0.920663	-0.131332	WP_008514459.1	WP_008514459.1	366	WP_008514459.1 biotin/lipoyl-binding protein [Dethiobacter alkaliphilus]
25.569	24.8957	26.2742	24.2543	24.3356	24.361	+	Fe_TS	3	3	3	7.9	7.9	7.9	54.661	0	15.31	162450000	22	4	1618200	1435000	2656000	162100	440640	1071900	1.46718	0.0356672	1.2627	2.39944	3.1624	WP_008514463.1	WP_008514463.1	368	WP_008514463.1 VanW family protein [Dethiobacter alkaliphilus]
29.0721	29.0887	29.8156	29.3389	29.3457	29.1699			10	10	10	62	62	62	14.364	0	132.17	12429000000	9	94	101090000	56032000	147920000	238760000	205790000	202930000	0.055643	0.932421	0.0405897	1.02853	0.161206	WP_008514468.1	WP_008514468.1	369	WP_008514468.1 HutP family protein [Dethiobacter alkaliphilus]
29.824	30.5644	29.8692	23.7563	27.8488	23.8411	+	Fe_TS	4	4	4	60	60	60	8.0782	0	18.175	3006500000	5	24	183330000	207720000	165800000	7435300	17694000	19328000	1.64296	0.025848	4.93714	30.6357	3.60025	WP_008514477.1	WP_008514477.1	371	WP_008514477.1 sulfurtransferase TusA family protein [Dethiobacter alkaliphilus]
27.1485	27.5112	27.2341	26.0233	26.2749	26.2393	+	Fe_TS	9	9	9	33.6	33.6	33.6	33.727	0	18.711	2097300000	19	40	12095000	7392300	8289300	12052000	10558000	10903000	2.93949	0.00624	1.11874	2.17157	8.30213	WP_008514481.1	WP_008514481.1	372	WP_008514481.1 selenium metabolism-associated LysR family transcriptional regulator [Dethiobacter alkaliphilus]
27.2334	27.5822	27.5215	26.7325	27.0809	27.0356	+	Fe_TS	7	7	7	22.1	22.1	22.1	41.777	0	43.759	2734400000	18	50	10129000	8480400	10452000	21638000	25401000	24553000	1.49658	0.0338635	0.496045	1.41034	3.23339	WP_008514482.1	WP_008514482.1	373	WP_008514482.1 aminotransferase class V-fold PLP-dependent enzyme [Dethiobacter alkaliphilus]
25.7847	26.277	26.389	26.6382	26.6249	26.8039	+	Fe_TS	21	21	21	27.3	27.3	27.3	96.938	0	115.79	3311700000	43	73	3594600	3608700	5717800	18589000	15516000	19155000	1.29917	0.0474494	-0.538781	0.688352	-2.77226	WP_008514498.1	WP_008514498.1	375	WP_008514498.1 DNA mismatch repair protein MutS [Dethiobacter alkaliphilus]
25.8245	26.3757	25.8005	26.303	26.6005	26.7102			12	12	12	23.1	23.1	23.1	66.572	0	99.982	1518700000	38	34	3676100	2803600	2340900	8838500	8650400	8815400	1.12973	0.066853	-0.537613	0.68891	-2.40223	WP_008514500.1	WP_008514500.1	376	WP_008514500.1 DNA mismatch repair endonuclease MutL [Dethiobacter alkaliphilus]
25.4256	25.337	25.3257	25.3256	25.335	25.2854			5	5	5	16.5	16.5	16.5	34.8	0	13.451	395620000	18	18	1459700	1175500	281620	3615700	3595000	3458100	0.606469	0.260895	0.0474281	1.03342	1.35299	WP_008514501.1	WP_008514501.1	377	WP_008514501.1 tRNA (adenosine(37)-N6)-dimethylallyltransferase MiaA [Dethiobacter alkaliphilus]
31.1064	30.6845	30.3429	28.4005	29.2688	28.9628	+	Fe_TS	3	3	3	33.8	33.8	33.8	8.9012	0	75.107	7283200000	5	36	208520000	111980000	131970000	241840000	281040000	299570000	2.2578	0.0110308	1.83383	3.56482	5.44537	WP_008514503.1	WP_008514503.1	378	WP_008514503.1 RNA chaperone Hfq [Dethiobacter alkaliphilus]
28.3885	28.0788	28.6382	29.3177	29.6195	29.3289	+	Fe_TS	16	16	16	46.7	46.7	46.7	50.086	0	173.11	14173000000	24	121	52329000	20831000	40972000	107140000	105330000	101710000	2.28967	0.00901186	-1.05351	0.481793	-5.55726	WP_008514510.1	WP_008514510.1	379	WP_008514510.1 type I glutamate--ammonia ligase [Dethiobacter alkaliphilus]
27.9887	28.3298	28.364	28.2259	28.1048	28.1481			24	24	24	49.7	49.7	49.7	56.986	0	242.69	11410000000	30	123	28845000	24511000	30896000	80590000	58805000	69926000	0.210645	0.733648	0.0678991	1.04819	0.543465	WP_008514527.1	WP_008514527.1	382	WP_008514527.1 2-isopropylmalate synthase [Dethiobacter alkaliphilus]
25.3062	24.7814	25.4801	24.4502	23.9016	24.2628	+	Fe_TS	1	1	1	8.2	8.2	8.2	17.559	0	2.2404	152730000	8	7	1946400	0	1569000	1360700	1011200	2013100	1.68884	0.0238021	0.984402	1.97849	3.72013	WP_008514529.1	WP_008514529.1	383	WP_008514529.1 DUF4912 domain-containing protein [Dethiobacter alkaliphilus]
30.7734	29.9736	27.6411	29.1416	28.7194	29.8994			13	13	13	16.9	16.9	16.9	107.15	0	26.95	4070900000	46	31	3608000	1526600	208820	3470600	2264600	4927300	0.0733355	0.90756	0.209255	1.15609	0.209047	WP_008514530.1	WP_008514530.1	384	WP_008514530.1 DUF1957 domain-containing protein [Dethiobacter alkaliphilus]
26.1867	26.1667	26.5898	25.8037	25.703	26.2363			12	12	12	18.5	18.5	18.5	76.14	0	26.227	1133700000	32	22	3315900	1797000	5660200	5590400	3635900	6975600	0.870342	0.126273	0.400059	1.31956	1.87026	WP_008514533.1	WP_008514533.1	385	WP_008514533.1 glycoside hydrolase family 15 protein [Dethiobacter alkaliphilus]
26.0529	26.225	24.0092	26.3278	26.4361	26.9007			7	7	7	29.1	29.1	29.1	34.03	0	93.48	1266800000	16	23	6641300	3660100	879690	21970000	16388000	20382000	0.700315	0.200904	-1.1258	0.458246	-1.53583	WP_008514535.1	WP_008514535.1	386	WP_008514535.1 ROK family protein [Dethiobacter alkaliphilus]
26.0404	26.0693	24.9277	25.6948	25.1949	25.6788			4	4	4	6.9	6.9	6.9	76.178	0	7.7207	406240000	34	8	1149900	807500	0	2446000	1206200	2883600	0.141197	0.829481	0.156317	1.11444	0.381193	WP_008514536.1	WP_008514536.1	387	WP_008514536.1 glycogen debranching enzyme family protein [Dethiobacter alkaliphilus]
25.5301	26.1623	26.4504	24.8622	23.8888	23.8022	+	Fe_TS	3	3	3	15.3	15.3	15.3	26.496	0	5.2299	161290000	10	4	3613400	5031000	7484200	0	0	0	1.89186	0.0181781	1.86324	3.63824	4.28197	WP_008514546.1	WP_008514546.1	389	WP_008514546.1 coenzyme A transferase [Dethiobacter alkaliphilus]
25.2393	25.4499	26.3882	25.3998	25.6373	25.6947			4	4	4	21.3	21.3	21.3	27.308	0	10.723	653860000	12	18	3236800	3020700	6665100	10654000	10574000	10386000	0.114746	0.854599	0.115174	1.08311	0.315993	WP_008514551.1	WP_008514551.1	390	WP_008514551.1 HAD family hydrolase [Dethiobacter alkaliphilus]
28.7745	29.1253	29.0827	28.7444	28.9543	28.781			18	18	18	40.1	40.1	40.1	63.734	0	172.87	12181000000	23	143	27911000	28582000	27257000	70455000	48387000	56185000	0.583646	0.278391	0.167617	1.1232	1.30848	WP_008514552.1	WP_008514552.1	391	WP_008514552.1 adenine deaminase [Dethiobacter alkaliphilus]
28.8728	28.1146	28.7655	29.4222	29.3631	29.4135	+	Fe_TS	3	3	3	25.5	25.5	25.5	15.737	0	56.351	5594600000	6	35	50605000	19684000	78335000	137360000	97787000	96054000	1.5766	0.0278676	-0.815294	0.568293	-3.43107	WP_008514553.1	WP_008514553.1	392	WP_008514553.1 secondary thiamine-phosphate synthase enzyme YjbQ [Dethiobacter alkaliphilus]
24.5545	25.1242	27.1139	25.0763	24.3019	24.2127			4	4	4	35.3	35.3	35.3	14.621	0	12.544	221550000	8	7	0	4597900	16780000	890710	2671300	2753700	0.577772	0.283144	1.06723	2.09541	1.29702	WP_008514554.1	WP_008514554.1	393	WP_008514554.1 hypothetical protein [Dethiobacter alkaliphilus]
27.9365	28.0564	25.9534	28.9076	29.0111	28.7341			10	10	10	30.8	30.8	30.8	30.848	0	59.416	8751300000	9	83	79066000	51841000	10337000	256440000	231940000	204990000	1.07395	0.0755098	-1.56885	0.337077	-2.28475	WP_008514555.1	WP_008514555.1	394	WP_008514555.1 flavodoxin family protein [Dethiobacter alkaliphilus]
24.8782	26.0353	26.6193	24.1095	23.8014	24.0041	+	Fe_TS	6	6	6	17.7	17.7	17.7	38.36	0	6.0564	373580000	17	13	2205600	4558700	6300700	1675900	1798000	2427800	1.64455	0.0258984	1.87259	3.66191	3.60436	WP_008514559.1	WP_008514559.1	395	WP_008514559.1 stage II sporulation protein P [Dethiobacter alkaliphilus]
25.9061	25.8567	27.1786	25.5416	25.5879	25.8803			4	4	4	11	11	11	41.016	0	10.578	555130000	20	15	2591100	1732100	3909800	5270700	3670600	3980500	0.65394	0.229058	0.643874	1.56252	1.44546	WP_008514563.1	WP_008514563.1	397	WP_008514563.1 anti sigma factor C-terminal domain-containing protein [Dethiobacter alkaliphilus]
24.4023	24.2503	25.3812	25.0586	25.1784	24.8885			3	3	3	43.4	43.4	43.4	9.533	0	25.949	242800000	5	9	1990900	0	0	11810000	12265000	3467000	0.426824	0.445475	-0.363881	0.777071	-0.999158	WP_008514582.1	WP_008514582.1	398	WP_008514582.1 hypothetical protein [Dethiobacter alkaliphilus]
30.9133	31.1988	30.5585	29.3304	29.2479	29.7398	+	Fe_TS	5	5	5	26.8	26.8	26.8	17.146	0	24.182	11977000000	6	45	296240000	173940000	144860000	247120000	216600000	296300000	2.42505	0.00882297	1.45084	2.73368	6.05361	WP_008514586.1	WP_008514586.1	400	WP_008514586.1 redoxin domain-containing protein [Dethiobacter alkaliphilus]
27.7508	27.5359	28.3017	27.6806	27.6366	27.7922			13	13	13	33.2	33.2	33.2	40.337	0	76.358	5610800000	18	83	29483000	14844000	30460000	59511000	41559000	61456000	0.275381	0.65026	0.159635	1.117	0.685981	WP_008514588.1	WP_008514588.1	401	WP_008514588.1 saccharopine dehydrogenase NADP-binding domain-containing protein [Dethiobacter alkaliphilus]
25.001	23.6422	24.5103	24.4746	25.3711	25.1693			2	2	2	22.2	22.2	22.2	18.751	0	8.8036	121800000	7	5	0	0	0	0	4013000	4815600	0.573942	0.286241	-0.620517	0.650438	-1.28954	WP_008514591.1	WP_008514591.1	402	WP_008514591.1 hypothetical protein [Dethiobacter alkaliphilus]
25.3976	23.9699	26.857	25.3775	25.7789	25.7733			3	3	3	21.4	21.4	21.4	20.691	0	17.369	376040000	7	5	5114100	2521800	8710200	12308000	9278900	15786000	0.0999549	0.87559	-0.235073	0.849642	-0.278531	WP_008514598.1	WP_008514598.1	403	WP_008514598.1 hypothetical protein [Dethiobacter alkaliphilus]
27.4697	27.3115	28.3069	26.9628	26.6738	27.0976			14	14	14	35.2	35.2	35.2	52.499	0	98.368	3134400000	23	48	10869000	9227000	15973000	25098000	14226000	23369000	1.10743	0.0696714	0.784628	1.72265	2.35503	WP_008514600.1	WP_008514600.1	404	WP_008514600.1 DUF4179 domain-containing protein [Dethiobacter alkaliphilus]
25.3812	26.9271	25.9892	24.3841	25.4795	24.4902			4	4	4	26.9	26.9	26.9	20.036	0	8.4347	268700000	8	12	6278500	7141400	5103900	3638600	2730500	4871900	1.08611	0.0730968	1.31459	2.48731	2.31021	WP_008514602.1	WP_008514602.1	405	WP_008514602.1 sigma-70 family RNA polymerase sigma factor [Dethiobacter alkaliphilus]
24.4781	24.1785	24.3825	24.151	24.7299	24.9502			2	2	2	15.1	15.1	15.1	16.13	0	2.5933	125190000	9	4	0	0	0	3841500	4189100	5879900	0.446478	0.423436	-0.263969	0.832794	-1.03846	WP_008514606.1	WP_008514606.1	407	WP_008514606.1 PIN domain-containing protein [Dethiobacter alkaliphilus]
23.6851	26.005	27.0942	23.8688	25.2194	26.4642			4	4	4	49.4	49.4	49.4	8.6548	0	11.636	581720000	6	9	2348800	4388800	11957000	24132000	15739000	38388000	0.119354	0.850262	0.41065	1.32928	0.32751	WP_008514609.1	WP_008514609.1	408	WP_008514609.1 type II toxin-antitoxin system Phd/YefM family antitoxin [Dethiobacter alkaliphilus]
25.6319	26.6108	25.188	24.3587	24.9626	22.549			3	3	3	6.4	6.4	6.4	55.811	0	7.2891	135050000	26	5	1965700	2684600	543890	0	0	0	1.03868	0.0828391	1.8535	3.61377	2.21145	WP_008514613.1	WP_008514613.1	410	WP_008514613.1 DUF4179 domain-containing protein [Dethiobacter alkaliphilus]
27.636	27.6885	29.097	28.2384	28.1369	28.0872			4	4	4	50	50	50	7.5364	0	10.555	2304700000	6	23	42473000	25510000	82283000	103970000	72878000	56993000	0.00935465	0.987342	-0.013656	0.990579	-0.0284175	WP_008514620.1	WP_008514620.1	412	WP_008514620.1 hypothetical protein [Dethiobacter alkaliphilus]
27.1768	27.4147	27.8602	26.998	26.6321	26.8049	+	Fe_TS	7	7	7	20.5	20.5	20.5	43	0	33.024	1424300000	19	23	8979100	4856000	12721000	18120000	16240000	14049000	1.38512	0.0406859	0.672265	1.59357	2.96867	WP_008514634.1	WP_008514634.1	413	WP_008514634.1 serine hydrolase [Dethiobacter alkaliphilus]
27.1348	27.697	26.2022	28.5995	29.4801	29.8888	+	Fe_TS	10	10	10	32.4	32.4	32.4	37.266	0	92.036	6682400000	15	42	15811000	9701300	6520000	83069000	112440000	163520000	1.79065	0.0200183	-2.3115	0.20145	-3.99527	WP_008514645.1	WP_008514645.1	416	WP_008514645.1 DUF5667 domain-containing protein [Dethiobacter alkaliphilus]
28.6727	28.4495	28.8061	27.0375	27.5313	27.6153	+	Fe_TS	8	7	7	57	52.3	52.3	16.244	0	39.429	2660700000	8	40	53362000	37995000	75056000	35422000	32075000	42219000	2.41029	0.00971698	1.24808	2.37525	5.99777	WP_008514647.1	WP_008514647.1	417	WP_008514647.1 universal stress protein [Dethiobacter alkaliphilus]
27.2403	27.5413	28.5234	24.8016	26.3	26.4853	+	Fe_TS	2	2	2	7.8	7.8	7.8	36.137	0	16.401	582730000	13	6	9211500	7475400	13054000	5042700	4254400	5787300	1.35216	0.0427456	1.90603	3.74775	2.89259	WP_008514648.1	WP_008514648.1	418	WP_008514648.1 hypothetical protein [Dethiobacter alkaliphilus]
26.8461	27.1862	27.8557	24.5823	25.8209	25.9222	+	Fe_TS	3	3	3	19.6	19.6	19.6	17.554	0	8.6368	628350000	11	11	10003000	7947200	14979000	3339200	8906800	10027000	1.62175	0.0265676	1.85421	3.61554	3.54564	WP_008514660.1	WP_008514660.1	419	WP_008514660.1 hypothetical protein [Dethiobacter alkaliphilus]
24.8849	24.7998	24.8423	26.8838	27.328	27.2131	+	Fe_TS	6	6	6	7.3	7.3	7.3	87.024	0	29.125	1795000000	25	24	3443800	1160400	0	19805000	23870000	23520000	4.15216	0	-2.29929	0.203163	-16.9858	WP_008514664.1	WP_008514664.1	421	WP_008514664.1 NADH dehydrogenase [Dethiobacter alkaliphilus]
27.7517	28.4632	29.4444	24.1018	24.8895	25.8384	+	Fe_TS	6	6	6	25.2	25.2	25.2	34.739	0	53.108	1838200000	16	27	21301000	18193000	44759000	2077900	3161900	8100300	2.16871	0.0136197	3.60986	12.2089	5.14218	WP_008514666.1	WP_008514666.1	422	WP_008514666.1 ParM/StbA family protein [Dethiobacter alkaliphilus]
30.3501	30.2443	30.6608	31.2643	31.4632	31.3161	+	Fe_TS	28	28	28	64.9	64.9	64.9	39.283	0	323.31	76356000000	20	324	256120000	149680000	267170000	881770000	641180000	663200000	2.5913	0.00612717	-0.929499	0.525041	-6.71349	WP_008514669.1	WP_008514669.1	423	WP_008514669.1 AIR synthase-related protein [Dethiobacter alkaliphilus]
27.4635	27.5272	26.9958	26.9832	26.9339	27.0258			8	8	8	43.8	43.8	43.8	22.438	0	22.18	1786200000	11	21	20691000	18614000	12159000	45910000	30776000	34232000	0.960337	0.0982875	0.347888	1.2727	2.05102	WP_008514673.1	WP_008514673.1	424	WP_008514673.1 flavodoxin family protein [Dethiobacter alkaliphilus]
24.2544	24.3406	23.4387	27.8	27.3878	26.7196	+	Fe_TS	12	12	12	26.8	26.8	26.8	59.486	0	68.4	2601300000	24	31	1003100	677590	1063300	34772000	33233000	15415000	2.81988	0.00491339	-3.29122	0.102152	-7.72226	WP_008514691.1	WP_008514691.1	425	WP_008514691.1 HAMP domain-containing histidine kinase [Dethiobacter alkaliphilus]
28.0759	28.0115	29.2129	29.4198	29.7229	29.3498			5	5	5	22.9	22.9	22.9	27.149	0	25.978	3430700000	13	24	19674000	13026000	25387000	50600000	69079000	57135000	1.22912	0.0526624	-1.06409	0.478275	-2.61669	WP_008514692.1	WP_008514692.1	426	WP_008514692.1 response regulator transcription factor [Dethiobacter alkaliphilus]
26.1423	26.5042	26.4417	27.1378	26.7411	26.9464	+	Fe_TS	10	10	10	19.6	19.6	19.6	70.621	0	58.137	2578300000	26	42	2127700	2129000	1098600	19478000	11404000	15843000	1.6504	0.0256267	-0.579005	0.669425	-3.61952	WP_008514697.1	WP_008514697.1	427	WP_008514697.1 DNA mismatch repair protein MutS domain protein [Dethiobacter alkaliphilus]
27.4812	27.5785	26.6335	26.0027	26.5463	27.3916			10	10	10	53.7	53.7	53.7	17.372	0	50.224	1634900000	11	33	12175000	13881000	14864000	25822000	25509000	29540000	0.508222	0.35059	0.584239	1.49925	1.16075	WP_008514698.1	WP_008514698.1	428	WP_008514698.1 YsnF/AvaK domain-containing protein [Dethiobacter alkaliphilus]
26.3759	24.5794	26.8392	22.9803	24.5373	25.9818			3	3	3	11.5	11.5	11.5	36.451	0	10.04	398130000	13	3	7311400	2347800	10171000	3422700	2440300	4931600	0.575725	0.28511	1.43172	2.69768	1.29302	WP_008514701.1	WP_008514701.1	430	WP_008514701.1 DUF4474 domain-containing protein [Dethiobacter alkaliphilus]
26.9913	26.3989	27.887	27.0689	26.8092	27.0553			5	5	5	27	27	27	27.4	0	19.923	1580700000	12	23	7134600	2037700	8775800	24885000	18939000	20214000	0.0927984	0.883252	0.114638	1.0827	0.260123	WP_008514704.1	WP_008514704.1	432	WP_008514704.1 NAD-dependent deacylase [Dethiobacter alkaliphilus]
24.9638	24.8534	23.6513	24.4069	25.0433	24.6604			3	3	3	13.3	13.3	13.3	22.503	0	7.9286	161360000	9	5	2281700	1202600	814510	3032400	7577000	3021100	0.176912	0.777059	-0.214038	0.862121	-0.466079	WP_008514708.1	WP_008514708.1	433	WP_008514708.1 GNAT family N-acetyltransferase [Dethiobacter alkaliphilus]
24.617	25.3162	23.2795	26.0464	25.8006	25.9872			5	5	5	15.8	15.8	15.8	40.19	0	52.413	546300000	18	11	1434800	829270	796740	10248000	6784700	7625600	1.20258	0.0559287	-1.5405	0.343765	-2.55873	WP_008514710.1	WP_008514710.1	434	WP_008514710.1 DUF362 domain-containing protein [Dethiobacter alkaliphilus]
24.5998	24.6143	24.8762	25.4938	24.8948	25.4166	+	Fe_TS	4	4	4	20.9	20.9	20.9	22.55	0	17.519	343320000	9	11	897690	1681100	2037000	4727800	4099800	4712100	1.28556	0.0485635	-0.571599	0.67287	-2.74174	WP_008514714.1	WP_008514714.1	436	WP_008514714.1 TetR/AcrR family transcriptional regulator [Dethiobacter alkaliphilus]
23.4998	25.5669	22.1084	24.6468	26.1408	25.3757			6	6	6	47.4	47.4	47.4	17.308	0	22.935	368960000	8	10	1503000	1186600	0	6463700	14349000	9038200	0.692547	0.206132	-1.66271	0.315844	-1.52068	WP_008514715.1	WP_008514715.1	437	WP_008514715.1 flavodoxin domain-containing protein [Dethiobacter alkaliphilus]
26.3972	26.5498	27.1475	25.008	25.2779	25.7093	+	Fe_TS	4	4	4	21.2	21.2	21.2	23.318	0	21.483	589960000	11	13	12949000	7665000	12294000	7427800	3632700	9664600	1.95017	0.0177802	1.36645	2.57835	4.45358	WP_008514717.1	WP_008514717.1	438	WP_008514717.1 protein-L-isoaspartate(D-aspartate) O-methyltransferase [Dethiobacter alkaliphilus]
24.1108	24.5702	25.9752	24.1586	23.9946	24.0973			3	3	3	8	8	8	45.576	0	13.061	194140000	19	9	1607800	774300	2927600	1996600	1362400	1549000	0.643301	0.234455	0.801908	1.74341	1.42474	WP_008514720.1	WP_008514720.1	439	WP_008514720.1 pyridoxal phosphate-dependent aminotransferase [Dethiobacter alkaliphilus]
25.5562	25.7398	24.1619	25.3146	23.3962	24.4502			3	3	3	14	14	14	27.024	0	2.3266	146980000	10	7	3278900	2319700	0	2007400	3112800	3979200	0.440679	0.427912	0.765619	1.7001	1.02689	WP_008514722.1	WP_008514722.1	440	WP_008514722.1 succinate dehydrogenase/fumarate reductase iron-sulfur subunit [Dethiobacter alkaliphilus]
28.3376	28.0467	27.1016	26.0852	26.1325	26.4684	+	Fe_TS	20	20	20	33	33	33	62.601	0	101.94	3943100000	22	74	43684000	22625000	16190000	21257000	14748000	20249000	1.82115	0.0193765	1.59989	3.0312	4.08024	WP_008514724.1	WP_008514724.1	441	WP_008514724.1 FAD-binding protein [Dethiobacter alkaliphilus]
31.715	31.5863	32.2686	30.3503	30.74	30.93	+	Fe_TS	23	23	23	60.8	60.8	60.8	44.704	0	319.99	86680000000	19	382	540980000	277920000	572800000	392570000	436390000	475980000	1.92579	0.0178773	1.18322	2.27083	4.38124	WP_008514728.1	WP_008514728.1	442	WP_008514728.1 anaerobic nitric oxide reductase flavorubredoxin [Dethiobacter alkaliphilus]
26.4765	26.7528	26.4708	26.4215	26.5439	26.4805			6	6	6	25.8	25.8	25.8	24.91	0	23.936	660800000	13	8	6621200	5132700	9328800	8458600	7809700	8279200	0.35377	0.556084	0.0846933	1.06046	0.850781	WP_008514733.1	WP_008514733.1	443	WP_008514733.1 ATP-binding cassette domain-containing protein [Dethiobacter alkaliphilus]
27.6771	27.2611	28.0998	28.1618	28.1493	28.4739			10	10	10	42.5	42.5	42.5	25.292	0	90.384	6260400000	11	66	30336000	13684000	30019000	125920000	105500000	123310000	1.03443	0.0840045	-0.582345	0.667877	-2.20266	WP_008514734.1	WP_008514734.1	444	WP_008514734.1 phosphoribosylaminoimidazolesuccinocarboxamide synthase [Dethiobacter alkaliphilus]
28.1432	26.6786	25.5633	27.4462	27.7794	28.0783			6	6	6	36.3	36.3	36.3	19.295	0	31.891	2613700000	6	29	54479000	17305000	6574400	43435000	64581000	134380000	0.561469	0.29868	-0.972949	0.509463	-1.26517	WP_008514736.1	WP_008514736.1	445	WP_008514736.1 2-oxoacid:acceptor oxidoreductase family protein [Dethiobacter alkaliphilus]
27.284	26.7117	23.5077	26.9179	26.5952	26.3861			9	9	9	42.4	42.4	42.4	26.52	0	27.213	1450700000	14	24	14204000	3973200	238260	19296000	10474000	13383000	0.269726	0.657379	-0.798586	0.574912	-0.673797	WP_008514737.1	WP_008514737.1	446	WP_008514737.1 thiamine pyrophosphate-dependent enzyme [Dethiobacter alkaliphilus]
29.0373	27.9573	28.4596	28.6468	28.2254	28.1816			13	13	13	36.2	36.2	36.2	40.466	0	114.3	4100600000	14	61	40043000	17640000	26135000	78114000	46058000	46203000	0.143298	0.82689	0.133455	1.09692	0.386282	WP_008514738.1	WP_008514738.1	447	WP_008514738.1 2-oxoacid:acceptor oxidoreductase subunit alpha [Dethiobacter alkaliphilus]
28.1021	27.2971	26.8734	27.9846	28.0128	28.0326			9	9	9	35.2	35.2	35.2	36.157	0	95.74	3463600000	18	54	20481000	9106600	8206300	26664000	23049000	25017000	0.745623	0.17694	-0.585785	0.666287	-1.62433	WP_008514742.1	WP_008514742.1	448	WP_008514742.1 winged helix-turn-helix domain-containing protein [Dethiobacter alkaliphilus]
26.4677	27.0412	27.1094	27.0308	26.6468	26.673			4	4	4	5.7	5.7	5.7	70.212	0	4.5803	560140000	22	11	2811000	2128800	3414400	3355300	6285500	7465600	0.138548	0.833579	0.089269	1.06383	0.374759	WP_008514744.1	WP_008514744.1	449	WP_008514744.1 TRAP transporter permease [Dethiobacter alkaliphilus]
30.3501	29.2129	30.1301	32.7514	32.7486	32.6426	+	Fe_TS	3	3	3	21.5	21.5	21.5	34.756	0	108.03	68347000000	5	155	262500000	194400000	566100000	964340000	809970000	839140000	2.88758	0.00537931	-2.81649	0.141956	-8.04582	WP_008514747.1	WP_008514747.1	450	WP_008514747.1 TAXI family TRAP transporter solute-binding subunit [Dethiobacter alkaliphilus]
31.9821	32.1975	28.0703	32.3312	32.6271	32.3254			11	11	11	98.2	98.2	98.2	12.446	0	241	85509000000	9	313	546690000	368530000	31248000	1034300000	1442900000	1215100000	0.552462	0.30749	-1.67793	0.312532	-1.24755	WP_008514749.1	WP_008514749.1	451	WP_008514749.1 YlbF family regulator [Dethiobacter alkaliphilus]
27.6324	27.3283	29.1735	24.0442	23.0312	23.2823	+	Fe_TS	6	6	6	37	37	37	20.439	0	31.531	1531400000	12	18	18980000	10538000	69979000	0	0	1003900	2.68093	0.00498667	4.59215	24.1199	7.09429	WP_008514750.1	WP_008514750.1	452	WP_008514750.1 hypothetical protein [Dethiobacter alkaliphilus]
25.0195	27.3596	28.4742	24.3673	24.9487	23.5194			2	2	2	18.1	18.1	18.1	14.19	0	18.811	822930000	4	7	23088000	12690000	27066000	29253000	24788000	21330000	1.14332	0.0647076	2.67261	6.37581	2.43114	WP_008514751.1	WP_008514751.1	453	WP_008514751.1 hypothetical protein [Dethiobacter alkaliphilus]
28.2137	28.4633	29.8469	27.9297	28.0971	28.2774			18	18	18	27.6	27.6	27.6	73.489	0	96.618	5671900000	29	80	17680000	10317000	29779000	24320000	19901000	21009000	0.645542	0.232998	0.73995	1.67012	1.42911	WP_008514756.1	WP_008514756.1	454	WP_008514756.1 penicillin-binding protein [Dethiobacter alkaliphilus]
25.8332	25.692	25.8209	24.074	24.7401	25.0396	+	Fe_TS	3	3	3	6.5	6.5	6.5	46.129	0	9.1207	329140000	17	6	3646300	1984300	3491500	931790	897120	3172900	1.80296	0.0195731	1.16417	2.24104	4.0294	WP_008514757.1	WP_008514757.1	455	WP_008514757.1 S8 family peptidase [Dethiobacter alkaliphilus]
26.7331	26.3285	26.6683	27.2592	27.6707	27.2509	+	Fe_TS	8	8	8	30.2	30.2	30.2	30.951	0	65.837	2284200000	12	27	11365000	5896400	8542300	64901000	56001000	43644000	1.92199	0.0177354	-0.816938	0.567646	-4.37003	WP_008514761.1	WP_008514761.1	456	WP_008514761.1 adenosylmethionine decarboxylase [Dethiobacter alkaliphilus]
26.1798	25.1474	24.8775	23.7162	25.3318	24.8998			3	3	3	15.7	15.7	15.7	23.872	0	4.3987	268150000	14	7	1155600	245830	179490	6161600	186310	218880	0.529994	0.328381	0.752289	1.68446	1.20353	WP_008514764.1	WP_008514764.1	457	WP_008514764.1 hypothetical protein [Dethiobacter alkaliphilus]
29.2567	29.1869	30.3636	30.1736	29.7054	30.02			5	5	5	37.3	37.3	37.3	15.25	0	115.96	8960900000	8	43	52308000	31347000	85757000	144320000	102680000	131800000	0.376766	0.518339	-0.3639	0.777061	-0.897931	WP_008514768.1	WP_008514768.1	458	WP_008514768.1 diguanylate cyclase [Dethiobacter alkaliphilus]
29.7817	29.6814	26.5547	29.5535	29.3527	30.0288			11	11	11	79.7	79.7	79.7	19.186	0	123.92	17504000000	11	96	138920000	84799000	10806000	204820000	154350000	231950000	0.37872	0.51597	-0.972394	0.50966	-0.901916	WP_008514784.1	WP_008514784.1	459	WP_008514784.1 O-acetyl-ADP-ribose deacetylase [Dethiobacter alkaliphilus]
30.7317	31.1583	31.6882	32.0465	32.0263	32.0038	+	Fe_TS	12	12	12	45.2	45.2	45.2	36.323	0	197.23	57528000000	16	173	102490000	84121000	151170000	406810000	388870000	372280000	1.40158	0.0394099	-0.832812	0.561434	-3.00704	WP_008514789.1	WP_008514789.1	460	WP_008514789.1 nicotinate-nucleotide--dimethylbenzimidazole phosphoribosyltransferase [Dethiobacter alkaliphilus]
31.7528	32.0988	32.3011	32.3307	31.5327	31.9112			6	6	6	40.4	40.4	40.4	16.668	0	50.685	24218000000	5	73	438690000	365860000	719450000	792410000	669210000	708640000	0.169643	0.786664	0.126009	1.09127	0.449067	WP_008514791.1	WP_008514791.1	461	WP_008514791.1 universal stress protein [Dethiobacter alkaliphilus]
24.8215	25.603	24.6054	25.2787	25.2591	25.3203			23	23	23	19.3	19.3	19.3	138.91	0	94.306	1432800000	67	45	945410	1063000	116790	5798200	4675900	4989000	0.382483	0.509796	-0.276099	0.825821	-0.909585	WP_008514793.1	WP_008514793.1	462	WP_008514793.1 helicase-exonuclease AddAB subunit AddA [Dethiobacter alkaliphilus]
23.5965	24.6302	24.1874	25.0356	24.856	25.1837	+	Fe_TS	9	9	9	8.6	8.6	8.6	127.99	0	57.012	483670000	62	21	161920	0	77927	1872800	1805100	2057800	1.32223	0.0451387	-0.887072	0.54071	-2.82435	WP_008514795.1	WP_008514795.1	463	WP_008514795.1 helicase-exonuclease AddAB subunit AddB [Dethiobacter alkaliphilus]
25.2223	25.2792	25.1349	26.2049	25.8551	25.5676	+	Fe_TS	9	9	9	10.6	10.6	10.6	110.17	0	22.225	531260000	46	12	231840	139990	57065	1921000	1645000	2249100	1.60849	0.0268872	-0.663691	0.631261	-3.51177	WP_008514796.1	WP_008514796.1	464	WP_008514796.1 AAA family ATPase [Dethiobacter alkaliphilus]
24.2042	23.7768	23.3352	22.962	24.3838	24.5039			4	4	4	12.6	12.6	12.6	41.317	0	10.922	2499800000	19	7	57756000	28385000	38616000	1687000	2582900	2540400	0.116527	0.853423	-0.177876	0.884003	-0.320452	WP_008514798.1	WP_008514798.1	465	WP_008514798.1 DNA repair exonuclease [Dethiobacter alkaliphilus]
23.9012	26.6411	24.5265	25.4971	25.1562	25.4759			4	4	4	13.2	13.2	13.2	39.513	0	17.888	382490000	18	17	1277000	3356700	850420	5448500	3659500	4647500	0.158469	0.805676	-0.353467	0.782701	-0.422662	WP_008514800.1	WP_008514800.1	466	WP_008514800.1 MGMT family protein [Dethiobacter alkaliphilus]
31.4762	31.4541	29.9103	32.3626	32.3444	32.2914			27	27	27	61.4	61.4	61.4	38.43	0	323.31	145410000000	17	501	563740000	348930000	199550000	1676800000	1459300000	1435700000	1.25405	0.051216	-1.38595	0.382637	-2.67161	WP_008514801.1	WP_008514801.1	467	WP_008514801.1 3-isopropylmalate dehydrogenase [Dethiobacter alkaliphilus]
26.3554	26.1535	25.0997	26.1264	23.1012	26.411			2	2	2	4	4	4	53.515	0	4.6297	375200000	26	10	2513900	1479400	785160	4076000	1381900	4194300	0.227831	0.710545	0.656667	1.57644	0.581999	WP_008514803.1	WP_008514803.1	469	WP_008514803.1 CCA tRNA nucleotidyltransferase [Dethiobacter alkaliphilus]
27.411	27.3499	26.4962	24.7679	24.8184	25.6914	+	Fe_TS	8	8	8	22.2	22.2	22.2	42.809	0	10.857	690970000	20	17	12919000	7526800	7108400	1516600	2211400	2512200	2.04293	0.015509	1.99316	3.98109	4.73675	WP_008514804.1	WP_008514804.1	470	WP_008514804.1 carboxypeptidase regulatory-like domain-containing protein [Dethiobacter alkaliphilus]
28.1388	28.5013	27.1473	25.2372	24.9931	26.1099	+	Fe_TS	22	22	22	45.9	45.9	45.9	61.418	0	107.85	3493400000	33	69	26209000	18807000	8529300	4398800	2447500	8014400	2.03192	0.0160597	2.4824	5.58828	4.70248	WP_008514805.1	WP_008514805.1	471	WP_008514805.1 aldehyde ferredoxin oxidoreductase [Dethiobacter alkaliphilus]
26.5715	26.9384	27.6837	26.7586	25.637	25.6808			6	6	6	32	32	32	22.886	0	24.767	1124100000	8	22	17938000	7878200	18337000	19224000	24081000	20205000	0.991278	0.0929468	1.03909	2.05493	2.11401	WP_008514806.1	WP_008514806.1	472	WP_008514806.1 hypothetical protein [Dethiobacter alkaliphilus]
27.6255	28.1662	28.8513	27.5988	27.2791	27.6451			4	4	4	36.6	36.6	36.6	15.764	0	27.383	2154200000	8	25	40873000	20060000	45822000	57147000	44490000	51687000	0.882887	0.122669	0.706662	1.63202	1.89527	WP_008514808.1	WP_008514808.1	473	WP_008514808.1 nucleotidyltransferase domain-containing protein [Dethiobacter alkaliphilus]
28.1931	28.2714	28.2062	28.8706	29.0005	29.0196	+	Fe_TS	11	11	11	36	36	36	39.042	0	93.096	5037300000	19	46	19886000	10276000	11550000	55762000	56672000	67221000	3.82565	0.00689655	-0.740056	0.598716	-14.0383	WP_008514810.1	WP_008514810.1	474	WP_008514810.1 YchF family ATPase [Dethiobacter alkaliphilus]
28.9429	28.9866	28.7274	28.8439	28.7019	28.8997			19	19	19	54.9	54.9	54.9	32.486	0	70.259	12915000000	17	96	82347000	51873000	54096000	146050000	124180000	142970000	0.285969	0.636226	0.0704556	1.05005	0.708674	WP_008514816.1	WP_008514816.1	475	WP_008514816.1 ABC transporter ATP-binding protein [Dethiobacter alkaliphilus]
28.8536	28.5877	29.5398	28.5817	28.5119	29.2693			8	8	8	37.1	37.1	37.1	24.255	0	29.843	4261700000	12	47	64409000	64795000	103450000	38120000	42091000	42276000	0.214902	0.728537	0.206093	1.15356	0.553061	WP_008514817.1	WP_008514817.1	476	WP_008514817.1 TetR/AcrR family transcriptional regulator [Dethiobacter alkaliphilus]
26.4979	26.645	27.3819	27.4377	26.9966	27.4991			7	7	7	27.7	27.7	27.7	29.604	0	64.505	2178600000	9	33	15155000	11869000	9931700	68848000	54376000	53422000	0.674782	0.216051	-0.469515	0.722207	-1.48606	WP_008514818.1	WP_008514818.1	477	WP_008514818.1 methyl-accepting chemotaxis protein [Dethiobacter alkaliphilus]
29.9235	29.7185	30.5381	30.5739	30.5521	30.7323			21	21	21	54.8	54.8	54.8	44.823	0	171.98	59287000000	23	256	169590000	72494000	144330000	512220000	437080000	455320000	1.03973	0.0829324	-0.559401	0.678584	-2.21363	WP_008514843.1	WP_008514843.1	480	WP_008514843.1 Glu/Leu/Phe/Val dehydrogenase [Dethiobacter alkaliphilus]
28.0932	28.1502	28.5821	28.1625	28.0926	28.4132			14	14	14	55.3	55.3	55.3	37.811	0	160.83	7530300000	23	71	29865000	22075000	34625000	57062000	43420000	61240000	0.10338	0.871492	0.0524216	1.037	0.287274	WP_008514846.1	WP_008514846.1	481	WP_008514846.1 type 2 isopentenyl-diphosphate Delta-isomerase [Dethiobacter alkaliphilus]
31.746	32.0085	31.6767	31.7814	31.8284	31.8555			30	30	30	40.3	40.3	40.3	74.27	0	315.75	128740000000	34	418	360640000	285720000	319330000	873680000	707890000	746400000	0.0372737	0.953597	-0.0113602	0.992157	-0.109937	WP_008514848.1	WP_008514848.1	482	WP_008514848.1 bifunctional 4-hydroxy-3-methylbut-2-enyl diphosphate reductase/30S ribosomal protein S1 [Dethiobacter alkaliphilus]
27.58	27.4733	27.56	27.554	27.6684	27.5566			7	7	7	41.5	41.5	41.5	21.785	0	26.987	2618700000	10	31	12838000	14700000	17272000	48483000	47458000	47214000	0.480797	0.379645	-0.0552743	0.962411	-1.10663	WP_008514850.1	WP_008514850.1	483	WP_008514850.1 1-acyl-sn-glycerol-3-phosphate acyltransferase [Dethiobacter alkaliphilus]
28.3371	28.5333	27.6745	28.6463	28.7208	28.6587			12	12	12	57.5	57.5	57.5	24.026	0	140.53	9400500000	13	75	69238000	50601000	27713000	165100000	123020000	111520000	0.881531	0.122985	-0.49363	0.710236	-1.89256	WP_008514851.1	WP_008514851.1	484	WP_008514851.1 (d)CMP kinase [Dethiobacter alkaliphilus]
26.8361	26.7895	27.5116	27.9233	27.868	28.8781	+	Fe_TS	3	3	3	21.4	21.4	21.4	13.886	0	7.4601	2633200000	6	16	9245400	8825800	31013000	76981000	63943000	74624000	1.36655	0.0422316	-1.17739	0.44215	-2.92569	WP_008514853.1	WP_008514853.1	485	WP_008514853.1 chorismate mutase [Dethiobacter alkaliphilus]
26.3289	26.8715	24.4489	25.5577	25.8845	26.0479			6	6	6	13.9	13.9	13.9	44.241	0	6.7717	602650000	21	16	5034400	5077300	719380	6602300	5701500	5563000	0.0237267	0.970032	0.0530821	1.03748	0.0709639	WP_008514856.1	WP_008514856.1	486	WP_008514856.1 NAD(P)/FAD-dependent oxidoreductase [Dethiobacter alkaliphilus]
25.5691	25.813	23.7002	28.2356	27.8112	27.9579	+	Fe_TS	3	3	3	15.7	15.7	15.7	19.622	0	13.309	2113900000	5	18	10465000	7954800	0	168150000	117890000	111050000	1.92579	0.0178298	-2.97415	0.12726	-4.38123	WP_008514860.1	WP_008514860.1	488	WP_008514860.1 hypothetical protein [Dethiobacter alkaliphilus]
25.9832	27.4226	27.0843	25.9041	26.0489	26.1892			7	7	7	34.9	34.9	34.9	23.254	0	29.774	1029800000	11	16	8020200	10865000	17452000	13555000	10072000	13642000	0.819554	0.1431	0.782616	1.72025	1.76959	WP_008514863.1	WP_008514863.1	489	WP_008514863.1 histidine phosphatase family protein [Dethiobacter alkaliphilus]
25.8777	26.2204	25.6797	24.968	24.9307	25.3354	+	Fe_TS	6	6	6	16.2	16.2	16.2	39.695	0	24.954	642730000	22	21	2949000	3420600	3020900	6083500	2940700	5812800	1.84793	0.0191232	0.847902	1.79988	4.15584	WP_008514866.1	WP_008514866.1	490	WP_008514866.1 threonine-phosphate decarboxylase CobD [Dethiobacter alkaliphilus]
28.5551	28.525	29.3846	27.2844	27.61	27.4819	+	Fe_TS	5	5	5	29.8	29.8	29.8	21.018	0	37.066	1924000000	9	26	43226000	28734000	70028000	22091000	24057000	25638000	1.99424	0.016	1.36285	2.57193	4.58651	WP_008514869.1	WP_008514869.1	492	WP_008514869.1 bifunctional adenosylcobinamide kinase/adenosylcobinamide-phosphate guanylyltransferase [Dethiobacter alkaliphilus]
27.0262	27.5955	26.097	25.9369	26.2617	26.5235			10	10	10	25	25	25	49.388	0	36.533	1766500000	18	36	15891000	11932000	4871800	12482000	10846000	13269000	0.641155	0.235541	0.665551	1.58617	1.42056	WP_008514871.1	WP_008514871.1	493	WP_008514871.1 cobyrinate a,c-diamide synthase [Dethiobacter alkaliphilus]
29.6665	30.0045	30.8707	28.4248	28.3025	28.5579	+	Fe_TS	8	8	8	43.4	43.4	43.4	22.45	0	99.791	10199000000	11	61	104920000	89033000	172470000	57903000	60765000	61924000	2.05861	0.0152222	1.75216	3.36862	4.78592	WP_008514873.1	WP_008514873.1	494	WP_008514873.1 precorrin-8X methylmutase [Dethiobacter alkaliphilus]
30.9184	31.1875	32.9346	30.1469	29.4823	29.9537	+	Fe_TS	6	6	6	40.7	40.7	40.7	13.829	0	45.271	19479000000	7	67	192450000	300500000	753250000	575610000	338360000	464540000	1.28823	0.0480277	1.81925	3.52898	2.7477	WP_008514876.1	WP_008514876.1	495	WP_008514876.1 CbiX/SirB N-terminal domain-containing protein [Dethiobacter alkaliphilus]
29.1627	29.4371	28.1036	27.3939	27.1728	27.4795	+	Fe_TS	9	9	9	28.5	28.5	28.5	24.914	0	42.413	3830100000	8	33	37577000	64796000	17660000	71712000	74268000	80924000	1.69093	0.0239006	1.55245	2.93316	3.72565	WP_008514879.1	WP_008514879.1	496	WP_008514879.1 precorrin-3B C(17)-methyltransferase [Dethiobacter alkaliphilus]
26.745	27.0999	26.9654	25.9354	25.4378	25.9061	+	Fe_TS	8	8	8	26.2	26.2	26.2	38.579	0	37.321	1368300000	19	21	11378000	6419200	7191600	14303000	7727000	10203000	2.44896	0.00903922	1.177	2.26106	6.14495	WP_008514881.1	WP_008514881.1	497	WP_008514881.1 cobalt-precorrin 5A hydrolase [Dethiobacter alkaliphilus]
29.7593	30.0657	30.9644	28.5534	28.2684	28.4401	+	Fe_TS	17	17	17	72.6	72.6	72.6	27.083	0	232.69	17475000000	17	138	115040000	91182000	224630000	86228000	72616000	71478000	2.1151	0.013947	1.84251	3.58632	4.96627	WP_008514883.1	WP_008514883.1	498	WP_008514883.1 precorrin-4 C(11)-methyltransferase [Dethiobacter alkaliphilus]
27.985	28.4746	29.0688	27.9121	27.9477	27.119			4	4	4	22.8	22.8	22.8	25.947	0	30.879	2084700000	12	19	36903000	25963000	56028000	20157000	13944000	20729000	0.961324	0.0982899	0.849832	1.80229	2.05303	WP_008514885.1	WP_008514885.1	499	WP_008514885.1 precorrin-2 C(20)-methyltransferase [Dethiobacter alkaliphilus]
28.0761	28.3341	28.7375	27.8557	27.6026	27.6258	+	Fe_TS	4	4	4	35.2	35.2	35.2	21.364	0	62.962	2064500000	10	19	4032500	2867400	11286000	23545000	18822000	13758000	1.52201	0.0320209	0.68785	1.61088	3.2955	WP_008514886.1	WP_008514886.1	500	WP_008514886.1 precorrin-6Y C5,15-methyltransferase (decarboxylating) subunit CbiT [Dethiobacter alkaliphilus]
27.7489	28.5843	28.7195	26.5691	26.9901	26.7021	+	Fe_TS	8	8	8	42.2	42.2	42.2	21.917	0	56.836	2492000000	12	34	36838000	29422000	46891000	20740000	22381000	18107000	2.08513	0.015	1.59716	3.02547	4.86994	WP_008514887.1	WP_008514887.1	501	WP_008514887.1 precorrin-6y C5,15-methyltransferase (decarboxylating) subunit CbiE [Dethiobacter alkaliphilus]
26.0595	26.5465	26.612	25.8602	25.8178	26.0997			13	13	13	40.9	40.9	40.9	38.582	0	47.99	1180700000	19	32	4818700	5589000	4427200	7028300	5817300	8412900	1.15715	0.0628174	0.480139	1.39488	2.4607	WP_008514888.1	WP_008514888.1	502	WP_008514888.1 cobalt-precorrin-5B (C(1))-methyltransferase CbiD [Dethiobacter alkaliphilus]
26.0444	26.1322	25.8175	26.0034	25.8779	26.0762			8	8	8	20	20	20	53.429	0	17.993	859640000	25	22	4113300	2876900	1815200	4633600	3911400	4437300	0.0374785	0.954939	0.0121803	1.00848	0.110519	WP_008514889.1	WP_008514889.1	503	WP_008514889.1 cobyric acid synthase [Dethiobacter alkaliphilus]
25.8749	26.6273	25.2631	25.7646	25.7442	26.1546			10	10	10	20.4	20.4	20.4	55.252	0	38.765	1201700000	28	28	4532900	4892700	689170	10222000	7001000	9994900	0.0273431	0.965187	0.033933	1.0238	0.0814708	WP_008514890.1	WP_008514890.1	504	WP_008514890.1 cobyric acid synthase [Dethiobacter alkaliphilus]
26.4012	26.454	27.3692	26.2503	26.5333	26.679			6	6	6	17.9	17.9	17.9	45.978	0	35.436	1078800000	21	21	3136700	2900600	6710700	4363300	6713800	8371800	0.305485	0.616324	0.253914	1.19244	0.750115	WP_008514894.1	WP_008514894.1	506	WP_008514894.1 heme ABC transporter ATP-binding protein [Dethiobacter alkaliphilus]
30.0711	29.6688	30.6637	29.6856	29.8599	29.3531			5	5	5	19	19	19	34.489	0	85.558	8134200000	8	54	128330000	56590000	190440000	171320000	155360000	144730000	0.70442	0.198666	0.501697	1.41588	1.54384	WP_008514897.1	WP_008514897.1	507	WP_008514897.1 cobalamin-binding protein [Dethiobacter alkaliphilus]
29.9503	29.904	29.7738	30.531	30.7989	30.7308	+	Fe_TS	7	7	7	59.6	59.6	59.6	15.782	0	137.94	20687000000	8	67	193120000	111720000	80651000	503950000	613690000	634320000	2.96458	0.00630303	-0.810884	0.570033	-8.42865	WP_008514903.1	WP_008514903.1	508	WP_008514903.1 RidA family protein [Dethiobacter alkaliphilus]
27.995	28.3555	29.883	25.5695	25.6668	26.0491	+	Fe_TS	9	9	9	25.6	25.6	25.6	40.94	0	45.281	2322400000	19	24	25298000	10470000	40912000	8376800	12412000	11339000	2.12457	0.01404	2.98272	7.90474	4.997	WP_008514908.1	WP_008514908.1	509	WP_008514908.1 D-alanyl-D-alanine carboxypeptidase [Dethiobacter alkaliphilus]
24.7597	25.6016	26.2482	23.5882	24.0736	26.1639			2	2	2	12	12	12	15.148	0.0014375	1.8907	191920000	7	4	2684500	4751700	9338700	2459600	0	0	0.442718	0.426497	0.927929	1.90254	1.03096	WP_008514909.1	WP_008514909.1	510	WP_008514909.1 GerW family sporulation protein [Dethiobacter alkaliphilus]
28.8551	29.2144	26.8123	29.0723	29.1245	29.0339			20	20	20	42.1	42.1	42.1	37.574	0	117.33	15097000000	18	137	76932000	47953000	8355400	188180000	163780000	165260000	0.45029	0.418221	-0.78299	0.581161	-1.04607	WP_008514916.1	WP_008514916.1	511	WP_008514916.1 tryptophan--tRNA ligase [Dethiobacter alkaliphilus]
26.9446	26.7415	24.7019	27.3872	27.0394	27.3593			20	20	20	27.5	27.5	27.5	97.715	0	115.22	3396100000	48	73	4132100	2897000	866110	17657000	14916000	18301000	0.714136	0.192878	-1.13264	0.45608	-1.5628	WP_008514918.1	WP_008514918.1	512	WP_008514918.1 CBS domain-containing protein [Dethiobacter alkaliphilus]
26.7165	26.5522	24.1824	26.1208	26.8191	26.9465			7	7	7	23.8	23.8	23.8	36.018	0	25.598	840310000	19	22	3994700	2976600	946980	3119400	11596000	16043000	0.400517	0.483328	-0.811791	0.569674	-0.946179	WP_008514920.1	WP_008514920.1	513	WP_008514920.1 acyl-CoA dehydratase activase-related protein [Dethiobacter alkaliphilus]
25.4006	25.3238	23.8079	26.9069	27.1129	26.8336	+	Fe_TS	3	3	3	36.3	36.3	36.3	15.741	0	25.653	906330000	7	9	9005500	0	1205100	6381100	5853500	5613100	1.79646	0.0194827	-2.10702	0.232126	-4.01136	WP_008514925.1	WP_008514925.1	514	WP_008514925.1 anti-sigma F factor [Dethiobacter alkaliphilus]
27.2117	27.541	27.7624	28.0481	27.5519	27.8909			6	6	6	46.8	46.8	46.8	12.214	0	33.093	3318600000	7	41	33893000	27313000	40366000	134600000	87358000	115810000	0.681719	0.211515	-0.325233	0.79817	-1.49958	WP_008514927.1	WP_008514927.1	515	WP_008514927.1 anti-sigma F factor antagonist [Dethiobacter alkaliphilus]
26.4129	25.9503	28.6074	24.2852	24.4391	24.4777	+	Fe_TS	7	7	7	19	19	19	42.421	0	22.066	819840000	20	13	9475300	3012100	25026000	316870	444480	2717100	1.46266	0.0359204	2.58952	6.01897	3.15156	WP_008514929.1	WP_008514929.1	516	WP_008514929.1 D-alanyl-D-alanine carboxypeptidase [Dethiobacter alkaliphilus]
26.4356	26.7062	27.0935	27.4654	27.3379	27.7661	+	Fe_TS	16	16	16	39.3	39.3	39.3	46.008	0	84.378	4414800000	24	63	7572000	4837200	8368400	37850000	29054000	36850000	1.56173	0.0282315	-0.778025	0.583165	-3.39383	WP_008514930.1	WP_008514930.1	517	WP_008514930.1 thymidine phosphorylase [Dethiobacter alkaliphilus]
26.2156	25.3411	25.9273	27.4379	27.2526	27.2922	+	Fe_TS	12	12	12	46.8	46.8	46.8	33.641	0	122.6	2176400000	16	28	6417700	1503900	832970	25369000	16405000	19668000	2.32766	0.00854772	-1.49957	0.35366	-5.69301	WP_008514933.1	WP_008514933.1	518	WP_008514933.1 site-specific tyrosine recombinase XerD [Dethiobacter alkaliphilus]
28.2651	28.1066	29.0175	28.2888	28.8453	28.7226			12	12	12	43.6	43.6	43.6	40.012	0	114.62	6213300000	18	82	22495000	18553000	51901000	59140000	72039000	66347000	0.180909	0.77152	-0.155823	0.89762	-0.475379	WP_008514936.1	WP_008514936.1	519	WP_008514936.1 alanine dehydrogenase [Dethiobacter alkaliphilus]
28.755	29.1865	29.7188	29.467	29.2643	29.5839			12	12	12	68.6	68.6	68.6	19.291	0	211.81	13018000000	11	111	45376000	41999000	80754000	208970000	159480000	201080000	0.302068	0.618959	-0.218366	0.859538	-0.742893	WP_008514940.1	WP_008514940.1	520	WP_008514940.1 NUDIX hydrolase [Dethiobacter alkaliphilus]
28.9638	29.3362	30.1603	28.9322	29.0989	28.8609			10	10	10	35.9	35.9	35.9	28.854	0	71.077	8930700000	13	66	67138000	46025000	123670000	114230000	128350000	126160000	0.656293	0.228251	0.522712	1.43665	1.45004	WP_008514953.1	WP_008514953.1	521	WP_008514953.1 sporulation transcription factor Spo0A [Dethiobacter alkaliphilus]
25.4321	25.2792	25.5029	24.3723	23.9217	23.4961	+	Fe_TS	2	2	2	5.8	5.8	5.8	48.839	0	16.32	109370000	20	6	740930	764050	493850	0	0	188640	2.31317	0.00837398	1.47471	2.77928	5.6409	WP_008514958.1	WP_008514958.1	522	WP_008514958.1 SpoIVB peptidase [Dethiobacter alkaliphilus]
27.4761	28.0227	26.7111	27.4139	27.4691	27.6073			12	12	12	24.8	24.8	24.8	59.851	0	100.37	5159400000	25	64	17627000	13104000	9370900	43620000	34006000	44607000	0.0861735	0.890525	-0.0934467	0.937281	-0.242909	WP_008514961.1	WP_008514961.1	523	WP_008514961.1 DNA repair protein RecN [Dethiobacter alkaliphilus]
27.9391	27.8119	27.5424	27.3136	27.1386	27.2122	+	Fe_TS	7	7	7	24.3	24.3	24.3	32.429	0	43.832	1757800000	11	20	11996000	10830000	11685000	47135000	31253000	39270000	1.88398	0.0180861	0.543018	1.45702	4.25916	WP_008514963.1	WP_008514963.1	524	WP_008514963.1 NAD(+)/NADH kinase [Dethiobacter alkaliphilus]
25.0772	25.2638	23.7971	24.7402	23.9287	23.7519			2	2	2	13.9	13.9	13.9	16.236	0	2.7261	59572000	6	6	4452800	2717900	0	0	1550800	1207100	0.445428	0.423883	0.572435	1.48703	1.03637	WP_008514964.1	WP_008514964.1	525	WP_008514964.1 hypothetical protein [Dethiobacter alkaliphilus]
27.3063	27.4263	26.5614	26.8644	26.6312	26.9349			9	9	9	39.2	39.2	39.2	29.512	0	63.759	1894900000	14	39	17159000	7056000	2227800	11156000	8641400	7312300	0.430941	0.439309	0.287795	1.22077	1.00741	WP_008514965.1	WP_008514965.1	526	WP_008514965.1 TlyA family RNA methyltransferase [Dethiobacter alkaliphilus]
25.0667	25.8287	25.2631	26.2746	26.3154	26.1595	+	Fe_TS	10	10	10	15.4	15.4	15.4	69.622	0	22.152	1102600000	28	28	2648600	1444800	893540	8382100	7195000	6129200	1.68288	0.0241066	-0.863652	0.54956	-3.70442	WP_008514966.1	WP_008514966.1	527	WP_008514966.1 1-deoxy-D-xylulose-5-phosphate synthase [Dethiobacter alkaliphilus]
28.1444	28.4637	29.0916	27.7698	27.8032	27.9107			11	11	11	36.9	36.9	36.9	31.783	0	78.64	5432500000	16	80	28814000	27370000	47648000	46460000	36247000	37307000	1.23266	0.052339	0.738647	1.66861	2.62446	WP_008514968.1	WP_008514968.1	529	WP_008514968.1 polyprenyl synthetase family protein [Dethiobacter alkaliphilus]
25.4394	26.4681	26.8209	25.4113	25.8327	25.6064			10	10	10	26.8	26.8	26.8	45.227	0	50.137	1000900000	20	24	4899800	3639800	6650100	11181000	11169000	10586000	0.655916	0.228228	0.626027	1.54331	1.44931	WP_008514970.1	WP_008514970.1	531	WP_008514970.1 exodeoxyribonuclease VII large subunit [Dethiobacter alkaliphilus]
32.2583	32.287	32.4878	32.1441	32.4268	32.0353			24	24	24	79.9	79.9	79.9	30.098	0	246.55	180450000000	15	575	1070200000	677510000	1047900000	1300300000	1287500000	1202900000	0.44588	0.424031	0.142283	1.10365	1.03727	WP_008514971.1	WP_008514971.1	532	WP_008514971.1 bifunctional 5,10-methylenetetrahydrofolate dehydrogenase/5,10-methenyltetrahydrofolate cyclohydrolase [Dethiobacter alkaliphilus]
33.5283	33.1523	33.8726	33.0629	32.9937	32.9637			27	27	27	84.9	84.9	84.9	30.285	0	323.31	321280000000	17	771	2085300000	1607900000	2465700000	2904800000	2031400000	2501500000	1.14379	0.064674	0.510942	1.42498	2.43214	WP_008514972.1	WP_008514972.1	533	WP_008514972.1 bifunctional methylenetetrahydrofolate dehydrogenase/methenyltetrahydrofolate cyclohydrolase FolD [Dethiobacter alkaliphilus]
31.0971	31.4784	29.3167	30.2854	30.2164	30.1407			28	28	28	55.9	55.9	55.9	50.486	0	323.31	60339000000	24	448	358440000	292330000	77042000	386980000	348570000	343930000	0.246912	0.688837	0.416611	1.33479	0.624161	WP_008514974.1	WP_008514974.1	534	WP_008514974.1 NADPH-dependent glutamate synthase [Dethiobacter alkaliphilus]
30.8246	30.9593	31.7465	30.7248	30.6867	30.3715			21	21	21	71.6	71.6	71.6	30.161	0	258.54	55412000000	18	324	261140000	202420000	402480000	552450000	322190000	352390000	0.879217	0.124444	0.582479	1.49742	1.88795	WP_008514978.1	WP_008514978.1	535	WP_008514978.1 sulfide/dihydroorotate dehydrogenase-like FAD/NAD-binding protein [Dethiobacter alkaliphilus]
24.799	23.9342	24.3202	25.2768	25.0856	24.4405			4	4	4	16	16	16	32.469	0	10.417	243330000	13	8	806670	1085700	3607000	6769000	3363600	3085800	0.753209	0.172263	-0.583144	0.667508	-1.63918	WP_008514979.1	WP_008514979.1	536	WP_008514979.1 O-sialoglycoprotein endopeptidase [Dethiobacter alkaliphilus]
27.9939	28.6977	29.4256	28.6598	28.2464	28.4981			6	6	6	35.5	35.5	35.5	15.493	0	9.8017	4671900000	9	21	33414000	27073000	110270000	119500000	71773000	81431000	0.21446	0.728863	0.237641	1.17906	0.552068	WP_008514981.1	WP_008514981.1	537	WP_008514981.1 transcription antitermination factor NusB [Dethiobacter alkaliphilus]
28.3616	28.3425	29.2585	28.4448	28.509	28.4619			6	6	6	40.7	40.7	40.7	19.238	0	63.914	4187600000	6	46	48232000	40072000	81006000	119630000	80358000	90427000	0.236901	0.698631	0.18233	1.13472	0.602118	WP_008514986.1	WP_008514986.1	538	WP_008514986.1 alkaline shock response membrane anchor protein AmaP [Dethiobacter alkaliphilus]
30.302	30.269	31.8491	29.5534	29.5672	29.6601			2	2	2	19.5	19.5	19.5	14.123	0	11.025	7686500000	5	41	203700000	124920000	432580000	258930000	192760000	245470000	1.0919	0.0718966	1.2131	2.31836	2.32235	WP_008514988.1	WP_008514988.1	539	WP_008514988.1 Asp23/Gls24 family envelope stress response protein [Dethiobacter alkaliphilus]
28.9391	28.4838	30.6842	25.4054	25.3239	26.4646	+	Fe_TS	9	9	9	38.3	38.3	38.3	20.8	0	27.998	6119700000	8	55	115510000	53438000	332310000	12330000	10076000	21999000	2.04951	0.0154618	3.63773	12.4471	4.75736	WP_008514990.1	WP_008514990.1	540	WP_008514990.1 SpoIIIAH-like family protein [Dethiobacter alkaliphilus]
26.3646	26.6462	27.8421	23.7574	23.5739	24.9556	+	Fe_TS	6	6	6	24.6	24.6	24.6	21.972	0	11.686	853320000	12	15	16235000	11492000	28838000	483180	0	8443300	1.98412	0.016438	2.8553	7.23655	4.55573	WP_008514992.1	WP_008514992.1	541	WP_008514992.1 stage III sporulation protein AG [Dethiobacter alkaliphilus]
31.6662	32.2865	32.7916	31.2558	31.7146	31.7439			2	2	2	10.5	10.5	10.5	17.772	0	32.379	27278000000	2	72	1298800000	1244100000	2435300000	3563900000	2330300000	2635700000	0.870295	0.126148	0.676611	1.59838	1.87017	WP_008515004.1	WP_008515004.1	542	WP_008515004.1 hypothetical protein [Dethiobacter alkaliphilus]
29.4734	30.01	28.5759	30.1642	30.1315	29.6578			6	6	6	27.6	27.6	27.6	20.895	0	9.0789	8042200000	8	46	114460000	92971000	44979000	219200000	206010000	165890000	0.63348	0.239433	-0.631402	0.645549	-1.40561	WP_008515007.1	WP_008515007.1	543	WP_008515007.1 elongation factor P [Dethiobacter alkaliphilus]
26.8875	26.4476	27.5053	27.2383	26.8597	27.1084			7	7	7	20.3	20.3	20.3	38.193	0	69.845	2014200000	19	24	7725300	6055900	12798000	26425000	12853000	16592000	0.138202	0.833006	-0.121992	0.918918	-0.373917	WP_008515009.1	WP_008515009.1	544	WP_008515009.1 Xaa-Pro peptidase family protein [Dethiobacter alkaliphilus]
26.6228	26.3441	27.387	28.1848	27.8307	27.9335	+	Fe_TS	3	3	3	29.7	29.7	29.7	15.729	0	29.348	2722700000	8	33	7638300	3549800	11884000	43289000	32861000	30113000	1.65924	0.0250438	-1.19838	0.435765	-3.64252	WP_008515011.1	WP_008515011.1	545	WP_008515011.1 type II 3-dehydroquinate dehydratase [Dethiobacter alkaliphilus]
26.4555	26.3867	26.9529	26.6796	26.106	26.4998			7	7	7	40.4	40.4	40.4	18.722	0	24.915	1295000000	9	18	17409000	6150900	18432000	25416000	15111000	21734000	0.277552	0.64729	0.169902	1.12498	0.690646	WP_008515013.1	WP_008515013.1	546	WP_008515013.1 shikimate kinase [Dethiobacter alkaliphilus]
26.9063	27.1605	27.4244	26.2221	26.9103	25.5779			11	11	11	19.5	19.5	19.5	53.425	0	26.468	937230000	24	34	8160700	4431400	7583500	9245200	4478400	2923200	1.05522	0.0800729	0.926945	1.90125	2.24573	WP_008515015.1	WP_008515015.1	547	WP_008515015.1 CBS domain-containing protein [Dethiobacter alkaliphilus]
29.0272	28.9345	29.183	29.1771	29.382	29.253			20	20	20	65.7	65.7	65.7	39.118	0	262.62	20623000000	21	195	80776000	57739000	85275000	149410000	135850000	136990000	1.11286	0.0686834	-0.22243	0.857121	-2.3665	WP_008515026.1	WP_008515026.1	548	WP_008515026.1 type IV pilus twitching motility protein PilT [Dethiobacter alkaliphilus]
28.9577	29.0024	28.9826	28.9468	29.0819	29.1029			20	20	20	37.6	37.6	37.6	62.49	0	136.36	17653000000	27	153	61453000	42777000	37064000	128310000	123060000	117620000	0.55038	0.308951	-0.0629304	0.957318	-1.24348	WP_008515028.1	WP_008515028.1	549	WP_008515028.1 Flp pilus assembly complex ATPase component TadA [Dethiobacter alkaliphilus]
28.1515	28.4511	29.4242	26.9821	27.2509	27.8166	+	Fe_TS	4	4	4	22.9	22.9	22.9	26.856	0	15.831	1817200000	10	19	23691000	17227000	52909000	23891000	21048000	22581000	1.35818	0.0427582	1.32577	2.50666	2.90641	WP_008515031.1	WP_008515031.1	550	WP_008515031.1 DUF4115 domain-containing protein [Dethiobacter alkaliphilus]
28.4379	28.6608	29.8126	28.8112	28.7517	28.622			1	1	1	5.3	5.3	5.3	21.613	0	5.9221	3049100000	4	23	97854000	59856000	150260000	161820000	155790000	136680000	0.219638	0.7209	0.242174	1.18277	0.563698	WP_008515033.1	WP_008515033.1	551	WP_008515033.1 type 4a pilus biogenesis protein PilO [Dethiobacter alkaliphilus]
29.1825	28.8702	30.073	29.1845	29.3013	29.5284			6	6	6	50.8	50.8	50.8	21.128	0	71.48	7415100000	8	57	73281000	37025000	118310000	198090000	163750000	216810000	0.0335359	0.957819	0.0371564	1.02609	0.0992876	WP_008515035.1	WP_008515035.1	552	WP_008515035.1 fimbrial assembly protein [Dethiobacter alkaliphilus]
30.2714	30.3658	30.8336	30.0431	29.9633	30.0488			16	16	16	41.2	41.2	41.2	35.858	0	88.413	19793000000	13	77	138130000	95635000	202840000	363320000	218720000	208310000	1.25827	0.0509358	0.471862	1.3869	2.68097	WP_008515037.1	WP_008515037.1	553	WP_008515037.1 type IV pilus assembly protein PilM [Dethiobacter alkaliphilus]
28.5052	28.4836	28.0495	29.3513	29.3634	29.3967	+	Fe_TS	17	17	17	43.1	43.1	43.1	43.492	0	104.52	9965600000	20	56	27666000	13418000	12945000	133710000	105040000	119490000	2.62914	0.00531707	-1.02435	0.491632	-6.87203	WP_008515041.1	WP_008515041.1	555	WP_008515041.1 type II secretion system F family protein [Dethiobacter alkaliphilus]
25.2589	24.9398	25.9616	26.7807	26.6435	26.7646	+	Fe_TS	3	3	3	8.3	8.3	8.3	27.99	0	4.7447	552940000	14	8	2393800	1211200	2762600	12662000	9772400	10695000	1.93351	0.017832	-1.34283	0.394246	-4.40404	WP_008515052.1	WP_008515052.1	556	WP_008515052.1 hypothetical protein [Dethiobacter alkaliphilus]
24.8422	25.9305	26.2338	26.0556	25.7449	25.9888			4	4	4	31.1	31.1	31.1	15.287	0	14.021	621370000	8	12	5487400	647240	8960100	18688000	14777000	14919000	0.237181	0.698667	-0.260931	0.834549	-0.602737	WP_008515062.1	WP_008515062.1	558	WP_008515062.1 hypothetical protein [Dethiobacter alkaliphilus]
23.6609	24.8516	23.8822	25.3748	25.5477	25.5105	+	Fe_TS	5	5	5	25.2	25.2	25.2	25.231	0	10.098	355190000	13	10	0	0	0	9848700	6053400	6747300	1.65985	0.0250938	-1.34611	0.393351	-3.6441	WP_008515064.1	WP_008515064.1	559	WP_008515064.1 DUF2293 domain-containing protein [Dethiobacter alkaliphilus]
24.5871	24.3475	26.2235	26.5428	26.2179	25.9036			12	12	12	30.5	30.5	30.5	44.066	0	34.067	883560000	23	25	842360	813480	4502000	13506000	8435100	6477700	0.881311	0.123114	-1.16871	0.444818	-1.89212	WP_008515075.1	WP_008515075.1	560	WP_008515075.1 hypothetical protein [Dethiobacter alkaliphilus]
25.7619	24.3745	26.1554	26.5733	25.7694	26.5545			3	3	3	20.9	20.9	20.9	19.559	0	12.185	571950000	8	6	1240000	1848200	4806900	7620600	11271000	11910000	0.653013	0.22955	-0.868459	0.547732	-1.44366	WP_008515096.1	WP_008515096.1	561	WP_008515096.1 hypothetical protein [Dethiobacter alkaliphilus]
27.9414	27.9963	28.2444	29.2542	29.1271	28.6447	+	Fe_TS	7	7	7	33.3	33.3	33.3	17.939	0	23.239	4439900000	11	36	36060000	35697000	28062000	90691000	71786000	71472000	1.98687	0.0161272	-0.947997	0.518351	-4.56409	WP_008515097.1	WP_008515097.1	562	WP_008515097.1 DUF2321 domain-containing protein [Dethiobacter alkaliphilus]
28.6735	28.8013	29.5512	27.6976	28.0129	28.4818			7	7	7	19.8	19.8	19.8	37.856	0	53.872	4124400000	12	43	40415000	21769000	79252000	22669000	42332000	64753000	1.24521	0.0514233	0.944577	1.92462	2.65208	WP_008515100.1	WP_008515100.1	563	WP_008515100.1 pilus assembly PilX N-terminal domain-containing protein [Dethiobacter alkaliphilus]
27.8567	28.0096	28.4444	27.1737	27.6674	27.6515			3	3	3	34.5	34.5	34.5	12.689	0	18.806	2002300000	5	20	47308000	32952000	56606000	56148000	25726000	65388000	1.19083	0.0582205	0.606032	1.52207	2.53324	WP_008515102.1	WP_008515102.1	564	WP_008515102.1 prepilin-type N-terminal cleavage/methylation domain-containing protein [Dethiobacter alkaliphilus]
26.8114	27.0399	28.8316	24.2792	25.1145	25.2402	+	Fe_TS	11	11	11	16.6	16.6	16.6	92.488	0	39.969	1272900000	28	21	4838500	4578700	21824000	0	0	0	1.71829	0.0221486	2.68298	6.42181	3.79841	WP_008515113.1	WP_008515113.1	566	WP_008515113.1 VWA domain-containing protein [Dethiobacter alkaliphilus]
26.3899	25.9726	27.3894	24.0274	24.4594	25.1141	+	Fe_TS	3	3	3	12.4	12.4	12.4	35.948	0	11.504	477000000	13	5	7656500	3838300	5490400	7800200	3961800	7945300	1.75573	0.0200087	2.05039	4.14218	3.89943	WP_008515117.1	WP_008515117.1	567	WP_008515117.1 type II secretion system F family protein [Dethiobacter alkaliphilus]
26.9208	26.7123	28.0991	24.366	23.5606	23.6798	+	Fe_TS	14	11	11	32.6	28.5	28.5	51.156	0	61.467	858650000	26	20	5891900	3203300	13467000	132300	0	878710	2.60215	0.00572781	3.37527	10.3766	6.75864	WP_008515119.1	WP_008515119.1	568	WP_008515119.1 CpaF family protein [Dethiobacter alkaliphilus]
28.3588	28.3426	26.9451	25.1534	24.7713	25.3857	+	Fe_TS	9	9	9	22.4	22.4	22.4	43.617	0	41.099	1535500000	18	23	23526000	20268000	13818000	6327700	4882700	10696000	2.28467	0.00894118	2.77868	6.86222	5.53958	WP_008515121.1	WP_008515121.1	569	WP_008515121.1 AAA family ATPase [Dethiobacter alkaliphilus]
29.714	28.5996	31.121	24.6829	23.955	25.9784	+	Fe_TS	5	5	5	28.6	28.6	28.6	25.661	0	77.644	4587100000	8	24	70812000	54954000	240240000	1503200	0	5046400	2.20343	0.0130147	4.93943	30.6844	5.25871	WP_008515123.1	WP_008515123.1	570	WP_008515123.1 Flp pilus assembly protein CpaB [Dethiobacter alkaliphilus]
25.2803	23.5987	24.618	25.6408	25.1407	25.573			8	8	8	8.7	8.7	8.7	112.43	0	23.248	533050000	40	22	627770	77399	475650	3284700	1835600	4606500	0.862596	0.128332	-0.952533	0.516724	-1.85485	WP_008515135.1	WP_008515135.1	571	WP_008515135.1 CotH kinase family protein [Dethiobacter alkaliphilus]
25.668	27.1566	26.9451	27.5347	27.0936	27.2134			4	4	4	25.2	25.2	25.2	25.461	0	39.576	1186000000	7	17	5600600	8612600	14994000	49172000	43905000	34953000	0.645505	0.232908	-0.690636	0.619581	-1.42903	WP_008515138.1	WP_008515138.1	572	WP_008515138.1 DUF4956 domain-containing protein [Dethiobacter alkaliphilus]
29.219	29.1213	29.2767	28.3969	27.9142	28.1902	+	Fe_TS	10	10	10	29.7	29.7	29.7	36.29	0	67.256	5391000000	17	54	41476000	28088000	34959000	36110000	30275000	32931000	2.67433	0.00485714	1.03859	2.05422	7.06564	WP_008515141.1	WP_008515141.1	573	WP_008515141.1 alcohol dehydrogenase [Dethiobacter alkaliphilus]
28.31	28.9173	28.8995	27.0134	26.8294	26.8702	+	Fe_TS	9	9	9	36.2	36.2	36.2	29.314	0	61.342	3152400000	14	48	39411000	34011000	49555000	29687000	23802000	24983000	3.01924	0.0066383	1.80462	3.49337	8.71043	WP_008515143.1	WP_008515143.1	574	WP_008515143.1 3-keto-5-aminohexanoate cleavage protein [Dethiobacter alkaliphilus]
32.5766	32.7353	32.6861	30.6468	30.1693	30.6603	+	Fe_TS	8	8	8	51.9	51.9	51.9	14.097	0	97.268	29278000000	7	95	571870000	359490000	578480000	444370000	345840000	877420000	3.68527	0.00526316	2.1739	4.51242	12.9293	WP_008515144.1	WP_008515144.1	575	WP_008515144.1 hypothetical protein [Dethiobacter alkaliphilus]
28.7623	28.5751	29.3069	27.7882	27.6006	27.3981	+	Fe_TS	6	6	6	23.4	23.4	23.4	26.875	0	46.425	2601800000	8	33	63914000	28906000	69374000	56451000	32711000	28569000	2.1896	0.013574	1.2858	2.43818	5.21205	WP_008515145.1	WP_008515145.1	576	WP_008515145.1 cobalamin-dependent protein [Dethiobacter alkaliphilus]
27.4747	28.3372	28.7498	27.4049	27.058	27.3102			12	12	12	23.3	23.3	23.3	58.229	0	42.051	2867400000	28	52	14017000	16312000	24861000	17416000	8926500	16323000	1.12187	0.0673406	0.929577	1.90472	2.38555	WP_008515146.1	WP_008515146.1	577	WP_008515146.1 lysine 5,6-aminomutase subunit alpha [Dethiobacter alkaliphilus]
25.1599	25.8788	25.8696	25.6013	24.7124	23.9578			4	4	4	7.8	7.8	7.8	57.768	0	6.7828	268760000	25	6	1953500	2167400	2733000	1725900	873710	1297000	0.760945	0.168387	0.878946	1.83903	1.65434	WP_008515147.1	WP_008515147.1	578	WP_008515147.1 amidohydrolase [Dethiobacter alkaliphilus]
25.9841	26.8921	24.0877	23.5564	23.6297	24.049			7	7	7	11.5	11.5	11.5	61.822	0	4.3792	366690000	30	12	2362800	2513300	3287600	734590	1013100	784210	1.06809	0.0759724	1.9096	3.75706	2.27252	WP_008515148.1	WP_008515148.1	579	WP_008515148.1 PucR family transcriptional regulator ligand-binding domain-containing protein [Dethiobacter alkaliphilus]
24.488	24.9209	26.6302	24.0049	24.3661	23.181			2	2	2	22.1	22.1	22.1	11.033	0	3.9238	153430000	5	6	1820700	3535500	12714000	0	0	0	0.942823	0.103681	1.49569	2.81998	2.01558	WP_008515149.1	WP_008515149.1	580	WP_008515149.1 hypothetical protein [Dethiobacter alkaliphilus]
26.6006	26.1512	27.0419	26.6518	26.9618	26.9952			8	8	8	39.4	39.4	39.4	27.028	0	33.407	1321300000	14	24	7915700	4394500	10275000	23043000	22926000	23955000	0.413589	0.463827	-0.271731	0.828325	-0.972562	WP_008515158.1	WP_008515158.1	581	WP_008515158.1 thiazole synthase [Dethiobacter alkaliphilus]
29.4673	29.8793	30.0233	29.8548	29.622	29.4737			17	17	17	63.2	63.2	63.2	30.162	0	179.22	17715000000	15	155	99120000	82519000	154400000	221240000	182490000	159590000	0.281183	0.642812	0.139791	1.10175	0.698436	WP_008515182.1	WP_008515182.1	585	WP_008515182.1 DegV family protein [Dethiobacter alkaliphilus]
29.1849	28.2788	29.3865	24.4831	23.5955	24.5284	+	Fe_TS	2	2	2	9.9	9.9	9.9	18.851	0.0033223	1.5957	804620000	4	10	82116000	44860000	68268000	0	2302600	3607800	3.3168	0.00483582	4.74774	26.8667	10.4031	WP_008515183.1	WP_008515183.1	586	WP_008515183.1 hypothetical protein [Dethiobacter alkaliphilus]
29.3053	29.3154	32.4709	24.727	25.4198	24.2894	+	Fe_TS	6	6	6	19.6	19.6	19.6	44.411	0	92.083	9871100000	10	68	143340000	85988000	256850000	759560	1805300	2329100	2.1347	0.0139054	5.55183	46.9102	5.03005	WP_008515191.1	WP_008515191.1	588	WP_008515191.1 hypothetical protein [Dethiobacter alkaliphilus]
26.2592	24.53	24.222	26.7216	27.26	26.8676	+	Fe_TS	7	7	7	29.9	29.9	29.9	29.547	0	51.702	1149000000	12	22	6698700	3574700	6245900	10142000	13745000	14335000	1.38793	0.0406116	-1.94597	0.25954	-2.9752	WP_008515193.1	WP_008515193.1	589	WP_008515193.1 carbon-nitrogen family hydrolase [Dethiobacter alkaliphilus]
27.3321	27.2485	28.0638	27.5889	27.7923	27.6453			8	8	8	32.1	32.1	32.1	29.886	0	35.534	2828800000	13	42	22680000	14045000	29934000	30174000	29877000	33693000	0.182322	0.77066	-0.127309	0.915537	-0.478659	WP_008515200.1	WP_008515200.1	590	WP_008515200.1 shikimate dehydrogenase [Dethiobacter alkaliphilus]
32.2107	33.217	30.5131	30.2708	31.0714	30.2932			14	14	14	67.4	67.4	67.4	15.881	0	260.88	52747000000	8	287	1209400000	1738000000	387940000	479650000	795210000	501790000	0.797175	0.150674	1.43516	2.70412	1.72548	WP_008515202.1	WP_008515202.1	591	WP_008515202.1 hypothetical protein [Dethiobacter alkaliphilus]
24.7276	23.7895	25.9396	24.5337	22.5714	24.7565			4	4	4	33.6	33.6	33.6	13.924	0	6.4725	138520000	8	8	628480	2411900	7515800	1061400	0	1028400	0.39142	0.496152	0.865009	1.82135	0.92775	WP_008515204.1	WP_008515204.1	592	WP_008515204.1 spore coat protein [Dethiobacter alkaliphilus]
26.8484	24.2933	28.1458	26.7803	26.6188	27.0221			2	2	2	39.4	39.4	39.4	7.7367	0	22.307	673260000	4	6	16669000	10104000	28554000	24373000	14708000	41839000	0.121213	0.848466	-0.377885	0.769565	-0.332137	WP_008515205.1	WP_008515205.1	593	WP_008515205.1 hypothetical protein [Dethiobacter alkaliphilus]
28.2982	29.4918	30.5171	26.341	26.8625	26.5107	+	Fe_TS	4	4	4	23.8	23.8	23.8	30.132	0	40.152	2419600000	8	24	48642000	59716000	111570000	2050700	2176400	2532900	1.91325	0.0179213	2.86427	7.28169	4.34438	WP_008515206.1	WP_008515206.1	594	WP_008515206.1 M23 family metallopeptidase [Dethiobacter alkaliphilus]
28.3531	28.4701	29.3072	28.216	28.4129	27.9852			6	6	6	30.8	30.8	30.8	24.708	0	82.752	3334200000	7	33	61306000	47318000	100140000	103350000	85702000	54406000	0.710529	0.194757	0.505419	1.41954	1.55576	WP_008515211.1	WP_008515211.1	595	WP_008515211.1 hypothetical protein [Dethiobacter alkaliphilus]
26.4281	26.7238	25.9369	26.1777	25.9475	26.3177			7	7	7	23.3	23.3	23.3	38.028	0	43.173	1281500000	14	35	10886000	8619700	4731300	21908000	15739000	20520000	0.352921	0.557017	0.215303	1.16095	0.849031	WP_008515216.1	WP_008515216.1	596	WP_008515216.1 MBL fold metallo-hydrolase [Dethiobacter alkaliphilus]
30.2616	30.167	29.3713	29.6507	29.9488	30.046			6	6	6	20.8	20.8	20.8	30.744	0	58.913	9862800000	9	59	163760000	72756000	88732000	151430000	138610000	159330000	0.0581098	0.928595	0.0514565	1.03631	0.167963	WP_008515217.1	WP_008515217.1	597	WP_008515217.1 3-hydroxybutyryl-CoA dehydrogenase [Dethiobacter alkaliphilus]
30.559	30.3575	28.3068	29.8126	29.8841	30.2278			15	15	15	41.6	41.6	41.6	41.818	0	120.45	16904000000	17	121	169900000	115560000	50666000	139120000	123110000	175260000	0.116269	0.853697	-0.233722	0.850438	-0.319806	WP_008515219.1	WP_008515219.1	598	WP_008515219.1 acetyl-CoA C-acetyltransferase [Dethiobacter alkaliphilus]
30.8954	31.0899	31.9811	29.6983	29.3932	30.1207	+	Fe_TS	13	13	13	60.8	60.8	60.8	27.869	0	108.07	31459000000	15	117	288600000	242700000	464090000	252860000	162270000	260290000	1.79595	0.0193931	1.58476	2.99959	4.00994	WP_008515220.1;REV__WP_008517747.1	WP_008515220.1	599	WP_008515220.1 enoyl-CoA hydratase-related protein [Dethiobacter alkaliphilus]
30.8327	31.1006	31.5437	29.5054	29.4838	29.9657	+	Fe_TS	13	13	13	34.7	34.7	34.7	40.462	0	138.78	16620000000	19	106	136080000	112740000	181860000	83148000	63037000	105410000	2.35543	0.00887931	1.50736	2.8429	5.79398	WP_008515221.1	WP_008515221.1	600	WP_008515221.1 acyl-CoA dehydrogenase family protein [Dethiobacter alkaliphilus]
27.585	27.9125	27.3671	27.427	26.8866	27.4336			8	8	8	23.4	23.4	23.4	47.169	0	56.793	2087000000	18	28	8368600	6066300	8962800	25046000	21359000	24420000	0.706041	0.198397	0.37248	1.29458	1.547	WP_008515222.1	WP_008515222.1	601	WP_008515222.1 DUF362 domain-containing protein [Dethiobacter alkaliphilus]
26.8411	27.5637	26.6768	27.191	27.0354	27.4001			7	7	7	12.4	12.4	12.4	53.73	0	6.2802	1053000000	32	19	2435800	2264400	1775200	3704500	10619000	9656600	0.245759	0.688825	-0.181627	0.881708	-0.621631	WP_008515224.1	WP_008515224.1	602	WP_008515224.1 sigma 54-interacting transcriptional regulator [Dethiobacter alkaliphilus]
26.2151	26.1526	25.2889	27.7428	27.5652	27.5751	+	Fe_TS	14	14	14	39.6	39.6	39.6	43.473	0	74.087	4380000000	19	74	7077800	3701800	1829800	50511000	38277000	34665000	2.33626	0.00869198	-1.74216	0.298921	-5.72414	WP_008515227.1	WP_008515227.1	604	WP_008515227.1 KamA family radical SAM protein [Dethiobacter alkaliphilus]
29.4	29.8349	30.6393	30.1646	30.179	30.2742			4	4	4	29.1	29.1	29.1	10.991	0	7.6895	15601000000	4	79	280590000	229650000	484630000	976070000	735200000	943070000	0.272486	0.653172	-0.24785	0.842151	-0.679751	WP_008515229.1	WP_008515229.1	605	WP_008515229.1 SCP2 sterol-binding domain-containing protein [Dethiobacter alkaliphilus]
24.1617	24.7967	28.4764	26.6596	24.3852	27.4618			4	4	4	10.4	10.4	10.4	48.071	0	36.213	943520000	21	13	1720700	1838600	14596000	8321600	5775300	12678000	0.0771395	0.901863	-0.357281	0.780635	-0.219152	WP_008515230.1	WP_008515230.1	606	WP_008515230.1 ammonia-forming cytochrome c nitrite reductase subunit c552 [Dethiobacter alkaliphilus]
24.1327	23.9533	24.8396	22.4067	22.4905	22.1847	+	Fe_TS	1	1	1	3.8	3.8	3.8	27.881	0.0033238	1.6048	24853000	7	4	0	0	0	974200	665940	493110	2.61737	0.00528485	1.94791	3.85814	6.82238	WP_008515233.1	WP_008515233.1	608	WP_008515233.1 DUF4367 domain-containing protein [Dethiobacter alkaliphilus]
26.9361	26.7539	27.3836	27.1979	26.7598	26.9378			6	6	6	67	67	67	10.751	0	32.406	1311200000	8	24	14505000	4673100	24993000	31889000	27886000	7916900	0.0937296	0.883044	0.0593929	1.04203	0.262529	WP_008515234.1	WP_008515234.1	609	WP_008515234.1 hypothetical protein [Dethiobacter alkaliphilus]
26.6857	26.6956	25.7814	26.988	27.0851	27.0437			8	8	8	40.4	40.4	40.4	28.715	0	44.788	1772800000	15	33	12947000	8947700	3470700	29605000	26666000	24702000	1.00394	0.0907635	-0.651389	0.636667	-2.13991	WP_008515236.1	WP_008515236.1	610	WP_008515236.1 ABC transporter ATP-binding protein [Dethiobacter alkaliphilus]
26.8983	26.7864	27.2241	27.398	27.0815	27.3487			7	7	7	21.9	21.9	21.9	34.017	0	13.13	1430600000	21	20	5346400	4754700	9313800	18587000	11221000	14687000	0.86955	0.126607	-0.306476	0.808615	-1.86869	WP_008515240.1	WP_008515240.1	611	WP_008515240.1 ABC transporter ATP-binding protein [Dethiobacter alkaliphilus]
26.1591	26.6175	27.5474	24.2285	24.9978	26.4015			2	2	2	7.8	7.8	7.8	14.41	0	12.728	375870000	5	13	11648000	8906300	23506000	6473300	12070000	5411600	0.970061	0.0971642	1.5654	2.9596	2.07077	WP_008515244.1	WP_008515244.1	613	WP_008515244.1 DUF3887 domain-containing protein [Dethiobacter alkaliphilus]
24.3051	24.5631	24.9536	25.3909	26.4676	25.9983	+	Fe_TS	6	6	6	16	16	16	25.636	0	7.8657	468910000	9	14	2002100	632710	1091000	13358000	15087000	14298000	1.6784	0.0239106	-1.345	0.393654	-3.69265	WP_008515252.1	WP_008515252.1	615	WP_008515252.1 DUF1048 domain-containing protein [Dethiobacter alkaliphilus]
24.8421	25.5772	25.7337	26.273	25.7417	26.1972			8	8	8	22.3	22.3	22.3	52.015	0	27.987	650590000	23	18	1264000	1611100	1527400	9477600	5102200	7078100	1.00283	0.0910242	-0.686328	0.621434	-2.13765	WP_008515265.1	WP_008515265.1	616	WP_008515265.1 sigma 54-interacting transcriptional regulator [Dethiobacter alkaliphilus]
29.2947	30.1449	30.1918	30.0692	29.2249	29.7965			3	3	3	38.2	38.2	38.2	12.063	0	36.506	4617100000	4	21	97745000	109740000	153720000	360570000	143910000	232610000	0.178792	0.774282	0.180297	1.13312	0.470458	WP_008519236.1;WP_008515282.1	WP_008519236.1;WP_008515282.1	617	WP_008519236.1 cytidine deaminase [Dethiobacter alkaliphilus];WP_008515282.1 cytidine deaminase [Dethiobacter alkaliphilus]
30.0665	30.2739	31.0243	30.2524	30.2003	30.3727			21	21	21	68.6	68.6	68.6	38.647	0	216.61	23939000000	22	160	137480000	100730000	122990000	196340000	160720000	184610000	0.239784	0.69502	0.179723	1.13267	0.608483	WP_008515284.1	WP_008515284.1	618	WP_008515284.1 DUF881 domain-containing protein [Dethiobacter alkaliphilus]
26.8038	26.6711	27.1205	27.285	27.4445	27.3102	+	Fe_TS	16	16	16	25.2	25.2	25.2	79.058	0	131.79	4381300000	31	61	10581000	6172100	8709600	31276000	24186000	23145000	1.55839	0.0283878	-0.481407	0.716279	-3.38551	WP_008515290.1	WP_008515290.1	619	WP_008515290.1 HDIG domain-containing protein [Dethiobacter alkaliphilus]
27.0325	27.4748	27.951	27.218	27.5007	27.3413			12	12	12	46.5	46.5	46.5	36.982	0	138.77	3439900000	18	44	12880000	9910200	14522000	29822000	26162000	32900000	0.182245	0.77032	0.1328	1.09642	0.478481	WP_008515292.1	WP_008515292.1	620	WP_008515292.1 PhoH family protein [Dethiobacter alkaliphilus]
25.4933	25.8081	26.6037	23.6927	24.188	25.1073	+	Fe_TS	2	2	2	17.9	17.9	17.9	10.796	0	3.9108	126740000	6	7	5947700	4714000	10462000	0	0	0	1.43785	0.0366346	1.63903	3.11456	3.09242	WP_008515296.1	WP_008515296.1	621	WP_008515296.1 sporulation protein YqfC [Dethiobacter alkaliphilus]
27.5162	26.4039	27.4356	27.0234	27.6369	27.3324			5	5	5	15.6	15.6	15.6	46.554	0	87.091	1748000000	10	33	11344000	6405900	13446000	31251000	24329000	31433000	0.205347	0.742097	-0.212325	0.863145	-0.531469	WP_008515303.1	WP_008515303.1	622	WP_008515303.1 nodulation protein NfeD [Dethiobacter alkaliphilus]
25.5794	23.7582	23.3865	30.394	30.5954	31.0438	+	Fe_TS	4	4	4	46.8	46.8	46.8	7.3076	0	21.017	13076000000	2	37	33118000	14769000	3590300	1576200000	1528900000	1572300000	3.09935	0.006	-6.43635	0.0115469	-9.13908	WP_008515305.1	WP_008515305.1	623	WP_008515305.1 30S ribosomal protein S21 [Dethiobacter alkaliphilus]
30.7278	30.8807	31.8064	30.8439	30.3142	30.2886			7	7	7	93.6	93.6	93.6	11.777	0	74.717	22288000000	6	93	423600000	276160000	666240000	644230000	442130000	377150000	0.791987	0.153786	0.656057	1.57577	1.71527	WP_008515306.1	WP_008515306.1	624	WP_008515306.1 histidine triad nucleotide-binding protein [Dethiobacter alkaliphilus]
26.1051	25.8801	26.1524	24.0436	23.1788	24.895	+	Fe_TS	5	5	5	13.9	13.9	13.9	41.143	0	8.5677	272720000	20	8	1959700	2157700	5724800	613990	1115000	2064900	1.79006	0.0199726	2.00673	4.0187	3.99363	WP_008515307.1	WP_008515307.1	625	WP_008515307.1 PRK06851 family protein [Dethiobacter alkaliphilus]
29.5294	29.2569	31.095	26.4544	26.5308	27.673	+	Fe_TS	6	6	6	43	43	43	19.974	0	94.26	8040100000	7	72	149300000	92187000	470830000	32413000	30056000	68883000	1.93965	0.0176349	3.07436	8.42312	4.42225	WP_008515308.1	WP_008515308.1	626	WP_008515308.1 hypothetical protein [Dethiobacter alkaliphilus]
24.8591	24.2281	24.3807	25.9209	26.3259	26.3574	+	Fe_TS	3	3	3	11.4	11.4	11.4	42.152	0	14.387	284590000	16	7	0	335960	1252800	4315100	398530	921540	2.71478	0.00538129	-1.71213	0.30521	-7.24296	WP_008515309.1	WP_008515309.1	627	WP_008515309.1 ATP-binding protein [Dethiobacter alkaliphilus]
26.0711	26.3089	23.9319	27.7472	27.2915	27.1568			10	10	10	28.3	28.3	28.3	48.395	0	92.11	2163800000	17	39	10228000	2035000	902110	25569000	25500000	28307000	1.1871	0.0582519	-1.9612	0.256816	-2.52517	WP_008515315.1	WP_008515315.1	628	WP_008515315.1 tRNA (N(6)-L-threonylcarbamoyladenosine(37)-C(2))-methylthiotransferase MtaB [Dethiobacter alkaliphilus]
25.5065	25.6651	23.9063	25.7872	25.5634	25.9954			6	6	6	31.3	31.3	31.3	26.919	0	26.347	611790000	16	17	3552600	1402700	338590	7438800	6367900	6760900	0.586461	0.275632	-0.756049	0.592116	-1.31398	WP_008515317.1	WP_008515317.1	629	WP_008515317.1 16S rRNA (uracil(1498)-N(3))-methyltransferase [Dethiobacter alkaliphilus]
26.2798	26.6866	27.7139	26.6976	26.6403	26.8448			8	8	8	31.6	31.6	31.6	34.636	0	42.037	1858100000	20	28	7240700	6522200	17344000	13240000	14059000	13929000	0.142685	0.827357	0.16586	1.12183	0.384798	WP_008515318.1	WP_008515318.1	630	WP_008515318.1 50S ribosomal protein L11 methyltransferase [Dethiobacter alkaliphilus]
26.2574	26.1307	24.8817	27.9005	28.0281	27.83	+	Fe_TS	12	12	12	28	28	28	41.256	0	63.939	2791300000	14	55	7504500	4872400	0	57042000	46226000	39193000	2.08977	0.0150968	-2.1629	0.223308	-4.88479	WP_008515321.1	WP_008515321.1	631	WP_008515321.1 molecular chaperone DnaJ [Dethiobacter alkaliphilus]
31.6022	31.4683	31.7405	31.4085	31.5182	31.5511			45	45	45	53.6	53.6	53.6	66.027	0	323.31	129500000000	32	628	386360000	244460000	356270000	747180000	658150000	664650000	0.548221	0.309902	0.111046	1.08001	1.23925	WP_008515323.1	WP_008515323.1	632	WP_008515323.1 molecular chaperone DnaK [Dethiobacter alkaliphilus]
29.8621	29.9457	30.2435	29.5853	29.634	29.6644	+	Fe_TS	10	10	10	63.5	63.5	63.5	20.456	0	70.151	14904000000	9	76	224070000	179300000	207350000	330400000	272020000	240150000	1.52285	0.0316446	0.38921	1.30968	3.29756	WP_008515325.1	WP_008515325.1	633	WP_008515325.1 nucleotide exchange factor GrpE [Dethiobacter alkaliphilus]
25.718	25.8996	27.0072	24.9796	26.1137	25.9799			5	5	5	17.3	17.3	17.3	38.432	0	23.685	390950000	21	9	4108400	2363100	4826600	1648500	2194400	2063000	0.407278	0.474299	0.517198	1.43117	0.959838	WP_008515327.1	WP_008515327.1	634	WP_008515327.1 heat-inducible transcriptional repressor HrcA [Dethiobacter alkaliphilus]
26.1084	27.2783	28.2532	24.0666	23.8253	24.4244	+	Fe_TS	5	5	5	18	18	18	39.972	0	35.766	486800000	19	9	3703800	5654700	13269000	0	0	0	2.07137	0.0151672	3.10791	8.6213	4.82622	WP_008515333.1	WP_008515333.1	635	WP_008515333.1 stage II sporulation protein P [Dethiobacter alkaliphilus]
27.9534	27.4371	26.7388	26.6195	24.16	27.0721			6	6	6	20.5	20.5	20.5	35.78	0	18.05	1021800000	14	15	25349000	10315000	8231200	3210800	0	7931000	0.665916	0.222579	1.42589	2.68681	1.46879	WP_008515335.1	WP_008515335.1	636	WP_008515335.1 GPR endopeptidase [Dethiobacter alkaliphilus]
25.148	24.0232	24.888	29.8139	30.7978	29.6591	+	Fe_TS	4	4	4	24.7	24.7	24.7	10.248	0	122.48	7363500000	2	29	6127400	0	0	687780000	496000000	374180000	3.40607	0.00558621	-5.40386	0.0236198	-10.9681	WP_008515339.1	WP_008515339.1	637	WP_008515339.1 30S ribosomal protein S20 [Dethiobacter alkaliphilus]
26.0354	25.7267	26.1632	26.3431	26.6074	26.5598	+	Fe_TS	12	12	12	39.4	39.4	39.4	37.52	0	121.4	1382800000	21	30	4235500	2397600	4917400	11273000	11733000	11948000	1.5856	0.0273863	-0.528365	0.69334	-3.45373	WP_008515341.1	WP_008515341.1	638	WP_008515341.1 DNA polymerase III subunit delta [Dethiobacter alkaliphilus]
25.9382	24.9632	27.6113	22.6571	22.8025	25.3952			9	9	9	17.7	17.7	17.7	65.774	0	21.498	593130000	30	18	2249900	996470	7591200	101920	509870	259540	1.0166	0.0877506	2.55263	5.86703	2.16592	WP_008515343.1	WP_008515343.1	639	WP_008515343.1 glycoside hydrolase family 57 protein [Dethiobacter alkaliphilus]
25.6433	24.434	24.8536	24.4466	24.0026	23.8046			2	2	2	3.2	3.2	3.2	78.777	0	11.321	59760000	33	3	502460	195190	1113300	0	0	0	1.04251	0.0828861	0.892403	1.85626	2.21937	WP_008515344.1	WP_008515344.1	640	WP_008515344.1 DUF1926 domain-containing protein [Dethiobacter alkaliphilus]
24.537	24.7729	26.0754	24.1747	24.7022	23.2083			7	7	7	12.8	12.8	12.8	62.857	0	14.119	271880000	27	15	1260100	661250	3210000	195390	0	200010	0.782701	0.157779	1.10003	2.14359	1.69702	WP_008515350.1	WP_008515350.1	642	WP_008515350.1 DUF1957 domain-containing protein [Dethiobacter alkaliphilus]
29.3846	29.1538	29.1658	29.2671	29.1951	29.4687			24	24	24	35	35	35	91.14	0	254.49	19063000000	36	154	64868000	30133000	36751000	119540000	83264000	110960000	0.272903	0.653177	-0.0755704	0.948967	-0.680648	WP_008515353.1	WP_008515353.1	643	WP_008515353.1 sugar phosphate nucleotidyltransferase [Dethiobacter alkaliphilus]
23.7801	24.9617	25.2141	24.1871	23.9596	24.8012			3	3	3	6.7	6.7	6.7	46.921	0	4.433	67403000	21	6	351200	344550	970050	245050	0	232600	0.26372	0.664734	0.335993	1.26225	0.660807	WP_008515355.1	WP_008515355.1	644	WP_008515355.1 glycosyltransferase family 4 protein [Dethiobacter alkaliphilus]
23.6796	25.3807	25.3663	25.4771	25.2119	25.5076			3	3	3	16.3	16.3	16.3	32.371	0	17.722	267500000	11	6	1457400	1018400	1599400	2056400	1679100	2400500	0.442637	0.42637	-0.590037	0.664326	-1.0308	WP_008515358.1	WP_008515358.1	645	WP_008515358.1 DUF4349 domain-containing protein [Dethiobacter alkaliphilus]
26.9845	28.4298	25.6295	27.3025	27.5503	27.0533			6	6	6	37.1	37.1	37.1	16.359	0	28.176	2147600000	7	27	20647000	17362000	4790500	77117000	60764000	64600000	0.128463	0.840997	-0.28747	0.819337	-0.350075	WP_008515361.1	WP_008515361.1	646	WP_008515361.1 ribonuclease HI [Dethiobacter alkaliphilus]
27.8311	28.0904	29.0501	28.4435	28.4698	28.5995			21	21	21	25.4	25.4	25.4	104.71	0	86.691	7447400000	36	67	18968000	12084000	27457000	41919000	42949000	42093000	0.184012	0.769686	-0.180422	0.882445	-0.482576	WP_008515363.1	WP_008515363.1	647	WP_008515363.1 UPF0182 family protein [Dethiobacter alkaliphilus]
29.2517	29.3133	29.4329	29.4966	29.5331	29.5238	+	Fe_TS	40	40	40	46.6	46.6	46.6	93.628	0	296.52	28381000000	46	247	41056000	31007000	35782000	136880000	115630000	117580000	1.56866	0.0282623	-0.185229	0.879509	-3.41115	WP_008515375.1	WP_008515375.1	649	WP_008515375.1 leucine--tRNA ligase [Dethiobacter alkaliphilus]
29.6047	29.3026	26.9544	29.0768	29.0599	29.3503			20	20	20	35.3	35.3	35.3	59.986	0	137.28	12875000000	28	110	71896000	37366000	4941300	83769000	67687000	85113000	0.255392	0.677882	-0.541745	0.68694	-0.642707	WP_008515379.1	WP_008515379.1	651	WP_008515379.1 propionyl-CoA carboxylase [Dethiobacter alkaliphilus]
26.7021	26.5838	23.9906	26.7834	27.8945	28.7411			13	13	13	34.4	34.4	34.4	49.148	0	135.95	4378400000	21	58	15336000	10718000	620200	38886000	41578000	73769000	0.909523	0.113039	-2.04752	0.241899	-1.94855	WP_008515387.1	WP_008515387.1	653	WP_008515387.1 transglutaminase-like domain-containing protein [Dethiobacter alkaliphilus]
23.3026	27.4488	28.8171	24.8355	23.8011	27.512			2	2	2	17.5	17.5	17.5	13.598	0	6.4525	758540000	3	8	21149000	20368000	68159000	48311000	37098000	51845000	0.223375	0.716559	1.13995	2.20374	0.57206	WP_008515390.1	WP_008515390.1	654	WP_008515390.1 cytochrome c [Dethiobacter alkaliphilus]
28.2841	27.7391	29.1619	26.533	26.6094	26.8662	+	Fe_TS	8	8	8	70.6	70.6	70.6	14.912	0	60.017	3025000000	7	53	28738000	12940000	72995000	13033000	8675700	16101000	1.80866	0.0191756	1.7255	3.30696	4.04527	WP_008515393.1	WP_008515393.1	655	WP_008515393.1 hypothetical protein [Dethiobacter alkaliphilus]
29.4515	28.9292	29.595	28.2529	28.2989	28.5244	+	Fe_TS	7	7	7	44.1	44.1	44.1	22.122	0	62.091	9549200000	11	100	73707000	38836000	70539000	78061000	61003000	68010000	1.93654	0.017587	0.966511	1.95411	4.41303	WP_008515394.1	WP_008515394.1	656	WP_008515394.1 hemerythrin domain-containing protein [Dethiobacter alkaliphilus]
26.7607	25.5715	25.4841	26.4557	26.3713	26.9141			5	5	5	21.4	21.4	21.4	24.518	0	16.547	905970000	13	6	11232000	5407800	21026000	11327000	8435200	12261000	0.652232	0.229357	-0.64165	0.640979	-1.44213	WP_008515395.1	WP_008515395.1	657	WP_008515395.1 hypothetical protein [Dethiobacter alkaliphilus]
29.9017	29.579	30.8177	27.3579	27.5419	28.581	+	Fe_TS	3	3	3	26.6	26.6	26.6	6.905	0	4.9751	5406100000	2	36	261730000	216710000	380150000	307420000	253660000	474630000	1.88933	0.018132	2.27251	4.83164	4.27466	WP_008515396.1	WP_008515396.1	658	WP_008515396.1 DUF1858 domain-containing protein [Dethiobacter alkaliphilus]
23.8974	24.5108	25.355	24.3446	24.5088	24.5043			4	4	4	36.2	36.2	36.2	13.236	0	2.7351	124280000	3	5	8220100	3690200	3284000	5632800	9518100	11082000	0.115268	0.854661	0.135161	1.09822	0.3173	WP_008515400.1	WP_008515400.1	659	WP_008515400.1 SCP2 sterol-binding domain-containing protein [Dethiobacter alkaliphilus]
25.7086	25.6931	24.907	24.9904	24.5801	24.641			4	4	4	18.2	18.2	18.2	23.083	0	8.6105	404100000	14	15	5218300	2287300	934940	5831900	2845100	4133300	1.11861	0.0677653	0.699109	1.6235	2.37864	WP_008515405.1	WP_008515405.1	660	WP_008515405.1 2Fe-2S iron-sulfur cluster-binding protein [Dethiobacter alkaliphilus]
27.1459	26.6574	26.3441	27.5975	27.4629	27.3133	+	Fe_TS	18	18	18	36.5	36.5	36.5	68.319	0	83.032	2798600000	29	52	5093300	3272500	2689200	39264000	16965000	17943000	1.39884	0.0399256	-0.742085	0.597875	-3.00063	WP_008515406.1	WP_008515406.1	661	WP_008515406.1 SLBB domain-containing protein [Dethiobacter alkaliphilus]
23.6011	24.4383	24.5406	24.7533	24.7263	25.0355			3	3	3	17	17	17	18.763	0	9.0461	207880000	9	12	1924500	806860	3739800	4418200	3556600	4363900	0.963258	0.0976373	-0.645038	0.639476	-2.05695	WP_008515407.1	WP_008515407.1	662	WP_008515407.1 NADH-quinone oxidoreductase subunit NuoE [Dethiobacter alkaliphilus]
24.0446	24.9537	24.437	23.6947	23.6493	24.6412			2	2	2	4.1	4.1	4.1	44.212	0	2.2795	47415000	25	2	449870	0	597540	188430	660780	0	0.507486	0.351086	0.483366	1.398	1.1593	WP_008515416.1	WP_008515416.1	663	WP_008515416.1 glycosyltransferase family 4 protein [Dethiobacter alkaliphilus]
28.5337	30.099	28.4176	27.949	27.9399	27.5943			3	3	3	8.9	8.9	8.9	54.694	0	4.1329	2312400000	21	11	10190000	7566200	5721700	24659000	15309000	24661000	1.00596	0.0904071	1.18902	2.27998	2.14405	WP_008515418.1	WP_008515418.1	664	WP_008515418.1 group II intron reverse transcriptase/maturase [Dethiobacter alkaliphilus]
30.6855	30.663	31.4746	31.412	31.1314	31.3117			6	6	6	40.7	40.7	40.7	21.719	0	106.74	33226000000	9	84	282590000	182090000	379540000	910560000	683040000	833850000	0.544496	0.312644	-0.34397	0.78787	-1.23196	WP_008515434.1	WP_008515434.1	666	WP_008515434.1 hypothetical protein [Dethiobacter alkaliphilus]
24.8369	24.6601	26.3928	25.1573	25.5888	25.7623			2	2	2	7.1	7.1	7.1	38.493	0	4.7023	273410000	17	7	1672900	815850	3132900	2345900	3084800	3674200	0.130893	0.838821	-0.206193	0.866821	-0.356051	WP_008515436.1	WP_008515436.1	667	WP_008515436.1 hypothetical protein [Dethiobacter alkaliphilus]
28.8097	28.5216	29.532	30.0256	29.7427	29.836	+	Fe_TS	10	10	10	62.4	62.4	62.4	14.113	0	46.731	9433100000	10	64	36705000	31732000	104220000	241760000	124680000	272840000	1.36833	0.0422952	-0.91366	0.530837	-2.92981	WP_008515438.1	WP_008515438.1	668	WP_008515438.1 ribosome silencing factor [Dethiobacter alkaliphilus]
26.1952	26.431	27.2701	26.2205	26.2764	26.5515			4	4	4	11.9	11.9	11.9	42.742	0	27.399	991070000	14	19	7463600	4229000	9377300	10425000	9614200	11771000	0.342207	0.569865	0.282652	1.21643	0.826892	WP_008515440.1	WP_008515440.1	669	WP_008515440.1 LCP family protein [Dethiobacter alkaliphilus]
28.6869	28.5452	29.7234	27.4776	27.793	28.3503			7	7	7	70.7	70.7	70.7	9.3684	0	81.688	5750500000	5	38	117740000	51710000	241140000	126220000	101310000	180110000	1.16004	0.062194	1.11154	2.16075	2.46691	WP_008515443.1	WP_008515443.1	670	WP_008515443.1 RNA-binding protein [Dethiobacter alkaliphilus]
28.1509	28.3984	29.1009	27.2028	27.182	27.5198	+	Fe_TS	3	3	3	15.2	15.2	15.2	23.843	0	11.795	1447000000	10	16	21342000	14792000	24846000	25459000	22219000	26713000	1.82687	0.0189398	1.24852	2.37598	4.09631	WP_008515445.1	WP_008515445.1	671	WP_008515445.1 nicotinate-nucleotide adenylyltransferase [Dethiobacter alkaliphilus]
26.3609	26.3138	27.0783	28.2638	28.3224	28.4125	+	Fe_TS	16	16	16	40.5	40.5	40.5	46.806	0	98.76	6263300000	19	56	7031300	3055400	6373100	65916000	62892000	62180000	2.65068	0.00551899	-1.74862	0.297586	-6.96371	WP_008515447.1	WP_008515447.1	672	WP_008515447.1 GTPase ObgE [Dethiobacter alkaliphilus]
30.3393	30.0711	29.9413	29.7964	29.2861	29.3518	+	Fe_TS	4	4	4	16.3	16.3	16.3	19.76	0	14.948	4305700000	6	15	14788000	135280000	11700000	272660000	237980000	27837000	1.4906	0.0342944	0.639103	1.55736	3.2189	WP_008515449.1	WP_008515449.1	673	WP_008515449.1 Spo0B domain-containing protein [Dethiobacter alkaliphilus]
28.7834	28.5962	28.8484	29.9197	29.796	30.0611	+	Fe_TS	5	5	5	36.9	36.9	36.9	11.66	0	8.5454	6490700000	3	26	67996000	58153000	111410000	625040000	559000000	553570000	3.40962	0.00578571	-1.18289	0.440469	-10.9912	WP_008515455.1	WP_008515455.1	675	WP_008515455.1 50S ribosomal protein L21 [Dethiobacter alkaliphilus]
27.8104	27.9238	27.6497	27.2783	27.7466	27.611			14	14	14	27.6	27.6	27.6	62.909	0	68.495	5137400000	30	64	19733000	13191000	14565000	20105000	26506000	27577000	0.710558	0.194926	0.249324	1.18865	1.55581	WP_008515458.1	WP_008515458.1	676	WP_008515458.1 Rne/Rng family ribonuclease [Dethiobacter alkaliphilus]
26.3365	26.6937	27.1029	26.1596	26.1424	26.0029			7	7	7	34	34	34	26.651	0	44.689	1217600000	14	34	7326200	2936200	8878900	13318000	9808200	15929000	1.2603	0.0506024	0.609365	1.52559	2.68545	WP_008515460.1	WP_008515460.1	677	WP_008515460.1 TIGR03936 family radical SAM-associated protein [Dethiobacter alkaliphilus]
26.6557	26.8696	26.28	27.3899	27.5045	27.288	+	Fe_TS	15	15	15	31.5	31.5	31.5	68.936	0	65.093	3030500000	24	38	8830300	7131600	4237600	31045000	23095000	27622000	1.90556	0.0182119	-0.792344	0.577405	-4.32185	WP_008515462.1	WP_008515462.1	678	WP_008515462.1 TIGR03960 family B12-binding radical SAM protein [Dethiobacter alkaliphilus]
29.1542	28.8687	29.931	29.8397	29.9238	29.7876			10	10	10	79.5	79.5	79.5	9.9525	0	48.309	12147000000	7	92	95772000	71071000	161280000	408460000	334320000	306500000	0.766049	0.166087	-0.532371	0.691418	-1.66434	WP_008515470.1	WP_008515470.1	679	WP_008515470.1 cell division topological specificity factor MinE [Dethiobacter alkaliphilus]
30.2896	29.7449	30.1031	30.9104	30.8223	30.5449	+	Fe_TS	19	19	19	59.8	59.8	59.8	29.236	0	145.04	32696000000	16	152	136370000	97031000	149460000	572290000	403400000	474090000	1.67186	0.0243468	-0.713313	0.609918	-3.67547	WP_008515472.1	WP_008515472.1	680	WP_008515472.1 septum site-determining protein MinD [Dethiobacter alkaliphilus]
28.9969	29.0967	27.4229	29.3761	28.9011	29.4092			6	6	6	32.6	32.6	32.6	23.944	0	84.659	6894500000	13	66	51468000	34887000	5303200	116270000	80602000	116710000	0.567591	0.291969	-0.723307	0.605708	-1.27714	WP_008515474.1	WP_008515474.1	681	WP_008515474.1 septum site-determining protein MinC [Dethiobacter alkaliphilus]
27.9152	27.9748	27.2353	27.3481	27.3536	27.4412			15	15	15	33	33	33	67.717	0	117.63	4129400000	28	45	15154000	11649000	7858800	34195000	25261000	23822000	0.614924	0.25488	0.327459	1.2548	1.36947	WP_008515475.1	WP_008515475.1	682	WP_008515475.1 penicillin-binding protein 2 [Dethiobacter alkaliphilus]
25.8555	25.912	26.2586	26.4037	26.2616	26.2814			6	6	6	26.7	26.7	26.7	32.043	0	50.091	759880000	13	14	4034900	3063600	6226000	14825000	10337000	10794000	1.07962	0.0742619	-0.306847	0.808407	-2.29661	WP_008515478.1	WP_008515478.1	684	WP_008515478.1 rod shape-determining protein MreC [Dethiobacter alkaliphilus]
29.2264	29.2992	29.3479	29.3177	29.5587	29.6849			20	20	20	57.4	57.4	57.4	37.123	0	136	20903000000	16	122	112270000	57627000	75098000	282180000	216480000	214220000	0.946356	0.102355	-0.229302	0.853047	-2.02271	WP_008515480.1	WP_008515480.1	685	WP_008515480.1 rod shape-determining protein [Dethiobacter alkaliphilus]
25.9649	24.8207	27.5965	25.775	25.7197	26.0591			6	6	6	27.2	27.2	27.2	25.388	0	27.601	708470000	12	18	5826600	1577200	7717600	8091500	9702500	14875000	0.124347	0.845989	0.276089	1.21091	0.339911	WP_008515482.1	WP_008515482.1	686	WP_008515482.1 DNA repair protein RadC [Dethiobacter alkaliphilus]
25.2016	25.5719	23.4455	25.7522	25.5745	25.7519			4	4	4	28	28	28	21.026	0	25.341	628340000	10	14	2819400	2288100	0	10988000	8088800	9400800	0.654985	0.229074	-0.953187	0.51649	-1.4475	WP_008515483.1	WP_008515483.1	687	WP_008515483.1 Maf family protein [Dethiobacter alkaliphilus]
28.2953	27.6194	28.7896	28.1991	28.1683	28.2332			12	12	12	33.6	33.6	33.6	37.651	0	59.937	5027600000	14	65	33768000	17660000	49505000	78289000	69316000	73526000	0.0343842	0.957988	0.0345503	1.02424	0.101711	WP_008515487.1	WP_008515487.1	688	WP_008515487.1 FAD:protein FMN transferase [Dethiobacter alkaliphilus]
26.2437	26.28	26.6553	27.3733	27.6697	27.4046	+	Fe_TS	3	3	3	6.7	6.7	6.7	81.307	0	74.239	2746600000	25	33	2555100	1244400	2107700	15491000	15036000	12531000	2.59717	0.00566082	-1.08955	0.469909	-6.73788	WP_008515488.1	WP_008515488.1	689	WP_008515488.1 NADH dehydrogenase [Dethiobacter alkaliphilus]
25.5637	25.6484	26.3903	27.8194	27.8919	27.8258	+	Fe_TS	2	2	2	13.6	13.6	13.6	11.955	0	10.485	1171200000	5	10	6333800	4532400	7651400	30471000	26167000	22434000	2.77306	0.00465672	-1.97823	0.2538	-7.50533	WP_008515503.1	WP_008515503.1	690	WP_008515503.1 monovalent cation/H(+) antiporter subunit G [Dethiobacter alkaliphilus]
26.0788	26.3253	24.517	27.0762	28.216	27.7157	+	Fe_TS	3	3	3	18.8	18.8	18.8	19.925	0	9.8042	1533800000	9	10	11022000	3144200	3582000	35467000	55314000	44410000	1.43953	0.0368116	-2.02894	0.245034	-3.09641	WP_008515506.1	WP_008515506.1	691	WP_008515506.1 Na+/H+ antiporter subunit E [Dethiobacter alkaliphilus]
27.9458	27.6324	26.2146	28.4001	28.1663	27.6013			7	7	7	41.3	41.3	41.3	17.931	0	26.681	4392700000	7	49	52528000	33017000	12159000	134700000	84948000	84449000	0.608989	0.260022	-0.791637	0.577688	-1.3579	WP_008515509.1	WP_008515509.1	692	WP_008515509.1 cyclic pyranopterin monophosphate synthase MoaC [Dethiobacter alkaliphilus]
30.754	31.2161	29.8629	32.1576	32.3557	32.5587	+	Fe_TS	15	15	15	72.4	72.4	72.4	27.11	0	172.99	76758000000	15	209	316990000	253070000	73452000	1370900000	1193700000	1319600000	1.87104	0.01817	-1.74634	0.298056	-4.22187	WP_008515510.1	WP_008515510.1	693	WP_008515510.1 RnfABCDGE type electron transport complex subunit B [Dethiobacter alkaliphilus]
30.7502	30.1087	31.3212	31.4339	31.4007	31.5726			4	4	4	25.1	25.1	25.1	28.436	0	83.53	27716000000	6	76	308940000	195920000	480250000	1073500000	885090000	923110000	0.982573	0.0948405	-0.742364	0.597759	-2.09624	WP_008515514.1	WP_008515514.1	694	WP_008515514.1 FMN-binding protein [Dethiobacter alkaliphilus]
27.9266	26.2893	26.8329	28.9865	29.0509	28.7262	+	Fe_TS	2	2	2	3.6	3.6	3.6	32.369	0	6.1115	3538200000	4	25	25494000	6440000	13943000	106570000	105210000	81915000	1.74679	0.0203124	-1.90493	0.26703	-3.87516	WP_008515516.1	WP_008515516.1	695	WP_008515516.1 RnfABCDGE type electron transport complex subunit D [Dethiobacter alkaliphilus]
31.1752	30.8689	29.1722	31.6408	31.8116	31.6348			26	26	26	65	65	65	47.388	0	323.31	185790000000	23	577	377930000	215690000	52710000	997790000	894400000	900510000	0.965983	0.0975813	-1.29029	0.408869	-2.06248	WP_008515517.1	WP_008515517.1	696	WP_008515517.1 electron transport complex subunit RsxC [Dethiobacter alkaliphilus]
28.0722	28.3421	28.7921	28.1939	28.513	28.0686			12	12	12	29.2	29.2	29.2	47.04	0	65.502	5394900000	17	44	27941000	25489000	39360000	56931000	57762000	62871000	0.226459	0.713188	0.143668	1.10471	0.578945	WP_008515518.1	WP_008515518.1	697	WP_008515518.1 bifunctional folylpolyglutamate synthase/dihydrofolate synthase [Dethiobacter alkaliphilus]
30.1383	30.3677	30.3249	30.5924	30.6253	30.6794	+	Fe_TS	38	38	38	46.5	46.5	46.5	100.67	0	323.31	40467000000	45	271	44074000	33298000	34741000	138720000	120300000	129050000	2.04702	0.0152289	-0.355422	0.781641	-4.74956	WP_008515519.1	WP_008515519.1	698	WP_008515519.1 valine--tRNA ligase [Dethiobacter alkaliphilus]
27.9306	26.5828	24.7722	27.573	27.5863	28.1527			5	5	5	28.9	28.9	28.9	22.102	0	19.199	1431700000	9	15	15250000	5460800	0	45015000	36293000	46025000	0.648993	0.230653	-1.34212	0.394441	-1.43583	WP_008515520.1	WP_008515520.1	699	WP_008515520.1 ribosome biogenesis GTP-binding protein YihA/YsxC [Dethiobacter alkaliphilus]
30.2966	30.0789	28.8899	30.1957	30.2021	30.5197			48	48	48	53.8	53.8	53.8	87.834	0	260.73	50139000000	39	345	141300000	90045000	51317000	257440000	217010000	255570000	0.540248	0.317291	-0.550702	0.682688	-1.22364	WP_008515521.1	WP_008515521.1	700	WP_008515521.1 endopeptidase La [Dethiobacter alkaliphilus]
29.7769	30.0367	29.1617	29.9349	29.973	29.797			24	24	24	51	51	51	46.613	0	170.71	29788000000	21	239	138380000	93507000	60876000	323090000	314390000	270610000	0.386671	0.503688	-0.243188	0.844876	-0.918104	WP_008515523.1	WP_008515523.1	701	WP_008515523.1 ATP-dependent Clp protease ATP-binding subunit ClpX [Dethiobacter alkaliphilus]
31.3497	31.1706	32.0631	31.2125	31.3882	31.3241			12	12	12	49.2	49.2	49.2	21.277	0	194.99	79649000000	11	301	393410000	255710000	592360000	743540000	658750000	689230000	0.325093	0.592375	0.219504	1.16433	0.791294	WP_008515524.1	WP_008515524.1	702	WP_008515524.1 ATP-dependent Clp endopeptidase proteolytic subunit ClpP [Dethiobacter alkaliphilus]
31.2753	31.2047	31.6586	31.4566	31.6143	31.6738			36	36	36	71.9	71.9	71.9	49.359	0	323.31	159940000000	18	506	656660000	372400000	732360000	1541500000	1401600000	1477400000	0.580175	0.28045	-0.20203	0.869327	-1.30171	WP_008515526.1	WP_008515526.1	703	WP_008515526.1 trigger factor [Dethiobacter alkaliphilus]
29.4118	30.1575	31.7601	31.6248	31.4549	31.5156			2	2	2	20.5	20.5	20.5	8.163	0	8.8942	12224000000	3	44	147300000	175660000	652270000	1217300000	893460000	860180000	0.716512	0.191405	-1.08867	0.470195	-1.56744	WP_008515527.1	WP_008515527.1	704	WP_008515527.1 hypothetical protein [Dethiobacter alkaliphilus]
27.0346	27.7596	24.7884	27.5225	27.4524	27.6485			5	5	5	15	15	15	21.563	0	10.567	1472200000	7	23	21518000	16474000	0	56330000	37349000	52242000	0.493086	0.364749	-1.01356	0.495321	-1.13092	WP_008515531.1	WP_008515531.1	705	WP_008515531.1 XTP/dITP diphosphatase [Dethiobacter alkaliphilus]
28.6788	28.7667	27.7389	28.3216	28.306	28.4637			12	12	12	46	46	46	25.976	0	62.159	8423400000	12	64	91914000	58175000	42256000	156480000	135640000	149160000	0.0314574	0.959492	0.0310542	1.02176	0.0933319	WP_008515532.1	WP_008515532.1	706	WP_008515532.1 ribonuclease PH [Dethiobacter alkaliphilus]
26.3273	26.1841	28.5574	24.137	23.8427	24.0418	+	Fe_TS	5	5	5	19.8	19.8	19.8	36.349	0	30.642	475370000	14	7	5341000	1056600	17038000	0	0	2603400	1.75603	0.0200525	3.01576	8.08785	3.90027	WP_008515533.1	WP_008515533.1	707	WP_008515533.1 GerMN domain-containing protein [Dethiobacter alkaliphilus]
24.2431	25.0078	24.9916	24.7563	25.0087	24.6949			2	2	2	14.8	14.8	14.8	19.629	0	15.693	209360000	12	6	0	0	642270	1279100	1377400	4232600	0.0960897	0.880533	-0.0724932	0.950993	-0.268613	WP_008515534.1	WP_008515534.1	708	WP_008515534.1 DUF2179 domain-containing protein [Dethiobacter alkaliphilus]
28.6368	28.1672	28.0552	28.1217	28.1477	28.1763			16	16	16	49.7	49.7	49.7	40.006	0	82.896	4837900000	21	55	17203000	11469000	14473000	48445000	48489000	45668000	0.315219	0.605087	0.137814	1.10024	0.770611	WP_008515537.1	WP_008515537.1	709	WP_008515537.1 DNA integrity scanning diadenylate cyclase DisA [Dethiobacter alkaliphilus]
23.4511	26.269	26.2722	26.6302	26.5793	26.1504			7	7	7	42.9	42.9	42.9	26.008	0	32.153	1122200000	10	27	725970	3405400	5027300	23210000	18008000	17130000	0.517519	0.340369	-1.12253	0.459286	-1.17904	WP_008515546.1	WP_008515546.1	711	WP_008515546.1 ABC transporter ATP-binding protein [Dethiobacter alkaliphilus]
25.8654	26.397	26.7757	25.9681	25.7031	25.5338			5	5	5	29.2	29.2	29.2	16.326	0	5.3385	627240000	8	16	9598000	7894700	6682400	20177000	18581000	11192000	0.978325	0.0952618	0.611048	1.52737	2.08758	WP_008515552.1	WP_008515552.1	712	WP_008515552.1 BlaI/MecI/CopY family transcriptional regulator [Dethiobacter alkaliphilus]
28.7049	28.468	29.1707	29.2184	29.0034	29.4447			10	10	10	46.1	46.1	46.1	20.82	0	59.627	7539500000	9	88	86208000	57832000	96392000	200760000	115080000	121390000	0.844143	0.133846	-0.440999	0.736624	-1.81823	WP_008515553.1	WP_008515553.1	713	WP_008515553.1 orotate phosphoribosyltransferase [Dethiobacter alkaliphilus]
27.8933	28.0452	28.1768	28.3023	28.0292	28.4054			12	12	12	47.7	47.7	47.7	24.869	0	73.673	6335700000	14	63	30533000	20822000	23141000	101470000	73507000	79457000	0.677351	0.21521	-0.207163	0.866239	-1.49106	WP_008515555.1	WP_008515555.1	714	WP_008515555.1 orotidine-5-phosphate decarboxylase [Dethiobacter alkaliphilus]
27.8636	28.1717	28.8173	27.9248	27.8764	28.2096			8	8	8	37.7	37.7	37.7	32.738	0	60.951	4619300000	14	50	22679000	19695000	48800000	65119000	41691000	44208000	0.3958	0.489238	0.280615	1.21471	0.936631	WP_008515556.1	WP_008515556.1	715	WP_008515556.1 dihydroorotate dehydrogenase [Dethiobacter alkaliphilus]
27.0396	27.3859	24.7708	28.2581	27.8009	27.5951			8	8	8	38.7	38.7	38.7	27.146	0	28.189	2644800000	14	23	9041900	5783700	0	59096000	40818000	49806000	0.815888	0.144173	-1.48598	0.357007	-1.76236	WP_008515559.1	WP_008515559.1	716	WP_008515559.1 dihydroorotate dehydrogenase electron transfer subunit [Dethiobacter alkaliphilus]
26.9445	27.0628	27.7561	27.1803	27.4162	27.7574			8	8	8	34.1	34.1	34.1	33.088	0	43.016	1994500000	12	25	9108400	5327700	9541200	32397000	34932000	31724000	0.258024	0.674073	-0.196833	0.872464	-0.648437	WP_008515562.1	WP_008515562.1	717	WP_008515562.1 aspartate carbamoyltransferase catalytic subunit [Dethiobacter alkaliphilus]
26.9071	25.8572	27.8757	26.8625	26.5759	27.125			5	5	5	26	26	26	21.751	0	28.446	1740700000	11	24	10181000	2491400	14571000	32244000	27455000	33046000	0.0139705	0.979561	0.0255051	1.01784	0.0422242	WP_008515563.1	WP_008515563.1	718	WP_008515563.1 DUF3786 domain-containing protein [Dethiobacter alkaliphilus]
26.3013	26.3445	24.5888	28.1503	28.153	28.0228	+	Fe_TS	11	11	11	26.5	26.5	26.5	52.048	0	108.05	3050200000	21	44	4743300	2783500	1275600	38132000	31785000	35236000	1.82004	0.019284	-2.36383	0.194275	-4.07711	WP_008515567.1	WP_008515567.1	719	WP_008515567.1 diguanylate cyclase [Dethiobacter alkaliphilus]
28.7507	29.119	29.6515	28.227	28.747	28.4214			8	8	8	42.5	42.5	42.5	26.761	0	138.63	7995900000	15	74	24273000	19301000	35067000	29186000	36930000	34817000	1.10218	0.0710107	0.708598	1.63422	2.34396	WP_008515569.1	WP_008515569.1	720	WP_008515569.1 Sir2 family NAD-dependent protein deacetylase [Dethiobacter alkaliphilus]
29.0584	29.5095	30.3803	29.3765	29.1693	29.464			6	6	6	64.9	64.9	64.9	10.761	0	51.04	8724000000	5	39	164750000	132860000	342070000	409390000	268910000	347190000	0.322818	0.595274	0.312788	1.24211	0.786537	WP_008515571.1	WP_008515571.1	721	WP_008515571.1 late competence development ComFB family protein [Dethiobacter alkaliphilus]
26.7154	27.1693	27.9497	26.9447	26.6594	26.6403			14	14	14	47.2	47.2	47.2	36.378	0	82.727	3723700000	22	56	14261000	12525000	21833000	28940000	24858000	22596000	0.640113	0.236046	0.530025	1.44395	1.41853	WP_008515574.1	WP_008515574.1	722	WP_008515574.1 HD domain-containing protein [Dethiobacter alkaliphilus]
29.2526	28.965	29.3821	30.2115	29.8358	29.6443	+	Fe_TS	13	13	12	57.2	57.2	52.1	23.78	0	82.045	12607000000	12	103	48654000	36263000	90558000	219040000	167670000	194510000	1.55006	0.029861	-0.697311	0.616721	-3.36477	WP_008515575.1	WP_008515575.1	723	WP_008515575.1 response regulator transcription factor [Dethiobacter alkaliphilus]
24.4883	23.8778	24.1651	26.2167	26.3623	25.9458	+	Fe_TS	5	5	4	13.1	13.1	9.9	56.803	0	31.387	629240000	28	9	502270	327800	183280	4049900	2524900	1811800	3.13151	0.00636145	-1.9979	0.250364	-9.31653	WP_008515576.1	WP_008515576.1	724	WP_008515576.1 sensor histidine kinase [Dethiobacter alkaliphilus]
32.6822	32.139	31.5983	29.8178	28.8736	29.2827	+	Fe_TS	13	13	13	30.8	30.8	30.8	53.926	0	234.57	34474000000	13	114	471050000	368380000	247030000	112610000	92363000	188380000	2.60612	0.0057619	2.81514	7.03786	6.77519	WP_008515577.1	WP_008515577.1	725	WP_008515577.1 hypothetical protein [Dethiobacter alkaliphilus]
29.3629	29.2785	29.8175	26.1321	25.9012	26.5049	+	Fe_TS	12	11	11	46	40.9	40.9	23.505	0	17.783	4861000000	13	62	108850000	61799000	96442000	21222000	15484000	22494000	3.774	0.00625	3.30688	9.89626	13.6199	WP_008515578.1	WP_008515578.1	726	WP_008515578.1 response regulator transcription factor [Dethiobacter alkaliphilus]
26.1863	26.8355	27.0071	26.6274	26.2554	26.3511			11	11	11	49.1	49.1	49.1	23.748	0	23.803	1661600000	13	39	8199400	9058800	14533000	32008000	19561000	20659000	0.41137	0.467047	0.264975	1.20162	0.96809	WP_008515581.1	WP_008515581.1	727	WP_008515581.1 response regulator transcription factor [Dethiobacter alkaliphilus]
23.2425	23.3874	24.4642	29.5822	28.7714	23.7598			2	2	2	4.7	4.7	4.7	55.505	0	4.857	1817900000	25	2	0	294500	0	36357000	12108000	20444000	0.92201	0.108243	-3.67311	0.0783943	-1.97363	WP_008515583.1	WP_008515583.1	728	WP_008515583.1 histidine kinase [Dethiobacter alkaliphilus]
29.6106	30.0975	29.8172	25.0495	24.0651	25.3941	+	Fe_TS	17	17	17	23.1	23.1	23.1	94.466	0	115.68	6309600000	34	77	38917000	34768000	37589000	1755900	578990	2787100	3.53685	0.00425532	5.00554	32.1232	11.8485	WP_008515587.1	WP_008515587.1	730	WP_008515587.1 multiheme cytochrome [Dethiobacter alkaliphilus]
26.7829	27.866	27.932	23.5839	24.3279	24.1069	+	Fe_TS	4	4	4	13.1	13.1	13.1	36.971	0	13.404	936350000	13	21	12057000	13977000	16089000	2736900	701840	3283100	2.90538	0.00552212	3.52074	11.4775	8.13289	WP_008515590.1	WP_008515590.1	731	WP_008515590.1 6-bladed beta-propeller [Dethiobacter alkaliphilus]
27.5301	29.071	28.3514	23.7578	23.6322	24.2114	+	Fe_TS	3	3	3	14.8	14.8	14.8	26.432	0	15.75	780230000	13	7	13126000	16349000	21326000	1998200	0	2358700	3.12819	0.00621176	4.45038	21.8624	9.29807	WP_008515592.1	WP_008515592.1	732	WP_008515592.1 tetratricopeptide repeat protein [Dethiobacter alkaliphilus]
24.5447	24.0787	24.9417	24.6835	24.4936	24.2888			4	4	4	16.4	16.4	16.4	33.572	0	13.313	135380000	16	7	400490	893000	0	1731000	1938700	1317900	0.041091	0.94946	0.0331033	1.02321	0.120735	WP_008515597.1	WP_008515597.1	733	WP_008515597.1 MBL fold metallo-hydrolase [Dethiobacter alkaliphilus]
31.2352	30.9363	31.6835	30.7435	30.5698	30.6915	+	Fe_TS	19	19	19	67.5	67.5	67.5	33.599	0	292.85	63876000000	15	284	482040000	305680000	624150000	695520000	490200000	675650000	1.29533	0.0474902	0.616735	1.5334	2.76364	WP_008515599.1	WP_008515599.1	734	WP_008515599.1 methylenetetrahydrofolate reductase [Dethiobacter alkaliphilus]
30.8365	30.6319	29.1745	31.152	31.5302	31.3767			11	11	11	52.7	52.7	52.7	24.203	0	118.35	26364000000	9	122	319620000	207230000	56426000	576980000	562120000	634490000	0.998965	0.0916328	-1.13865	0.454185	-2.12973	WP_008515601.1	WP_008515601.1	735	WP_008515601.1 methylenetetrahydrofolate reductase C-terminal domain-containing protein [Dethiobacter alkaliphilus]
33.0504	33.4006	34.2443	32.5082	32.4974	32.6687	+	Fe_TS	15	15	15	52.7	52.7	52.7	29.031	0	229.17	281330000000	15	648	2219200000	1793700000	2944400000	2869500000	2398900000	2745000000	1.31498	0.0459627	1.007	2.00973	2.80791	WP_008515604.1	WP_008515604.1	736	WP_008515604.1 methyltetrahydrofolate cobalamin methyltransferase [Dethiobacter alkaliphilus]
32.8687	32.9873	33.6951	32.3719	32.0199	32.2036	+	Fe_TS	18	18	18	49.4	49.4	49.4	35.276	0	323.31	185750000000	16	471	1115600000	894140000	1598800000	1659000000	1100600000	1233400000	1.62472	0.0266692	0.985251	1.97966	3.55327	WP_008515606.1	WP_008515606.1	737	WP_008515606.1 CO dehydrogenase/acetyl-CoA synthase subunit delta [Dethiobacter alkaliphilus]
29.9093	29.4212	29.2744	29.9783	30.0842	30.0729			23	23	23	38.3	38.3	38.3	68.589	0	245.55	37258000000	29	181	127950000	77095000	78131000	201230000	201330000	184650000	1.23006	0.0525136	-0.510194	0.702128	-2.61876	WP_008515607.1	WP_008515607.1	738	WP_008515607.1 ASKHA domain-containing protein [Dethiobacter alkaliphilus]
33.5168	33.5605	33.8923	32.9868	32.8537	33.1104	+	Fe_TS	31	31	31	68.2	68.2	68.2	47.611	0	323.31	367680000000	26	810	1264100000	930590000	1611200000	1905300000	1649400000	1820400000	2.067	0.015025	0.672908	1.59428	4.8124	WP_008515609.1	WP_008515609.1	739	WP_008515609.1 acetyl-CoA decarbonylase/synthase complex subunit gamma [Dethiobacter alkaliphilus]
33.6044	33.3268	33.8689	32.5984	32.7968	32.6744	+	Fe_TS	45	45	45	52.8	52.8	52.8	80.845	0	323.31	399580000000	33	1186	1207500000	977360000	1717200000	1478100000	1387700000	1424400000	2.26086	0.0110734	0.910155	1.87925	5.45606	WP_008515611.1	WP_008515611.1	740	WP_008515611.1 acetyl-CoA decarbonylase/synthase complex subunit alpha/beta [Dethiobacter alkaliphilus]
33.8586	33.9705	33.5223	33.0565	33.1022	33.1432	+	Fe_TS	49	49	49	61.7	61.7	61.7	70.058	0	323.31	569780000000	33	1483	2385600000	1574500000	1450600000	2474900000	2055700000	2272100000	2.12143	0.0139934	0.683161	1.60565	4.98681	WP_008515612.1	WP_008515612.1	741	WP_008515612.1 anaerobic carbon-monoxide dehydrogenase catalytic subunit [Dethiobacter alkaliphilus]
28.4723	28.5459	28.7572	27.6066	27.5391	27.8446	+	Fe_TS	15	15	15	46.6	46.6	46.6	39.622	0	156.4	6870500000	22	110	43185000	26510000	36288000	53940000	41553000	47351000	2.74295	0.00545985	0.928349	1.9031	7.36876	WP_008515618.1	WP_008515618.1	742	WP_008515618.1 protein arginine kinase [Dethiobacter alkaliphilus]
27.9059	28.4251	26.5338	26.3651	26.5884	26.808			6	6	6	46.3	46.3	46.3	19.788	0	47.223	1415200000	7	20	41378000	30807000	7244600	33280000	31825000	30769000	0.829032	0.139962	1.03448	2.04837	1.78832	WP_008515619.1	WP_008515619.1	743	WP_008515619.1 UvrB/UvrC motif-containing protein [Dethiobacter alkaliphilus]
25.3993	26.3017	25.9692	26.3498	26.2707	26.4155			3	3	3	10.7	10.7	10.7	25.446	0	4.6352	570220000	11	13	4780100	4365200	8403500	12024000	10085000	12181000	0.787487	0.156474	-0.45528	0.729369	-1.70643	WP_008515623.1	WP_008515623.1	744	WP_008515623.1 MgtC/SapB family protein [Dethiobacter alkaliphilus]
27.1221	27.191	25.958	27.2408	27.0942	27.4081			11	11	11	47.6	47.6	47.6	41.771	0	156.38	2799200000	19	47	12485000	10377000	554770	24760000	14434000	19685000	0.526276	0.331078	-0.490669	0.711695	-1.19624	WP_008515627.1	WP_008515627.1	745	WP_008515627.1 Xaa-Pro peptidase family protein [Dethiobacter alkaliphilus]
25.1382	25.0465	24.1522	25.828	26.4714	26.1869	+	Fe_TS	4	4	4	13.4	13.4	13.4	34.302	0	7.4791	462640000	17	12	557640	307860	354240	6576500	6723500	6487400	1.71305	0.0226667	-1.38312	0.383389	-3.78442	WP_008515642.1	WP_008515642.1	746	WP_008515642.1 Abi family protein [Dethiobacter alkaliphilus]
29.6359	29.6111	30.5515	29.7103	29.5885	29.8454			4	4	4	80.9	80.9	80.9	5.4571	0	42.07	10350000000	3	44	385940000	242200000	540370000	736050000	693870000	800090000	0.275147	0.650542	0.218114	1.16321	0.685479	WP_008515645.1	WP_008515645.1	747	WP_008515645.1 hypothetical protein [Dethiobacter alkaliphilus]
29.2051	28.6526	28.3746	27.5943	27.6931	27.7477	+	Fe_TS	5	5	5	22.1	22.1	22.1	24.516	0	29.047	2235700000	10	27	29377000	29197000	28722000	28316000	19489000	23611000	1.89597	0.0182711	1.06571	2.0932	4.29392	WP_008515647.1	WP_008515647.1	748	WP_008515647.1 metal-dependent hydrolase [Dethiobacter alkaliphilus]
29.9758	30.007	29.3455	29.6618	29.382	29.6578			15	15	15	64.8	64.8	64.8	31.319	0	141.92	18939000000	15	106	127580000	95743000	75647000	183490000	145810000	173130000	0.373258	0.522903	0.208942	1.15584	0.890768	WP_008515650.1	WP_008515650.1	749	WP_008515650.1 NAD(P)/FAD-dependent oxidoreductase [Dethiobacter alkaliphilus]
30.174	29.8936	30.9134	30.1599	29.9635	30.2648			21	21	21	59.8	59.8	59.8	33.923	0	89.076	20845000000	20	116	113490000	61706000	149600000	200210000	166080000	198090000	0.246799	0.688542	0.197615	1.1468	0.623915	WP_008515651.1	WP_008515651.1	750	WP_008515651.1 MoxR family ATPase [Dethiobacter alkaliphilus]
23.459	24.2779	24.2866	27.435	27.3046	27.162	+	Fe_TS	5	5	5	14.5	14.5	14.5	50.603	0	27.451	1165400000	22	13	222810	0	0	1654600	3353000	5646300	3.4909	0.00661224	-3.2927	0.102047	-11.5318	WP_008515653.1	WP_008515653.1	751	WP_008515653.1 VWA domain-containing protein [Dethiobacter alkaliphilus]
30.1637	29.6039	29.573	30.2753	30.3299	30.6107	+	Fe_TS	12	12	12	48	48	48	27.445	0	115.24	28834000000	12	138	204210000	121590000	127420000	363070000	304160000	371530000	1.33946	0.0431007	-0.625094	0.648377	-2.86355	WP_008515655.1	WP_008515655.1	752	WP_008515655.1 AAA family ATPase [Dethiobacter alkaliphilus]
25.7022	25.233	25.0547	24.7449	23.6054	24.5722			7	7	7	21.3	21.3	21.3	40.175	0	23.604	258520000	18	12	3937100	2033800	677380	504210	910170	1940300	1.19044	0.0581468	1.02246	2.03139	2.53239	WP_008515658.1	WP_008515658.1	753	WP_008515658.1 M23 family metallopeptidase [Dethiobacter alkaliphilus]
26.9372	27.4455	25.7979	27.1768	26.8318	26.9188			5	5	5	22.4	22.4	22.4	24.49	0	20.5	1131300000	10	15	15059000	11591000	1400200	34577000	24992000	25514000	0.191504	0.761133	-0.24893	0.84152	-0.499856	WP_008515664.1	WP_008515664.1	754	WP_008515664.1 phosphoribosyltransferase [Dethiobacter alkaliphilus]
28.3744	28.1339	27.1775	28.9448	28.6278	28.6315			18	18	18	36.9	36.9	36.9	60.516	0	154.52	11192000000	29	103	22699000	12011000	4998500	79621000	71073000	75647000	1.03658	0.0831605	-0.839439	0.558861	-2.20711	WP_008515665.1	WP_008515665.1	755	WP_008515665.1 MBL fold metallo-hydrolase [Dethiobacter alkaliphilus]
23.3636	24.157	26.008	25.1105	25.7702	24.8234			3	3	3	24.3	24.3	24.3	15.747	0	5.2968	313020000	7	10	3329500	2833600	8626200	12275000	10141000	7512300	0.363868	0.538754	-0.72519	0.604917	-0.871542	WP_008515668.1	WP_008515668.1	756	WP_008515668.1 3-hydroxyacyl-ACP dehydratase FabZ [Dethiobacter alkaliphilus]
32.3863	32.1542	30.2942	32.749	32.8794	32.8266			28	28	28	65.9	65.9	65.9	43.22	0	323.31	111160000000	20	308	459790000	316250000	88794000	1389900000	1103100000	1230200000	0.844882	0.133284	-1.20677	0.433237	-1.81969	WP_008515670.1	WP_008515670.1	757	WP_008515670.1 methionine adenosyltransferase [Dethiobacter alkaliphilus]
31.5457	30.9347	33.7834	29.3193	24.5767	30.2532			4	4	4	28.4	28.4	28.4	8.5306	0	6.8683	10193000000	4	31	593580000	322960000	1388800000	54053000	43911000	125690000	0.965403	0.0976093	4.03823	16.4296	2.06131	WP_008515674.1	WP_008515674.1	758	WP_008515674.1 DUF1659 domain-containing protein [Dethiobacter alkaliphilus]
31.9268	30.5896	32.7559	27.3242	24.5471	24.658	+	Fe_TS	4	4	4	62.5	62.5	62.5	8.1103	0	27.443	10662000000	5	23	735350000	119110000	470930000	9624100	2545900	6000700	2.31599	0.00840816	6.24764	75.9847	5.65103	WP_008515676.1	WP_008515676.1	759	WP_008515676.1 DUF2922 domain-containing protein [Dethiobacter alkaliphilus]
25.2221	25.3722	25.799	25.6397	25.279	25.6652			15	15	15	25	25	25	80.474	0	59.03	1107700000	44	31	1048700	1175200	2040800	6902000	4008500	5854000	0.107598	0.865259	-0.0634995	0.95694	-0.297983	WP_008515679.1	WP_008515679.1	760	WP_008515679.1 ATP-dependent RecD-like DNA helicase [Dethiobacter alkaliphilus]
31.138	31.0711	32.1758	31.3909	31.5597	31.6094			6	6	6	81.5	81.5	81.5	7.2931	0	174.23	28688000000	4	145	732880000	625650000	1397400000	1083400000	941630000	1082400000	0.0554075	0.932539	-0.0583928	0.960333	-0.16056	WP_008515683.1	WP_008515683.1	761	WP_008515683.1 cold shock domain-containing protein [Dethiobacter alkaliphilus]
31.0066	30.4375	28.3659	31.4279	31.36	31.6638			11	11	11	57.6	57.6	57.6	20.318	0	228.69	33518000000	6	100	513340000	267060000	102140000	925180000	835930000	917700000	0.893099	0.118638	-1.54721	0.34217	-1.91566	WP_008515685.1	WP_008515685.1	762	WP_008515685.1 ribosome-associated translation inhibitor RaiA [Dethiobacter alkaliphilus]
27.6195	28.0244	27.312	28.4537	28.5181	28.6126	+	Fe_TS	12	12	12	27.6	27.6	27.6	40.866	0	51.629	3026100000	17	32	11423000	7485800	6938700	50761000	41713000	39066000	1.84392	0.0189829	-0.876165	0.544814	-4.14445	WP_008515687.1	WP_008515687.1	763	WP_008515687.1 hypothetical protein [Dethiobacter alkaliphilus]
28.7784	28.9505	29.4666	28.9535	29.0496	29.1709			10	10	10	36.2	36.2	36.2	23.961	0	47.973	8281000000	10	56	52925000	49937000	105280000	167300000	119000000	128600000	0.0109922	0.984819	0.00720406	1.00501	0.0333314	WP_008515689.1	WP_008515689.1	764	WP_008515689.1 hypothetical protein [Dethiobacter alkaliphilus]
29.2344	28.747	29.2466	29.0979	29.1019	28.8716			9	9	9	49.3	49.3	49.3	31.154	0	171.05	8484700000	15	93	18056000	7395900	15040000	29769000	30683000	25940000	0.103721	0.871462	0.0522346	1.03687	0.288141	WP_008515700.1	WP_008515700.1	766	WP_008515700.1 thiamine pyrophosphate-dependent enzyme [Dethiobacter alkaliphilus]
29.6024	29.4909	26.827	29.2663	29.4145	29.7174			21	21	21	45.6	45.6	45.6	61.367	0	307.32	16212000000	23	123	81989000	44876000	5477700	109840000	102660000	128840000	0.378257	0.516758	-0.825999	0.564091	-0.900972	WP_008515702.1	WP_008515702.1	767	WP_008515702.1 2-oxoacid:acceptor oxidoreductase subunit alpha [Dethiobacter alkaliphilus]
26.3156	26.8941	24.5337	26.2891	26.7142	26.3899			8	8	8	41	41	41	25.526	0	40.38	1372500000	14	35	6581400	8256900	867690	16314000	15983000	12246000	0.311091	0.610434	-0.549943	0.683047	-0.761933	WP_008515705.1	WP_008515705.1	768	WP_008515705.1 cell division ATP-binding protein FtsE [Dethiobacter alkaliphilus]
25.5748	26.3388	26.3293	26.0815	26.5296	26.201			3	3	3	13.3	13.3	13.3	33.195	0	15.879	700120000	11	16	5020500	4945700	5019200	10123000	14736000	9678100	0.264566	0.663586	-0.189765	0.876748	-0.662641	WP_008515707.1	WP_008515707.1	769	WP_008515707.1 permease-like cell division protein FtsX [Dethiobacter alkaliphilus]
31.6353	31.6555	31.8439	30.691	30.7491	30.8704	+	Fe_TS	22	22	22	67.8	67.8	67.8	44.175	0	157.82	19399000000	23	161	160530000	130660000	139310000	72917000	64050000	79042000	3.4252	0.00611321	0.941374	1.92036	11.0929	WP_008515709.1	WP_008515709.1	770	WP_008515709.1 M23 family metallopeptidase [Dethiobacter alkaliphilus]
24.2058	24.3449	23.985	24.6567	23.3569	25.0585			4	4	4	13.8	13.8	13.8	47.632	0	7.0998	125380000	13	5	0	907020	1538600	2985000	748360	3465900	0.124873	0.84575	-0.178822	0.883424	-0.341214	WP_008515713.1	WP_008515713.1	771	WP_008515713.1 PDZ domain-containing protein [Dethiobacter alkaliphilus]
26.7414	27.8822	25.99	28.0248	27.6275	28.3301			15	15	15	20.8	20.8	20.8	76.251	0	38.122	2046300000	39	39	4419300	2609300	5553200	14008000	10225000	11567000	0.892621	0.118741	-1.12291	0.459166	-1.9147	WP_008515716.1	WP_008515716.1	772	WP_008515716.1 excinuclease ABC subunit UvrB [Dethiobacter alkaliphilus]
25.7217	26.9974	23.7142	27.3742	27.7303	27.5592			25	25	25	32.6	32.6	32.6	104.74	0	129.13	5375600000	52	75	4039000	3408200	730640	20951000	21646000	19216000	1.01411	0.08844	-2.07678	0.237042	-2.16078	WP_008515719.1	WP_008515719.1	773	WP_008515719.1 excinuclease ABC subunit UvrA [Dethiobacter alkaliphilus]
24.5093	24.4969	24.996	24.6967	24.4036	24.6242			4	4	4	7.3	7.3	7.3	70.439	0	7.0078	177310000	27	5	547120	0	705690	959410	1265100	1450000	0.189885	0.763112	0.0925236	1.06623	0.496133	WP_008515721.1	WP_008515721.1	774	WP_008515721.1 excinuclease ABC subunit UvrC [Dethiobacter alkaliphilus]
24.0409	23.8347	24.886	23.5262	25.0731	25.231			3	3	3	5.8	5.8	5.8	53.01	0	19.85	180310000	23	9	380630	731840	308840	2356900	1910900	2150600	0.219725	0.721076	-0.356285	0.781173	-0.563894	WP_008515725.1	WP_008515725.1	775	WP_008515725.1 histidine kinase [Dethiobacter alkaliphilus]
27.2674	27.1867	26.3737	27.5353	27.7236	28.0324			7	7	7	24.7	24.7	24.7	35.597	0	30.12	2970100000	14	28	13646000	7589300	5145800	47518000	32386000	50242000	1.20569	0.0555408	-0.821185	0.565977	-2.56551	WP_008515729.1	WP_008515729.1	776	WP_008515729.1 alpha-hydroxy-acid oxidizing protein [Dethiobacter alkaliphilus]
24.2262	25.3595	25.0835	25.828	25.4206	25.6989			3	3	3	18.3	18.3	18.3	27.111	0	25.161	295860000	8	6	3859200	1766500	0	3474300	3969700	8416800	0.984029	0.0947041	-0.759434	0.590728	-2.09921	WP_008515731.1	WP_008515731.1	777	WP_008515731.1 phosphatase [Dethiobacter alkaliphilus]
28.028	28.3245	28.0132	27.9203	27.6696	27.8975			8	8	8	27.9	27.9	27.9	26.041	0	21.45	2335900000	13	43	22744000	13234000	10728000	38347000	32378000	35913000	1.06533	0.0769633	0.292807	1.22502	2.26677	WP_008515732.1	WP_008515732.1	778	WP_008515732.1 Crp/Fnr family transcriptional regulator [Dethiobacter alkaliphilus]
26.1898	25.7156	25.7476	25.933	26.1041	25.8662			7	7	7	22.2	22.2	22.2	40.31	0	38.255	979260000	13	34	4226800	1471700	1775300	12352000	8508400	11272000	0.189276	0.763228	-0.0834281	0.943812	-0.49473	WP_008515737.1	WP_008515737.1	779	WP_008515737.1 YvcK family protein [Dethiobacter alkaliphilus]
24.4627	23.3352	24.3127	26.6051	26.604	26.7941	+	Fe_TS	2	2	2	6.1	6.1	6.1	35.348	0	6.8595	393600000	16	6	0	0	0	8247800	7502200	8849800	2.73352	0.00542029	-2.63092	0.161441	-7.32641	WP_008515739.1	WP_008515739.1	780	WP_008515739.1 DNA-binding protein WhiA [Dethiobacter alkaliphilus]
25.634	26.1209	25.9654	25.5789	25.4989	25.9239			10	10	10	24.1	24.1	24.1	52.85	0	57.688	841080000	23	26	3263100	2051500	1969300	6453000	6608000	6827000	0.545943	0.311422	0.239503	1.18059	1.23479	WP_008515740.1	WP_008515740.1	781	WP_008515740.1 RNA polymerase factor sigma-54 [Dethiobacter alkaliphilus]
30.7416	30.3974	31.1271	31.0135	31.0167	30.9523			27	27	27	85.4	85.4	85.4	36.352	0	255.48	53870000000	22	301	281020000	128570000	258370000	486900000	458040000	445840000	0.491271	0.366415	-0.238762	0.847472	-1.12733	WP_008515743.1	WP_008515743.1	782	WP_008515743.1 type I glyceraldehyde-3-phosphate dehydrogenase [Dethiobacter alkaliphilus]
28.526	28.3584	29.2958	28.494	28.4956	28.5578			11	11	11	31	31	31	42.005	0	98.855	9428000000	26	90	31516000	21273000	47498000	69273000	61947000	65433000	0.295477	0.627365	0.210934	1.15744	0.728923	WP_008515744.1	WP_008515744.1	783	WP_008515744.1 phosphoglycerate kinase [Dethiobacter alkaliphilus]
28.1315	27.8069	28.6765	28.6688	29.0936	28.9651			9	9	9	52.9	52.9	52.9	27.451	0	135.85	6675900000	12	60	12367000	6769800	15999000	41725000	40164000	35561000	1.16932	0.0614582	-0.704227	0.613771	-2.48682	WP_008515746.1	WP_008515746.1	784	WP_008515746.1 triose-phosphate isomerase [Dethiobacter alkaliphilus]
27.3598	27.4685	28.2515	27.283	27.5255	27.6013			12	12	12	27.4	27.4	27.4	56.934	0	89.997	3817500000	25	76	14677000	9428000	20646000	22592000	30874000	35552000	0.30656	0.615045	0.223324	1.16742	0.752384	WP_008515747.1	WP_008515747.1	785	WP_008515747.1 2,3-bisphosphoglycerate-independent phosphoglycerate mutase [Dethiobacter alkaliphilus]
29.5439	29.5982	28.5114	29.7543	29.6269	29.7787			15	15	15	42.2	42.2	42.2	45.328	0	232.61	23229000000	16	192	170440000	110190000	31627000	388470000	268450000	248310000	0.634599	0.239452	-0.502138	0.70606	-1.40779	WP_008515748.1	WP_008515748.1	786	WP_008515748.1 phosphopyruvate hydratase [Dethiobacter alkaliphilus]
27.4876	26.5473	26.6713	28.961	29.0673	29.2214	+	Fe_TS	1	1	1	25	25	25	7.6992	0	13.261	2328000000	4	8	39592000	11497000	5743600	167890000	145800000	211490000	2.69673	0.00512329	-2.18115	0.220499	-7.16333	WP_008515749.1	WP_008515749.1	787	WP_008515749.1 preprotein translocase subunit SecG [Dethiobacter alkaliphilus]
29.6904	29.7156	30.2824	30.4437	30.4567	30.2258			19	19	19	25.9	25.9	25.9	68.771	0	150.2	27684000000	18	162	85057000	54963000	112820000	368460000	297360000	273510000	1.08715	0.0729252	-0.479286	0.717333	-2.31238	WP_008515750.1	WP_008515750.1	788	WP_008515750.1 sodium-translocating pyrophosphatase [Dethiobacter alkaliphilus]
29.6426	29.3453	29.8973	28.9967	28.9046	28.8455	+	Fe_TS	8	8	8	37.7	37.7	37.7	20.497	0	42.861	7564500000	8	81	90755000	53061000	83579000	272900000	120310000	113120000	1.90076	0.018365	0.712776	1.63895	4.30787	WP_008515751.1	WP_008515751.1	789	WP_008515751.1 HDIG domain-containing protein [Dethiobacter alkaliphilus]
29.1201	29.0158	26.8424	28.9106	28.8271	29.0152			39	39	39	54.9	54.9	54.9	81.538	0	278.46	23071000000	40	235	67123000	40254000	11902000	111180000	95683000	110230000	0.326679	0.590173	-0.591539	0.663634	-0.794605	WP_008515752.1	WP_008515752.1	790	WP_008515752.1 ribonuclease R [Dethiobacter alkaliphilus]
26.1841	26.1211	26.3313	27.1387	26.9256	26.9938	+	Fe_TS	3	3	3	48.5	48.5	48.5	7.8691	0	13.938	1317700000	4	17	10493000	5702100	9402200	95962000	39137000	64198000	3.09692	0.00593258	-0.807171	0.571501	-9.12577	WP_008515761.1	WP_008515761.1	792	WP_008515761.1 type II toxin-antitoxin system VapB family antitoxin [Dethiobacter alkaliphilus]
24.6749	23.4521	25.8172	25.53	26.1596	25.6466			4	4	4	20.9	20.9	20.9	24.741	0	23.9	450640000	12	10	1890600	0	0	6983800	12222000	8846700	0.729636	0.18502	-1.13065	0.45671	-1.59307	WP_008515772.1	WP_008515772.1	794	WP_008515772.1 class I SAM-dependent methyltransferase [Dethiobacter alkaliphilus]
24.1341	23.7452	25.0725	23.3535	22.5961	23.5738			2	2	2	3.8	3.8	3.8	68.035	0	3.7033	56788000	35	2	0	163800	195430	522010	201710	539550	1.09021	0.0719813	1.14277	2.20804	2.3188	WP_008515776.1	WP_008515776.1	795	WP_008515776.1 adenylyl-sulfate kinase [Dethiobacter alkaliphilus]
26.5965	26.9802	26.3302	26.723	26.2835	26.527			10	10	10	33.2	33.2	33.2	35.152	0	39.358	1798700000	19	39	12273000	7489000	5490200	17263000	15122000	18366000	0.212267	0.731543	0.124473	1.09011	0.547126	WP_008515778.1	WP_008515778.1	796	WP_008515778.1 ketopantoate reductase family protein [Dethiobacter alkaliphilus]
31.6474	31.2502	30.348	30.8766	31.1029	31.3529			31	31	31	49.5	49.5	49.5	81.136	0	323.31	67616000000	36	354	223270000	125870000	92469000	268540000	244320000	261930000	0.0236759	0.969566	-0.0289129	0.980159	-0.0708159	WP_008515782.1	WP_008515782.1	797	WP_008515782.1 catalase/peroxidase HPI [Dethiobacter alkaliphilus]
24.0304	24.0763	25.6884	24.4593	23.4531	24.6624			2	2	2	3.2	3.2	3.2	56.467	0	3.2065	65366000	19	3	965290	593630	1881400	0	0	0	0.242859	0.690956	0.406726	1.32567	0.615258	WP_008515789.1	WP_008515789.1	799	WP_008515789.1 family 16 glycosylhydrolase [Dethiobacter alkaliphilus]
29.9811	28.9078	29.6722	28.495	28.4728	28.939			4	4	4	32.7	32.7	32.7	11.731	0	9.8311	2655800000	2	19	213650000	251930000	300390000	130660000	82904000	181700000	1.17754	0.0596591	0.884792	1.8465	2.50452	WP_008515795.1	WP_008515795.1	800	WP_008515795.1 EthD family reductase [Dethiobacter alkaliphilus]
30.5459	30.2948	31.4475	26.8401	27.0042	27.6812	+	Fe_TS	6	6	6	65.6	65.6	65.6	10.526	0	53.375	9623600000	4	81	590880000	299190000	685330000	71043000	75394000	115340000	2.93062	0.006	3.58755	12.0216	8.2578	WP_008515799.1	WP_008515799.1	801	WP_008515799.1 hypothetical protein [Dethiobacter alkaliphilus]
28.2829	27.992	28.9474	26.2923	26.3926	28.3569			6	6	6	17.5	17.5	17.5	39.19	0	20.892	1341800000	13	24	23327000	11125000	34321000	7102400	1472400	17213000	0.890843	0.119435	1.39351	2.62717	1.91115	WP_008515800.1	WP_008515800.1	802	WP_008515800.1 cell wall-binding repeat-containing protein [Dethiobacter alkaliphilus]
26.943	27.0773	27.2718	24.2988	24.0953	24.6908	+	Fe_TS	3	3	3	6.2	6.2	6.2	59.867	0	2.8028	231110000	28	5	149850	458590	390670	358570	0	411160	3.78888	0.00666667	2.73577	6.66116	13.7392	WP_008515802.1	WP_008515802.1	803	WP_008515802.1 asparagine synthase B [Dethiobacter alkaliphilus]
24.7205	23.9844	23.6385	25.2187	25.1405	25.2037	+	Fe_TS	7	6	6	7.7	7	7	118.96	0	7.6358	358230000	58	8	486460	90329	312160	1687000	1366700	2233600	1.54576	0.0299786	-1.07318	0.475269	-3.3541	WP_008515806.1	WP_008515806.1	804	WP_008515806.1 carbamoyl-phosphate synthase large subunit [Dethiobacter alkaliphilus]
26.4567	25.9492	25.6295	26.2148	26.3104	26.2064			14	14	14	16.7	16.7	16.7	95.824	0	54.17	1323700000	37	34	2818900	2194000	1725700	10309000	7950700	9025200	0.404574	0.477862	-0.232054	0.851422	-0.95438	WP_008515808.1	WP_008515808.1	805	WP_008515808.1 ATP-binding protein [Dethiobacter alkaliphilus]
25.654	24.9628	24.6324	25.6821	25.4226	25.7343			3	3	3	8.2	8.2	8.2	39.073	0	9.6398	400710000	14	9	941570	1321400	165890	9992700	8624500	5049600	0.772314	0.162425	-0.529895	0.692605	-1.67663	WP_008515809.1	WP_008515809.1	806	WP_008515809.1 uroporphyrinogen decarboxylase family protein [Dethiobacter alkaliphilus]
24.4845	23.7695	25.0092	27.0263	26.9932	26.4451	+	Fe_TS	5	5	5	21.2	21.2	21.2	23.741	0	21.325	1220800000	9	20	1210600	511640	1773000	19498000	23526000	16907000	2.38864	0.00932127	-2.40046	0.189404	-5.91663	WP_008515811.1	WP_008515811.1	807	WP_008515811.1 cobalamin-dependent protein [Dethiobacter alkaliphilus]
26.037	26.4367	26.5135	25.6003	26.3994	26.5498			4	4	4	16.2	16.2	16.2	31.077	0	6.0959	703010000	11	12	7975300	6023200	3689600	9412100	11238000	13055000	0.16693	0.790367	0.14591	1.10643	0.442684	WP_008515813.1	WP_008515813.1	808	WP_008515813.1 alpha/beta hydrolase [Dethiobacter alkaliphilus]
27.108	27.379	28.5514	26.8756	27.0023	26.3981			7	7	7	32.8	32.8	32.8	23.805	0	12.153	968710000	14	18	7638600	5266600	15947000	12569000	8872200	8900800	0.895203	0.118166	0.920775	1.89313	1.91987	WP_008515815.1	WP_008515815.1	809	WP_008515815.1 TetR/AcrR family transcriptional regulator [Dethiobacter alkaliphilus]
30.4272	30.4951	30.6905	30.9209	30.9816	31.087	+	Fe_TS	8	8	7	62.6	62.6	58.5	16.166	0	78.458	16954000000	7	61	105610000	50649000	95059000	316290000	263830000	266470000	2.11122	0.013901	-0.458911	0.727535	-4.95372	WP_008515817.1	WP_008515817.1	810	WP_008515817.1 universal stress protein [Dethiobacter alkaliphilus]
26.1699	27.4342	25.2129	23.5515	24.6625	24.7272			3	3	3	36.5	36.5	36.5	8.8749	0	7.4752	196930000	5	4	17385000	18186000	0	0	0	3814700	1.23003	0.0524456	1.95861	3.88686	2.6187	WP_008515819.1	WP_008515819.1	811	WP_008515819.1 small acid-soluble spore protein Tlp [Dethiobacter alkaliphilus]
25.6896	25.6341	24.4953	25.648	25.8232	25.8256			6	6	6	19.3	19.3	19.3	38.443	0	18.419	641420000	18	18	2901000	2876500	1015900	7905100	7212300	9117000	0.554467	0.30555	-0.492587	0.71075	-1.25148	WP_008515831.1	WP_008515831.1	812	WP_008515831.1 3-deoxy-7-phosphoheptulonate synthase [Dethiobacter alkaliphilus]
29.119	29.2838	29.422	29.9275	29.7688	29.8734	+	Fe_TS	20	20	20	50.9	50.9	50.9	46.685	0	263.34	26214000000	17	231	92000000	60139000	80323000	252590000	204620000	247100000	2.37413	0.00911504	-0.581635	0.668206	-5.86278	WP_008515839.1	WP_008515839.1	814	WP_008515839.1 3-isopropylmalate dehydratase large subunit [Dethiobacter alkaliphilus]
28.9889	29.676	30.0985	28.5327	28.6239	28.4352	+	Fe_TS	8	8	8	32.8	32.8	32.8	19.574	0	23.063	4312500000	11	29	48469000	43884000	86261000	76811000	67923000	68698000	1.49275	0.0342585	1.05718	2.08086	3.2241	WP_008515840.1	WP_008515840.1	815	WP_008515840.1 3-isopropylmalate dehydratase small subunit [Dethiobacter alkaliphilus]
28.8597	23.9824	25.111	27.7338	27.2091	27.9451			8	8	8	19.2	19.2	19.2	34.883	0	36.224	2767300000	15	25	37668000	3853700	77240000	20565000	12173000	18028000	0.479376	0.381364	-1.64498	0.31975	-1.10382	WP_008515841.1	WP_008515841.1	816	WP_008515841.1 alpha/beta hydrolase [Dethiobacter alkaliphilus]
25.8233	25.8651	26.1191	26.9932	26.7374	26.7802	+	Fe_TS	6	6	6	38.2	38.2	38.2	20.507	0	30.201	1073600000	11	19	5805200	4195600	6534300	13767000	19859000	12009000	2.75149	0.00554074	-0.901108	0.535475	-7.40728	WP_008515842.1	WP_008515842.1	817	WP_008515842.1 helix-turn-helix domain-containing protein [Dethiobacter alkaliphilus]
27.3197	27.5696	27.9644	26.6387	25.6098	26.5946	+	Fe_TS	5	5	5	16.6	16.6	16.6	34.301	0	10.802	923870000	20	19	7410300	5110900	5405300	12963000	6153600	9150400	1.59393	0.0272477	1.33685	2.526	3.47479	WP_008515844.1	WP_008515844.1	818	WP_008515844.1 ATP-binding cassette domain-containing protein [Dethiobacter alkaliphilus]
25.619	25.8438	25.1957	26.2289	26.5643	26.4795	+	Fe_TS	3	3	3	8.7	8.7	8.7	44.966	0	17.991	686020000	6	15	2673800	1885400	5774100	24445000	24956000	24047000	1.81134	0.0193113	-0.871392	0.546619	-4.05277	WP_008515846.1	WP_008515846.1	819	WP_008515846.1 ABC transporter permease [Dethiobacter alkaliphilus]
28.051	28.1092	27.8033	28.1796	27.882	28.2702			12	12	12	39.1	39.1	39.1	33.843	0	64.354	2791700000	17	38	25654000	20177000	16223000	29037000	19273000	25446000	0.337728	0.577561	-0.122762	0.918428	-0.817604	WP_008515849.1	WP_008515849.1	820	WP_008515849.1 UDP-N-acetylmuramate dehydrogenase [Dethiobacter alkaliphilus]
26.3747	26.7478	26.5108	27.2028	26.5936	27.2458			4	4	4	24.7	24.7	24.7	24.907	0	16.616	810340000	9	16	6594400	8652900	6793000	22552000	11675000	18831000	0.925448	0.107079	-0.46963	0.72215	-1.98054	WP_008515855.1	WP_008515855.1	821	WP_008515855.1 PilZ domain-containing protein [Dethiobacter alkaliphilus]
34.3075	33.729	33.2302	31.3714	31.7615	31.5222	+	Fe_TS	21	21	21	95.2	95.2	95.2	18.473	0	282	136190000000	9	389	3222500000	1484200000	1047900000	1058300000	905220000	999630000	2.57626	0.00602273	2.20386	4.60711	6.65136	WP_008515857.1	WP_008515857.1	822	WP_008515857.1 rubrerythrin family protein [Dethiobacter alkaliphilus]
26.7709	26.6102	26.9813	25.8993	24.7359	24.8027	+	Fe_TS	4	4	4	19.9	19.9	19.9	27.048	0	16.816	510860000	12	12	3177100	2325400	5925700	7932700	5596200	7432800	1.85847	0.0189578	1.64151	3.11993	4.18588	WP_008515862.1	WP_008515862.1	823	WP_008515862.1 alpha/beta hydrolase [Dethiobacter alkaliphilus]
26.6998	25.3681	24.2099	23.0949	24.3466	22.4117			6	6	6	19.1	19.1	19.1	34.326	0	6.9141	363440000	12	13	5323700	3355000	718500	7914900	2933400	295250	1.09972	0.070968	2.14153	4.4123	2.33878	WP_008515866.1	WP_008515866.1	824	WP_008515866.1 thiamine pyrophosphate-dependent enzyme [Dethiobacter alkaliphilus]
28.2143	28.5308	30.1182	24.5038	21.6378	22.7849	+	Fe_TS	14	14	14	36.5	36.5	36.5	43.052	0	72.686	4175700000	23	52	36843000	25445000	77866000	349300	908470	1778500	2.37374	0.00907489	5.97892	63.0716	5.86135	WP_008515868.1	WP_008515868.1	825	WP_008515868.1 2-ketoisovalerate ferredoxin oxidoreductase subunit alpha [Dethiobacter alkaliphilus]
26.7292	26.5966	24.8214	24.3041	24.3028	23.3575	+	Fe_TS	3	3	3	39.3	39.3	39.3	13.236	0	15.821	289490000	5	10	8327500	7210000	1239600	1547800	1599500	2716600	1.39079	0.0406708	2.06095	4.17261	2.98187	WP_008515871.1	WP_008515871.1	826	WP_008515871.1 4Fe-4S binding protein [Dethiobacter alkaliphilus]
28.0936	28.1933	29.6065	24.1399	23.8482	25.0139	+	Fe_TS	9	9	9	51	51	51	20.799	0	38.197	3416700000	13	34	56589000	30672000	135040000	5755000	3691800	12759000	2.69341	0.00508844	4.29712	19.659	7.14879	WP_008515873.1	WP_008515873.1	827	WP_008515873.1 2-oxoacid:acceptor oxidoreductase family protein [Dethiobacter alkaliphilus]
27.5284	23.8557	27.6118	27.1335	27.5022	26.7776			10	10	10	18.8	18.8	18.8	68.333	0	36.366	1050000000	25	20	800000	2451200	217610	5794000	6381600	5069900	0.254871	0.677303	-0.805758	0.572062	-0.641571	WP_008515879.1	WP_008515879.1	828	WP_008515879.1 ABC-F family ATP-binding cassette domain-containing protein [Dethiobacter alkaliphilus]
26.7262	27.1563	27.8291	27.0069	26.3299	26.8561			5	5	5	11.3	11.3	11.3	67.664	0	30.927	1699700000	20	29	6047200	4359700	10006000	11436000	9249300	10420000	0.594168	0.268962	0.506254	1.42036	1.32901	WP_008515880.1	WP_008515880.1	829	WP_008515880.1 NAD(P)(+) transhydrogenase (Re/Si-specific) subunit beta [Dethiobacter alkaliphilus]
28.9679	29.0379	29.841	28.9487	28.7969	29.0327			17	17	17	56.6	56.6	56.6	42.102	0	144.94	11585000000	25	103	61186000	21014000	47234000	80366000	50354000	77166000	0.545885	0.311184	0.35617	1.28002	1.23468	WP_008515882.1	WP_008515882.1	830	WP_008515882.1 NAD(P) transhydrogenase subunit alpha [Dethiobacter alkaliphilus]
31.7376	31.5267	32.1672	29.9559	30.3927	30.5392	+	Fe_TS	11	11	11	42.7	42.7	42.7	14.034	0	86.076	40775000000	5	221	1311400000	649500000	1321400000	793980000	820390000	936420000	2.38036	0.00919643	1.51455	2.85709	5.88586	WP_008515886.1	WP_008515886.1	831	WP_008515886.1 desulfoferrodoxin [Dethiobacter alkaliphilus]
26.0543	25.9475	26.8138	26.5862	27.3223	27.9204			9	9	9	20.4	20.4	20.4	55.413	0	64.185	1992100000	17	27	1375500	1618500	6548100	24174000	27148000	28928000	0.997053	0.0920393	-1.00445	0.49846	-2.12581	WP_008515891.1	WP_008515891.1	833	WP_008515891.1 FtsX-like permease family protein [Dethiobacter alkaliphilus]
25.2853	25.5736	26.6798	26.9261	26.8307	26.9226			5	5	5	18.3	18.3	18.3	25.11	0	23.658	1274600000	11	21	2626700	1918300	13622000	32063000	27755000	27874000	1.15533	0.063088	-1.04697	0.483984	-2.4568	WP_008515892.1	WP_008515892.1	834	WP_008515892.1 ABC transporter ATP-binding protein [Dethiobacter alkaliphilus]
25.583	26.4865	27.1088	27.304	26.5812	27.1549			16	16	16	39.8	39.8	39.8	56.766	0	102.44	2587800000	31	55	2586600	2805900	5065100	20618000	15116000	20364000	0.55598	0.304783	-0.620584	0.650407	-1.25444	WP_008515893.1	WP_008515893.1	835	WP_008515893.1 PASTA domain-containing protein [Dethiobacter alkaliphilus]
23.5755	24.2162	25.4218	25.7253	24.7079	25.2963			1	1	1	5.2	5.2	5.2	24.327	0	4.6919	169610000	15	3	0	0	790070	1444900	419820	1073100	0.610434	0.258475	-0.838671	0.559159	-1.36072	WP_008515895.1	WP_008515895.1	837	WP_008515895.1 DUF4129 domain-containing protein [Dethiobacter alkaliphilus]
27.4849	27.2777	27.97	27.9789	27.733	27.9539			8	8	8	25.4	25.4	25.4	35.034	0	41.353	4085100000	16	46	13316000	10047000	19063000	66110000	43702000	55938000	0.639353	0.236592	-0.311069	0.806044	-1.41705	WP_008515897.1	WP_008515897.1	839	WP_008515897.1 MoxR family ATPase [Dethiobacter alkaliphilus]
28.3007	28.3746	29.1502	28.7379	28.8187	29.048			7	7	7	55.8	55.8	55.8	13.62	0	71.809	6428900000	8	68	51930000	32530000	76463000	131000000	124960000	151290000	0.38002	0.513817	-0.25971	0.835256	-0.904566	WP_008515905.1	WP_008515905.1	842	WP_008515905.1 VOC family protein [Dethiobacter alkaliphilus]
27.3048	27.7394	28.8536	24.292	23.7901	25.062	+	Fe_TS	4	4	4	33.6	33.6	33.6	12.968	0	15.798	889310000	8	14	14247000	10980000	26984000	3194000	1397300	5123600	2.42752	0.00886538	3.58455	11.9966	6.06299	WP_008515910.1	WP_008515910.1	844	WP_008515910.1 four-helix bundle copper-binding protein [Dethiobacter alkaliphilus]
25.3069	25.9695	26.1225	26.1843	26.1511	25.8963			12	12	12	23.3	23.3	23.3	60.993	0	64.916	1579400000	31	34	2331900	2033000	1381200	11474000	10243000	8553300	0.448469	0.420519	-0.277618	0.824952	-1.04244	WP_008515911.1	WP_008515911.1	845	WP_008515911.1 DUF3365 domain-containing protein [Dethiobacter alkaliphilus]
25.8781	26.2818	26.1675	25.4022	25.5644	25.6539	+	Fe_TS	6	6	6	24.8	24.8	24.8	26.306	0	19.008	709000000	13	20	3687700	2347600	2945000	11850000	6552100	10728000	1.80588	0.0196186	0.568972	1.48347	4.03754	WP_008515912.1	WP_008515912.1	846	WP_008515912.1 response regulator transcription factor [Dethiobacter alkaliphilus]
24.0501	23.577	25.0404	23.7296	24.2066	24.3827			2	2	2	11.8	11.8	11.8	14.765	0	6.0476	108740000	6	7	351390	0	0	4237900	5069700	5736900	0.0871946	0.890076	0.116209	1.08388	0.245573	WP_008515913.1	WP_008515913.1	847	WP_008515913.1 hydroxyphenylacetyl-CoA thioesterase PaaI [Dethiobacter alkaliphilus]
27.9935	29.341	27.7429	27.9432	28.1654	28.0042			7	7	7	32.4	32.4	32.4	22.699	0	6.0661	1609400000	12	13	8090200	7307600	38275000	10450000	12896000	57101000	0.255168	0.677936	0.321515	1.24964	0.642218	WP_008515917.1	WP_008515917.1	849	WP_008515917.1 flavodoxin family protein [Dethiobacter alkaliphilus]
25.6976	26.0352	25.4202	26.0105	26.0184	26.083			6	6	6	25.8	25.8	25.8	30.319	0	19.779	797930000	14	14	2862100	2414800	1959900	14534000	14836000	17423000	0.826234	0.140441	-0.319656	0.801261	-1.78279	WP_008515927.1	WP_008515927.1	850	WP_008515927.1 exodeoxyribonuclease III [Dethiobacter alkaliphilus]
29.0718	28.6739	27.8575	27.3052	27.8894	27.9853			16	16	16	32.2	32.2	32.2	48.608	0	85.952	5442600000	25	81	57868000	37014000	11521000	20741000	29293000	29640000	0.906526	0.113618	0.807764	1.7505	1.94254	WP_008515929.1	WP_008515929.1	851	WP_008515929.1 dihydrolipoyl dehydrogenase [Dethiobacter alkaliphilus]
24.2676	24.1058	24.4517	23.5818	23.9283	23.9946	+	Fe_TS	4	4	4	9.2	9.2	9.2	36.354	0	3.4335	67969000	15	4	324530	204930	0	1653900	311400	1536900	1.27172	0.0499237	0.440172	1.35677	2.71085	WP_008515931.1	WP_008515931.1	852	WP_008515931.1 ABC transporter ATP-binding protein [Dethiobacter alkaliphilus]
27.5029	27.4672	28.6992	26.4043	23.2871	26.8525			2	2	2	4.5	4.5	4.5	34.406	0.0060776	1.3217	1245500000	7	16	37077000	21419000	62437000	18339000	6188700	22678000	0.931334	0.105699	2.37511	5.18776	1.9924	WP_008515933.1	WP_008515933.1	853	WP_008515933.1 glycine/betaine ABC transporter substrate-binding protein [Dethiobacter alkaliphilus]
24.9449	24.8184	25.3665	23.9146	24.6013	24.9697			5	5	5	7.9	7.9	7.9	92.087	0.0037754	1.4982	181740000	28	6	913860	411280	884810	0	1741100	1339000	0.714036	0.192926	0.548121	1.46218	1.5626	WP_008515941.1	WP_008515941.1	854	WP_008515941.1 ABC transporter permease [Dethiobacter alkaliphilus]
27.5459	27.9511	29.0188	23.7836	24.6144	24.7029	+	Fe_TS	4	4	4	18.1	18.1	18.1	28.635	0	25.383	1325800000	12	22	23918000	19348000	48871000	3159500	5720600	6412100	2.70673	0.00526761	3.80501	13.9772	7.20736	WP_008515944.1	WP_008515944.1	855	WP_008515944.1 efflux RND transporter periplasmic adaptor subunit [Dethiobacter alkaliphilus]
24.4729	25.235	24.701	24.4667	25.0766	24.3756			2	2	2	23	23	23	9.9663	0.0014409	2.0044	97301000	4	3	2894400	2059200	2393400	1068600	10559000	5350700	0.199438	0.751256	0.163338	1.11987	0.518024	WP_008515948.1	WP_008515948.1	856	WP_008515948.1 AbrB/MazE/SpoVT family DNA-binding domain-containing protein [Dethiobacter alkaliphilus]
27.0918	26.8229	26.9228	27.0502	27.1549	27.3168			20	20	20	21.5	21.5	21.5	126.26	0	119.93	3914600000	49	71	6251200	3101600	4095600	14607000	11311000	14127000	0.968463	0.0974398	-0.228153	0.853727	-2.06752	WP_008515950.1	WP_008515950.1	857	WP_008515950.1 winged helix-turn-helix domain-containing protein [Dethiobacter alkaliphilus]
27.2419	27.5605	27.9166	26.9996	26.746	26.9683	+	Fe_TS	6	6	6	21	21	21	34.343	0	23.647	2124600000	16	31	17562000	13542000	22954000	16605000	13400000	13773000	1.47195	0.0355436	0.668378	1.58928	3.17386	WP_008515952.1	WP_008515952.1	858	WP_008515952.1 nitrilase [Dethiobacter alkaliphilus]
27.0701	25.9178	26.0687	23.0885	23.5248	22.9039	+	Fe_TS	3	3	3	14	14	14	29.709	0	7.7547	301890000	12	11	5210900	1914700	3905800	937650	1453300	760860	2.84416	0.00511475	3.17977	9.06162	7.83691	WP_008515953.1	WP_008515953.1	859	WP_008515953.1 sugar phosphate isomerase/epimerase [Dethiobacter alkaliphilus]
28.6526	29.2074	30.2456	27.8309	28.2928	27.7174	+	Fe_TS	19	19	19	46.6	46.6	46.6	53.843	0	157.28	11051000000	25	130	29050000	34892000	105680000	34757000	46920000	33234000	1.33315	0.0438137	1.42152	2.67867	2.84916	WP_008515954.1	WP_008515954.1	860	WP_008515954.1 asparagine synthase-related protein [Dethiobacter alkaliphilus]
29.3742	29.641	30.0539	28.7609	28.909	28.9881	+	Fe_TS	29	29	29	61.3	61.3	61.3	53.203	0	172.39	16424000000	27	157	87467000	62744000	99583000	102680000	77043000	107070000	1.73852	0.0208966	0.803717	1.74559	3.8528	WP_008515955.1	WP_008515955.1	861	WP_008515955.1 trimethylamine--corrinoid methyltransferase [Dethiobacter alkaliphilus]
31.0266	31.6814	32.1096	30.3673	30.2103	30.5141	+	Fe_TS	13	13	13	47.6	47.6	47.6	24.755	0	77.793	52174000000	13	141	541170000	451610000	766740000	606130000	493010000	533590000	1.71853	0.0221957	1.24199	2.36524	3.79905	WP_008515956.1	WP_008515956.1	862	WP_008515956.1 cobalamin-binding protein [Dethiobacter alkaliphilus]
29.7742	29.6314	30.0029	29.081	29.1058	29.1977	+	Fe_TS	22	22	22	53.6	53.6	53.6	55.798	0	191.37	24658000000	24	197	109370000	74330000	103700000	133880000	122090000	142240000	2.39065	0.00940639	0.67463	1.59619	5.92412	WP_008515957.1	WP_008515957.1	863	WP_008515957.1 trimethylamine--corrinoid methyltransferase [Dethiobacter alkaliphilus]
30.2238	30.3353	30.7878	29.2346	29.0399	29.1967	+	Fe_TS	11	11	11	35.8	35.8	35.8	30.203	0	69.842	12884000000	14	118	148410000	103600000	77947000	150560000	87112000	140760000	2.67764	0.00492105	1.29192	2.44853	7.07999	WP_008515958.1	WP_008515958.1	864	WP_008515958.1 dihydropteroate synthase [Dethiobacter alkaliphilus]
28.2636	28.8273	27.7286	28.4953	28.4317	28.7256			16	16	16	26.3	26.3	26.3	51.643	0	78.324	9623200000	19	96	49264000	41488000	28379000	108900000	86122000	95783000	0.349825	0.55994	-0.27769	0.824911	-0.842646	WP_008515959.1	WP_008515959.1	865	WP_008515959.1 trimethylamine methyltransferase family protein [Dethiobacter alkaliphilus]
25.3202	24.5661	28.2273	27.3389	27.4426	27.2614			4	4	4	19.9	19.9	19.9	26.51	0	12.094	1294800000	14	14	3666400	2166400	17983000	17871000	23154000	22725000	0.514025	0.344311	-1.30979	0.403379	-1.17217	WP_008515960.1	WP_008515960.1	866	WP_008515960.1 ABC transporter ATP-binding protein [Dethiobacter alkaliphilus]
25.7428	26.0644	26.2449	23.9813	23.7796	24.5821	+	Fe_TS	3	3	3	16.7	16.7	16.7	31.407	0.0014388	1.965	159130000	15	3	1034500	687610	1429100	0	0	0	2.5983	0.00569412	1.90299	3.73987	6.74259	WP_008515965.1	WP_008515965.1	867	WP_008515965.1 ABC transporter ATP-binding protein [Dethiobacter alkaliphilus]
27.3621	27.5177	28.3812	26.9242	27.3192	27.3442			8	8	8	50.9	50.9	50.9	18.616	0	26.504	2831700000	9	40	22374000	16553000	28771000	24834000	29813000	31068000	0.74198	0.178331	0.557802	1.47202	1.6172	WP_008515970.1	WP_008515970.1	868	WP_008515970.1 ABC transporter ATP-binding protein [Dethiobacter alkaliphilus]
26.7591	27.1994	27.2506	27.3449	27.2844	27.3756			3	3	3	17.4	17.4	17.4	19.819	0	16.618	760610000	9	11	8494900	9834500	12618000	16122000	11904000	13682000	0.771861	0.1626	-0.265228	0.832067	-1.67574	WP_008515972.1	WP_008515972.1	869	WP_008515972.1 hydrolase [Dethiobacter alkaliphilus]
23.5905	24.3846	25.4539	24.1196	23.7842	23.7541			3	3	3	40.4	40.4	40.4	5.4743	0	7.0024	75649000	4	7	3392600	1711900	9101500	496480	760520	869090	0.461646	0.404761	0.590374	1.50564	1.06866	WP_008515976.1	WP_008515976.1	870	WP_008515976.1 hypothetical protein [Dethiobacter alkaliphilus]
25.9553	25.9872	26.0159	25.9343	25.5298	26.0902			5	5	5	17.6	17.6	17.6	34.807	0	19.049	577850000	17	18	5274200	2567600	3260900	8886300	6794900	7207200	0.330418	0.585163	0.134722	1.09788	0.802402	WP_008515996.1	WP_008515996.1	871	WP_008515996.1 hypothetical protein [Dethiobacter alkaliphilus]
26.2236	26.2929	25.6029	26.1424	25.8476	26.0265			5	5	5	21.3	21.3	21.3	29.213	0	26.692	575100000	14	16	5167300	3895500	0	7668800	3276500	8196400	0.0499918	0.938258	0.034296	1.02406	0.145616	WP_008515998.1	WP_008515998.1	872	WP_008515998.1 peptidoglycan editing factor PgeF [Dethiobacter alkaliphilus]
25.6381	25.7775	25.2741	27.1563	27.0588	27.0759	+	Fe_TS	7	7	7	50	50	50	20.503	0	40.496	1321300000	12	21	2813700	2157600	395580	32397000	23489000	27389000	3.2539	0.00583333	-1.53377	0.345373	-10.0217	WP_008515999.1	WP_008515999.1	873	WP_008515999.1 anaerobic ribonucleoside-triphosphate reductase activating protein [Dethiobacter alkaliphilus]
29.1659	29.0115	26.9313	30.406	30.3792	30.2679	+	Fe_TS	32	32	32	51.1	51.1	51.1	74.979	0	258.32	39046000000	36	223	64517000	32722000	6028300	303850000	225290000	217980000	1.2872	0.0485208	-1.98144	0.253237	-2.74541	WP_008516003.1	WP_008516003.1	874	WP_008516003.1 anaerobic ribonucleoside-triphosphate reductase [Dethiobacter alkaliphilus]
29.4069	29.2018	27.0719	30.648	31.0156	30.7296	+	Fe_TS	14	14	14	67.6	67.6	67.6	17.163	0	132.78	33334000000	9	93	190810000	96652000	54393000	712000000	736110000	640400000	1.38335	0.0406242	-2.23754	0.212048	-2.96456	WP_008516005.1	WP_008516005.1	875	WP_008516005.1 transcriptional regulator NrdR [Dethiobacter alkaliphilus]
25.372	27.2332	29.4415	24.5676	25.1919	23.298			2	2	2	23.8	23.8	23.8	9.3548	0	2.5712	539380000	5	5	15240000	11774000	70812000	2857300	2289700	4902500	1.08231	0.0734791	2.99635	7.97978	2.30224	WP_008516006.1	WP_008516006.1	876	WP_008516006.1 YlmC/YmxH family sporulation protein [Dethiobacter alkaliphilus]
24.2871	26.7561	25.7448	27.8704	26.8291	27.5655			3	3	3	11.1	11.1	11.1	24.389	0	14.539	1320900000	12	11	12497000	5656400	8672600	40211000	21241000	21796000	1.09998	0.0711364	-1.82568	0.282108	-2.33932	WP_008516011.1	WP_008516011.1	877	WP_008516011.1 ATP-binding cassette domain-containing protein [Dethiobacter alkaliphilus]
25.2178	23.3304	25.2775	24.2287	25.1242	24.4022			3	3	3	12.2	12.2	12.2	35.866	0	5.7073	134490000	18	8	0	0	0	1014100	970800	478490	0.0111487	0.985049	0.0235125	1.01643	0.0338003	WP_008516012.1	WP_008516012.1	878	WP_008516012.1 ABC transporter ATP-binding protein [Dethiobacter alkaliphilus]
25.4027	25.0432	24.6569	28.6528	28.8342	28.8134	+	Fe_TS	6	6	6	12.4	12.4	12.4	58.39	0	39.138	3307300000	14	20	1332200	533230	0	69678000	61121000	60860000	4.12833	0	-3.73253	0.0752307	-16.7517	WP_008516015.1	WP_008516015.1	879	WP_008516015.1 ABC transporter substrate-binding protein [Dethiobacter alkaliphilus]
31.8308	31.8247	32.4879	31.9635	31.9739	32.0402			21	21	21	63.4	63.4	63.4	36.92	0	323.31	123940000000	19	394	482150000	326480000	600100000	1076700000	871410000	959930000	0.0887868	0.888651	0.0552813	1.03906	0.249719	WP_008516016.1	WP_008516016.1	880	WP_008516016.1 cell division protein FtsZ [Dethiobacter alkaliphilus]
29.5197	29.4266	30.4523	30.3069	30.4223	30.368			20	20	20	47.2	47.2	47.2	43.644	0	264.51	34733000000	23	243	57176000	43818000	82463000	232690000	212280000	222510000	0.79444	0.152469	-0.566223	0.675383	-1.7201	WP_008516018.1	WP_008516018.1	881	WP_008516018.1 cell division protein FtsA [Dethiobacter alkaliphilus]
26.2142	26.4519	26.8156	26.7114	25.8035	23.3557			3	3	3	11.7	11.7	11.7	29.8	0	5.2089	543490000	12	12	6187500	4454500	7302500	9599800	3970800	2826600	0.519688	0.338273	1.20373	2.30335	1.1833	WP_008516020.1	WP_008516020.1	882	WP_008516020.1 FtsQ-type POTRA domain-containing protein [Dethiobacter alkaliphilus]
27.0355	27.1683	28.3382	23.941	24.7473	25.2083	+	Fe_TS	9	9	9	21.3	21.3	21.3	45.497	0	42.553	1339800000	23	34	8608700	5473200	22633000	4308200	2356900	7439900	2.1827	0.0134286	2.8818	7.3707	5.18889	WP_008516023.1	WP_008516023.1	883	WP_008516023.1 UDP-N-acetylglucosamine 1-carboxyvinyltransferase [Dethiobacter alkaliphilus]
30.071	30.459	28.7018	29.5453	29.5232	29.4281			9	9	9	32.9	32.9	32.9	31.622	0	36.514	4733000000	14	26	22527000	16266000	32275000	98670000	78386000	75967000	0.173794	0.781265	0.245084	1.18516	0.458797	WP_008516025.1	WP_008516025.1	884	WP_008516025.1 UDP-N-acetylmuramate dehydrogenase [Dethiobacter alkaliphilus]
27.3393	27.9784	28.7641	28.5287	27.9508	28.5153			8	8	8	24	24	24	38.586	0	54.293	3050100000	18	34	12483000	11485000	17467000	48210000	29870000	40156000	0.268167	0.658596	-0.304325	0.809821	-0.670431	WP_008516027.1	WP_008516027.1	885	WP_008516027.1 undecaprenyldiphospho-muramoylpentapeptide beta-N-acetylglucosaminyltransferase [Dethiobacter alkaliphilus]
26.8055	26.9029	27.0557	26.4029	25.9565	26.2447	+	Fe_TS	16	16	16	41.4	41.4	41.4	48.572	0	31.628	2268200000	25	53	9595000	5774600	6669000	23491000	17202000	17978000	2.06745	0.0151195	0.720021	1.64721	4.8138	WP_008516030.1	WP_008516030.1	886	WP_008516030.1 UDP-N-acetylmuramoyl-L-alanine--D-glutamate ligase [Dethiobacter alkaliphilus]
28.5291	28.4912	28.6688	28.4931	28.3637	28.4559			19	19	19	33.7	33.7	33.7	55.116	0	147.06	10541000000	25	109	38700000	20999000	28943000	87319000	61951000	69632000	0.88113	0.123087	0.125479	1.09087	1.89176	WP_008516036.1	WP_008516036.1	888	WP_008516036.1 UDP-N-acetylmuramoyl-L-alanyl-D-glutamate--2,6-diaminopimelate ligase [Dethiobacter alkaliphilus]
27.1367	27.5924	28.2103	25.6699	26.0478	26.0145	+	Fe_TS	9	9	9	10.2	10.2	10.2	77.219	0	24.312	1204100000	21	33	6867600	7313000	13355000	7876100	7052000	7520100	2.18634	0.0135252	1.73575	3.33054	5.2011	WP_008516037.1	WP_008516037.1	889	WP_008516037.1 PASTA domain-containing penicillin-binding protein [Dethiobacter alkaliphilus]
26.5767	26.685	27.8454	27.1647	27.435	27.4148			4	4	4	30.8	30.8	30.8	16.512	0	17.705	2016000000	6	30	27656000	15588000	43405000	69912000	60973000	67337000	0.295223	0.627303	-0.302467	0.810864	-0.728383	WP_008516042.1	WP_008516042.1	890	WP_008516042.1 division/cell wall cluster transcriptional repressor MraZ [Dethiobacter alkaliphilus]
25.0225	24.3583	23.0043	27.2425	26.1685	26.1273	+	Fe_TS	3	3	3	49.2	49.2	49.2	6.3334	0	12.278	538480000	4	12	1631400	862990	1958900	70160000	9489900	33198000	1.57247	0.0283656	-2.38439	0.191525	-3.42071	WP_008516044.1	WP_008516044.1	891	WP_008516044.1 hypothetical protein [Dethiobacter alkaliphilus]
25.8781	25.5787	27.0256	24.4133	24.688	24.3299	+	Fe_TS	2	2	2	13.9	13.9	13.9	18.749	0	9.2923	358080000	9	11	6513100	3118800	6253500	3080700	4048600	2950800	1.68443	0.0242058	1.68376	3.21265	3.70852	WP_008516046.1	WP_008516046.1	892	WP_008516046.1 TlpA family protein disulfide reductase [Dethiobacter alkaliphilus]
27.3917	27.1779	27.9287	27.7184	27.7432	28.0204			7	7	7	19.5	19.5	19.5	49.598	0	87.02	2354800000	13	23	28923000	11762000	15759000	40824000	37012000	41466000	0.603392	0.262746	-0.327889	0.796701	-1.34699	WP_008516050.1	WP_008516050.1	893	WP_008516050.1 magnesium transporter [Dethiobacter alkaliphilus]
28.5352	28.7788	29.3011	28.3303	28.5415	28.4392			2	2	2	31	31	31	10.033	0	30.589	3284500000	3	38	74734000	54928000	112820000	183650000	127640000	190970000	0.863923	0.127902	0.434666	1.3516	1.85749	WP_008516051.1	WP_008516051.1	894	WP_008516051.1 metal-sensitive transcriptional regulator [Dethiobacter alkaliphilus]
29.5598	29.5214	30.1331	29.6765	29.8286	29.7682			29	29	29	48.6	48.6	48.6	66.966	0	316.19	29032000000	33	301	88369000	55820000	106980000	193930000	132360000	138260000	0.0327856	0.957935	-0.0196896	0.986445	-0.0971405	WP_008516054.1	WP_008516054.1	895	WP_008516054.1 aspartate--tRNA ligase [Dethiobacter alkaliphilus]
23.1523	24.5527	23.6707	26.2902	28.2836	27.7607	+	Fe_TS	1	1	1	27.4	27.4	27.4	6.6938	0	7.6332	734150000	2	8	11100000	5300900	26319000	37740000	142360000	99552000	2.14089	0.0135782	-3.65292	0.079499	-5.05029	WP_008516062.1	WP_008516062.1	896	WP_008516062.1 twin-arginine translocase TatA/TatE family subunit [Dethiobacter alkaliphilus]
25.7368	26.1194	26.5465	24.4587	24.921	25.0655	+	Fe_TS	5	5	5	17.9	17.9	17.9	35.176	0	11.865	528290000	17	12	5965600	4598300	7839200	3849800	4375500	4447800	1.94646	0.0176831	1.31918	2.49524	4.44252	WP_008516065.1	WP_008516065.1	897	WP_008516065.1 LysR family transcriptional regulator [Dethiobacter alkaliphilus]
23.6123	24.4667	25.0458	25.7971	26.0513	25.8858	+	Fe_TS	1	1	1	22.7	22.7	22.7	8.718	0	25.964	353900000	4	4	0	0	0	6922300	7413900	6918800	1.6554	0.0251485	-1.53646	0.344731	-3.63252	WP_008516067.1	WP_008516067.1	898	WP_008516067.1 sulfurtransferase TusA family protein [Dethiobacter alkaliphilus]
26.9345	26.1997	28.0554	26.4588	26.1754	26.3723			3	3	3	50.6	50.6	50.6	8.631	0	9.9903	728630000	4	16	29861000	12439000	42044000	28319000	19643000	25898000	0.596124	0.267953	0.727732	1.65603	1.33282	WP_008516071.1	WP_008516071.1	899	WP_008516071.1 sulfurtransferase TusA family protein [Dethiobacter alkaliphilus]
27.2846	24.9303	28.4382	26.386	26.8631	26.6623			7	7	7	29.2	29.2	29.2	32.253	0	27.353	1135200000	18	19	12466000	5236900	10768000	7874600	8363100	11423000	0.0840554	0.893023	0.247206	1.18691	0.237368	WP_008516072.1	WP_008516072.1	900	WP_008516072.1 cysteine synthase A [Dethiobacter alkaliphilus]
30.3108	30.0312	31.2789	29.4089	29.3991	29.6395	+	Fe_TS	7	7	7	64.1	64.1	64.1	10.144	0	38.487	7869800000	7	49	165540000	104660000	325660000	167660000	76102000	139620000	1.28467	0.0487548	1.05782	2.08179	2.73974	WP_008516074.1	WP_008516074.1	901	WP_008516074.1 MoaD/ThiS family protein [Dethiobacter alkaliphilus]
27.3067	27.2183	29.4299	26.7849	26.6595	27.0338			6	6	6	65	65	65	15.665	0	59.777	2176100000	8	20	47066000	19928000	83425000	27897000	20024000	30434000	0.725408	0.185828	1.15886	2.23281	1.58481	WP_008516079.1	WP_008516079.1	902	WP_008516079.1 M67 family metallopeptidase [Dethiobacter alkaliphilus]
31.3988	31.3325	29.1072	29.8702	30.0026	30.4903			10	10	10	36.5	36.5	36.5	31.381	0	71.508	8976400000	16	54	162500000	162070000	10758000	39107000	32598000	65487000	0.251189	0.682403	0.491808	1.40621	0.633529	WP_008516083.1	WP_008516083.1	903	WP_008516083.1 4Fe-4S binding protein [Dethiobacter alkaliphilus]
28.387	28.5072	29.119	23.5193	24.4206	23.7715	+	Fe_TS	2	2	2	5.5	5.5	5.5	31.791	0	2.2354	936540000	5	8	66230000	42197000	77526000	0	1355100	0	3.76756	0.00606061	4.76725	27.2323	13.5686	WP_008516098.1	WP_008516098.1	905	WP_008516098.1 phosphate/phosphite/phosphonate ABC transporter substrate-binding protein [Dethiobacter alkaliphilus]
23.7667	26.3263	26.8948	24.3817	23.6106	23.7388			2	2	2	12	12	12	16.473	0.0028626	1.7495	219240000	7	5	3606900	5388600	10848000	3475700	2560400	3388100	0.818654	0.143205	1.75223	3.3688	1.76782	WP_008516104.1	WP_008516104.1	906	WP_008516104.1 D-aminoacyl-tRNA deacylase [Dethiobacter alkaliphilus]
26.3146	26.2943	25.3666	26.4952	26.2441	26.4478			20	20	20	25.4	25.4	25.4	82.885	0	69.164	2267700000	40	50	5476900	2254200	707700	16486000	9628800	11768000	0.555836	0.304921	-0.403873	0.755827	-1.25416	WP_008516106.1	WP_008516106.1	907	WP_008516106.1 bifunctional (p)ppGpp synthetase/guanosine-3,5-bis(diphosphate) 3-pyrophosphohydrolase [Dethiobacter alkaliphilus]
28.1194	27.7377	28.0577	29.422	29.5714	29.5398	+	Fe_TS	11	11	11	16.2	16.2	16.2	85.498	0	43.398	3573600000	44	18	4471800	2194500	4420300	19152000	16265000	20105000	3.5794	0.00465116	-1.53949	0.344007	-12.1491	WP_008516108.1	WP_008516108.1	908	WP_008516108.1 single-stranded-DNA-specific exonuclease RecJ [Dethiobacter alkaliphilus]
26.3985	26.6531	28.0116	27.1321	27.489	27.341			4	4	4	19.2	19.2	19.2	16.2	0	89.314	1646800000	3	17	8132500	13249000	21065000	166380000	104510000	88059000	0.229638	0.709328	-0.299634	0.812458	-0.58602	WP_008516111.1	WP_008516111.1	909	WP_008516111.1 LapA family protein [Dethiobacter alkaliphilus]
29.2973	28.8669	29.9946	30.1122	30.0354	30.24			9	9	9	14.5	14.5	14.5	76.525	0	139.81	12868000000	19	49	39383000	26677000	56392000	176700000	146710000	188480000	1.04518	0.08219	-0.742987	0.597501	-2.2249	WP_008516114.1	WP_008516114.1	910	WP_008516114.1 protein translocase subunit SecDF [Dethiobacter alkaliphilus]
26.3669	27.6205	26.3401	26.7932	27.0974	27.1705			5	5	5	48	48	48	14.019	0	27.582	1568100000	8	20	11261000	13802000	4312400	28771000	22044000	30625000	0.217246	0.724459	-0.244514	0.8441	-0.558332	WP_008516116.1	WP_008516116.1	911	WP_008516116.1 hypothetical protein [Dethiobacter alkaliphilus]
26.8736	27.262	27.2088	27.3848	27.5761	27.7208	+	Fe_TS	8	8	8	31.3	31.3	31.3	40.051	0	102.4	2254800000	18	19	6109000	5119100	7144000	12116000	13220000	13883000	1.33883	0.0430379	-0.445737	0.734209	-2.86211	WP_008516120.1	WP_008516120.1	912	WP_008516120.1 3-dehydroquinate synthase [Dethiobacter alkaliphilus]
28.9108	28.0158	25.4632	29.2444	29.5425	29.0762			6	6	6	49	49	49	16.638	0	98.156	9839500000	8	60	60326000	16691000	1277900	124700000	129570000	99627000	0.810204	0.146482	-1.82442	0.282355	-1.75115	WP_008516128.1	WP_008516128.1	914	WP_008516128.1 Rrf2 family transcriptional regulator [Dethiobacter alkaliphilus]
26.4988	26.5861	27.8119	25.9402	25.7599	25.9572			6	6	6	20	20	20	31.263	0	13.416	940100000	15	16	11475000	3314900	15968000	6174200	7766200	8228300	1.18451	0.0582613	1.07983	2.11378	2.51957	WP_008516130.1	WP_008516130.1	915	WP_008516130.1 histidinol-phosphatase HisJ family protein [Dethiobacter alkaliphilus]
25.1475	25.2996	26.0415	25.2546	26.0527	25.9077			7	7	7	34	34	34	28.065	0	20.306	460600000	15	11	4364200	1598900	5490000	4741600	6770500	4311100	0.261224	0.668943	-0.242156	0.845481	-0.655394	WP_008516134.1	WP_008516134.1	916	WP_008516134.1 imidazole glycerol phosphate synthase subunit HisF [Dethiobacter alkaliphilus]
29.1169	29.1677	29.9717	29.2265	29.2165	29.1792			17	17	17	60.3	60.3	60.3	26.213	0	96.778	22939000000	15	166	130170000	89707000	190050000	221410000	185090000	180240000	0.311306	0.610294	0.211368	1.15779	0.762386	WP_008516135.1	WP_008516135.1	917	WP_008516135.1 1-(5-phosphoribosyl)-5-[(5-phosphoribosylamino)methylideneamino]imidazole-4-carboxamide isomerase [Dethiobacter alkaliphilus]
26.5203	25.7178	26.7881	25.6898	25.8437	26.0737			5	5	5	28.7	28.7	28.7	21.92	0	15.309	742920000	14	21	10226000	4908000	9347100	10887000	5859700	7014000	0.625272	0.24544	0.472956	1.38795	1.38963	WP_008516136.1	WP_008516136.1	918	WP_008516136.1 imidazole glycerol phosphate synthase subunit HisH [Dethiobacter alkaliphilus]
28.8277	28.8927	30.0007	28.0698	27.9158	28.3093	+	Fe_TS	6	6	6	27	27	27	21.472	0	44.647	6012900000	9	49	58568000	32168000	120030000	74342000	56218000	74920000	1.34371	0.0431718	1.14207	2.20697	2.87324	WP_008516137.1	WP_008516137.1	919	WP_008516137.1 imidazoleglycerol-phosphate dehydratase HisB [Dethiobacter alkaliphilus]
27.8813	28.2428	28.789	27.4615	27.0735	27.6552	+	Fe_TS	14	14	14	39.1	39.1	39.1	46.369	0	59.446	4372900000	18	50	25698000	21006000	33523000	51315000	32493000	31498000	1.34961	0.0425567	0.907625	1.87595	2.88676	WP_008516138.1	WP_008516138.1	920	WP_008516138.1 histidinol dehydrogenase [Dethiobacter alkaliphilus]
28.6397	28.5846	29.168	28.2992	28.4993	28.6686			6	6	6	25.3	25.3	25.3	24.005	0	25.922	2484200000	13	32	45377000	32300000	28043000	27475000	19980000	26264000	0.650197	0.230748	0.308383	1.23832	1.43817	WP_008516139.1	WP_008516139.1	921	WP_008516139.1 ATP phosphoribosyltransferase [Dethiobacter alkaliphilus]
27.7996	26.0055	26.3385	26.7253	26.6572	27.0117			10	10	10	26.3	26.3	26.3	44.898	0	36.037	1675900000	17	28	13541000	2699700	2367700	15120000	9602800	12993000	0.051133	0.936982	-0.0835514	0.943732	-0.148777	WP_008516140.1	WP_008516140.1	922	WP_008516140.1 ATP phosphoribosyltransferase regulatory subunit [Dethiobacter alkaliphilus]
29.5057	29.2499	30.2786	28.7499	28.5688	29.0022	+	Fe_TS	14	14	14	41.3	41.3	41.3	41.983	0	78.281	9215800000	19	89	67176000	40338000	106550000	40843000	42053000	62027000	1.27112	0.0498558	0.904421	1.87179	2.70951	WP_008516141.1	WP_008516141.1	923	WP_008516141.1 N-acetyl-alpha-D-glucosaminyl L-malate synthase BshA [Dethiobacter alkaliphilus]
28.8626	29.2095	29.6162	27.9762	27.9652	28.2654	+	Fe_TS	9	9	9	40.6	40.6	40.6	27.978	0	45.735	8809500000	15	72	81139000	60335000	97021000	84935000	69025000	78812000	2.08117	0.0148571	1.16049	2.23533	4.85734	WP_008516142.1	WP_008516142.1	924	WP_008516142.1 bacillithiol biosynthesis deacetylase BshB1 [Dethiobacter alkaliphilus]
28.1501	28.2407	28.4324	27.9719	28.2766	28.3655			21	21	21	39.6	39.6	39.6	62.333	0	98.788	5691500000	29	74	23454000	9411400	14711000	37600000	29847000	34061000	0.182769	0.770703	0.0697416	1.04953	0.479695	WP_008516143.1	WP_008516143.1	925	WP_008516143.1 bacillithiol biosynthesis cysteine-adding enzyme BshC [Dethiobacter alkaliphilus]
28.2985	28.3775	28.9202	28.2459	28.2271	28.5986			15	15	15	45.6	45.6	45.6	45.237	0	102.18	7699800000	22	102	21599000	13095000	36982000	75702000	54284000	85610000	0.310693	0.60992	0.174856	1.12885	0.761096	WP_008516148.1	WP_008516148.1	928	WP_008516148.1 3-phosphoshikimate 1-carboxyvinyltransferase [Dethiobacter alkaliphilus]
28.692	28.3396	29.8061	28.9262	28.736	29.0499			14	14	14	45.6	45.6	45.6	38.727	0	148.26	12563000000	21	101	45196000	25080000	92344000	101660000	59969000	104630000	0.0312702	0.959451	0.0418765	1.02945	0.0927945	WP_008516150.1	WP_008516150.1	929	WP_008516150.1 prephenate dehydrogenase [Dethiobacter alkaliphilus]
31.7099	31.714	32.0107	31.6085	31.4532	31.7439			22	22	22	60.7	60.7	60.7	37.252	0	234.67	97495000000	17	358	556880000	423560000	743600000	1054700000	722580000	1000000000	0.737865	0.180314	0.209637	1.1564	1.60915	WP_008516151.1	WP_008516151.1	930	WP_008516151.1 3-deoxy-7-phosphoheptulonate synthase [Dethiobacter alkaliphilus]
27.398	27.1789	27.563	28.1755	28.361	28.0604	+	Fe_TS	20	20	20	53.7	53.7	53.7	44.821	0	244.01	10001000000	17	122	22785000	14656000	18530000	122180000	117040000	109440000	2.35302	0.0088412	-0.819016	0.566828	-5.78516	WP_008516153.1	WP_008516153.1	931	WP_008516153.1 aspartate kinase [Dethiobacter alkaliphilus]
29.3324	29.3769	29.8976	30.0575	29.9494	30.0293			16	16	16	57.1	57.1	57.1	37.134	0	212.75	22501000000	20	165	43486000	35792000	80272000	222480000	190860000	186530000	1.21451	0.0546036	-0.476394	0.718772	-2.58472	WP_008516154.1	WP_008516154.1	932	WP_008516154.1 aspartate-semialdehyde dehydrogenase [Dethiobacter alkaliphilus]
27.7062	27.862	24.4158	27.4614	27.4458	27.2185			9	9	9	36.2	36.2	36.2	31.663	0	38.313	2241200000	10	23	13703000	13731000	0	59027000	43349000	51266000	0.251336	0.682514	-0.713973	0.609639	-0.63385	WP_008516156.1	WP_008516156.1	933	WP_008516156.1 diaminopimelate epimerase [Dethiobacter alkaliphilus]
28.5881	28.6928	28.8151	29.4906	29.4972	29.4841	+	Fe_TS	21	21	21	54	54	54	48.804	0	268.07	21431000000	28	179	43741000	29561000	48363000	181530000	133070000	148350000	3.56606	0.00454545	-0.791987	0.577548	-12.0541	WP_008516157.1	WP_008516157.1	934	WP_008516157.1 diaminopimelate decarboxylase [Dethiobacter alkaliphilus]
29.144	28.4221	26.5465	28.5332	28.6497	28.7337			9	9	9	35.6	35.6	35.6	20.063	0	60.414	3851600000	10	39	52080000	25094000	9295300	103080000	70176000	79088000	0.317131	0.601876	-0.601328	0.659147	-0.774625	WP_008516158.1	WP_008516158.1	935	WP_008516158.1 flavodoxin family protein [Dethiobacter alkaliphilus]
29.4305	28.8852	30.0006	30.078	30.1984	30.0615			7	7	7	58.4	58.4	58.4	15.92	0	124.27	16174000000	7	76	93393000	42277000	163940000	465970000	324320000	383840000	0.971649	0.0973718	-0.673841	0.626836	-2.074	WP_008516159.1	WP_008516159.1	936	WP_008516159.1 SoxR reducing system RseC family protein [Dethiobacter alkaliphilus]
27.6842	27.7867	26.5403	26.872	26.7114	27.1451			7	7	7	13.9	13.9	13.9	52.197	0	65.661	1891100000	20	24	18805000	11191000	4452200	16543000	11719000	15449000	0.437431	0.431966	0.42761	1.345	1.0204	WP_008516160.1	WP_008516160.1	937	WP_008516160.1 cytochrome c3 family protein [Dethiobacter alkaliphilus]
27.8814	27.7348	27.81	28.1072	28.4409	28.1745	+	Fe_TS	3	3	3	15.2	15.2	15.2	36.858	0	27.164	1251900000	13	13	5975100	3772000	4726300	12902000	12687000	13828000	1.76187	0.0202743	-0.43214	0.741162	-3.91617	WP_008516161.1	WP_008516161.1	938	WP_008516161.1 NHL repeat-containing protein [Dethiobacter alkaliphilus]
26.3376	27.0142	27.5466	25.9602	26.0277	26.1361			7	7	7	29.7	29.7	29.7	24.061	0	36.766	1370400000	9	37	21553000	18102000	37572000	28197000	20841000	22406000	1.22869	0.0525943	0.924824	1.89845	2.61574	WP_008516163.1	WP_008516163.1	939	WP_008516163.1 tetratricopeptide repeat protein [Dethiobacter alkaliphilus]
31.0023	31.5496	32.2837	23.4503	24.8002	24.4477	+	Fe_TS	1	1	1	4.1	4.1	4.1	25.317	0.0064905	1.1492	8412900000	9	33	165840000	157190000	552790000	20199000	17707000	18414000	3.75202	0.00555556	7.37914	166.473	13.4456	WP_008516165.1	WP_008516165.1	940	WP_008516165.1 hypothetical protein [Dethiobacter alkaliphilus]
32.7143	32.8148	33.2019	32.7236	32.7748	32.7565			26	26	26	61.8	61.8	61.8	43.207	0	323.31	270520000000	24	623	674950000	494610000	800750000	1685000000	1393400000	1521100000	0.458673	0.408903	0.158754	1.11632	1.06275	WP_008516167.1	WP_008516167.1	941	WP_008516167.1 FAD-binding protein [Dethiobacter alkaliphilus]
31.904	31.9722	32.632	32.7534	32.8564	32.7676			25	25	25	91.6	91.6	91.6	28.439	0	323.31	214600000000	15	845	737780000	528040000	951920000	3023800000	2597600000	2773000000	1.24807	0.0513952	-0.623089	0.649279	-2.6584	WP_008516168.1	WP_008516168.1	942	WP_008516168.1 electron transfer flavoprotein subunit beta/FixA family protein [Dethiobacter alkaliphilus]
26.1207	26.2013	26.9731	26.4502	26.6432	26.7103			11	11	11	37.3	37.3	37.3	40.336	0	76.925	2062300000	16	31	8428200	7154800	9981700	33719000	24006000	30871000	0.235846	0.700705	-0.169542	0.889125	-0.599787	WP_008516170.1	WP_008516170.1	943	WP_008516170.1 amidohydrolase [Dethiobacter alkaliphilus]
27.3607	27.8167	28.5335	28.7117	28.5927	28.3249			8	8	8	56.2	56.2	56.2	14.006	0	35.578	4667700000	9	45	20568000	16207000	35357000	113750000	72503000	82207000	0.822949	0.141457	-0.639458	0.641954	-1.7763	WP_008516173.1	WP_008516173.1	944	WP_008516173.1 helix-turn-helix domain-containing protein [Dethiobacter alkaliphilus]
29.8621	29.7823	30.6349	29.6346	29.4544	29.8436			8	8	8	26.8	26.8	26.8	40.736	0	126.86	13725000000	9	66	84927000	82517000	225330000	313830000	206470000	254000000	0.695152	0.20452	0.44889	1.36499	1.52576	WP_008516179.1	WP_008516179.1	945	WP_008516179.1 ABC transporter substrate-binding protein [Dethiobacter alkaliphilus]
27.2419	27.541	28.6324	23.9564	24.752	24.7258	+	Fe_TS	11	11	11	11	11	11	114.42	0	44.091	1789600000	43	38	9911100	7076700	18089000	0	0	229780	2.58788	0.00609195	3.32703	10.0354	6.69932	WP_008516181.1	WP_008516181.1	946	WP_008516181.1 hypothetical protein [Dethiobacter alkaliphilus]
30.3272	29.9474	29.2279	30.1587	30.3422	30.2889			2	2	2	9.7	9.7	9.7	12.439	0	10.015	6167300000	6	13	93794000	52760000	80490000	236950000	149610000	236230000	0.585723	0.276383	-0.429112	0.742719	-1.31254	WP_008516183.1	WP_008516183.1	947	WP_008516183.1 hypothetical protein [Dethiobacter alkaliphilus]
28.3857	28.0832	29.3767	26.1808	24.529	26.7704	+	Fe_TS	4	4	4	8.4	8.4	8.4	80.748	0	33.532	2287200000	16	30	17878000	7940000	32328000	4263500	1191400	5496700	1.63986	0.025938	2.78848	6.90899	3.59224	WP_008516185.1	WP_008516185.1	948	WP_008516185.1 hypothetical protein [Dethiobacter alkaliphilus]
28.9063	29.6605	29.9967	30.0112	29.8467	30.1246			5	5	5	18.8	18.8	18.8	20.262	0	40.488	15745000000	6	62	125700000	95540000	199430000	606510000	521240000	631650000	0.642575	0.234677	-0.473	0.720465	-1.42333	WP_008516187.1	WP_008516187.1	949	WP_008516187.1 hypothetical protein [Dethiobacter alkaliphilus]
29.4449	29.3649	29.747	30.4373	30.4968	30.8292	+	Fe_TS	14	14	14	32.6	32.6	32.6	61.494	0	183.19	30151000000	14	123	37541000	24400000	47417000	348200000	269650000	393970000	2.49928	0.00655102	-1.0688	0.476715	-6.34106	WP_008516189.1	WP_008516189.1	950	WP_008516189.1 cytochrome c3 family protein [Dethiobacter alkaliphilus]
29.6985	30.202	30.3778	31.2813	31.2684	31.4864	+	Fe_TS	12	12	12	38	38	38	36.131	0	108.34	35065000000	14	131	121930000	143350000	175380000	643100000	443580000	650760000	2.36083	0.00899563	-1.25258	0.419696	-5.81377	WP_008516191.1	WP_008516191.1	951	WP_008516191.1 6-bladed beta-propeller [Dethiobacter alkaliphilus]
30.5063	31.4159	31.4103	30.9456	31.053	31.0188			7	7	7	36.5	36.5	36.5	25.273	0	88.576	29061000000	12	103	190560000	143970000	231030000	487140000	399090000	440290000	0.126629	0.843019	0.105029	1.07552	0.345553	WP_008516193.1	WP_008516193.1	952	WP_008516193.1 tetratricopeptide repeat protein [Dethiobacter alkaliphilus]
28.0173	27.8748	28.5674	27.5188	27.57	27.9268			8	8	8	42.3	42.3	42.3	25.498	0	89.271	2791300000	12	33	20182000	15113000	13425000	22570000	16607000	24306000	0.909242	0.113132	0.481307	1.39601	1.94799	WP_008516200.1	WP_008516200.1	953	WP_008516200.1 tetratricopeptide repeat protein [Dethiobacter alkaliphilus]
30.0139	30.4238	30.5394	30.3588	30.1703	30.819			6	6	6	18.1	18.1	18.1	41.701	0	35.58	11499000000	19	83	45706000	39812000	83277000	97348000	78516000	112160000	0.189232	0.762829	-0.123697	0.917833	-0.49463	WP_008516203.1	WP_008516203.1	954	WP_008516203.1 NapC/NirT family cytochrome c [Dethiobacter alkaliphilus]
28.5456	29.552	29.5442	30.7273	30.672	30.648	+	Fe_TS	13	13	13	39.8	39.8	39.8	50.017	0	116.46	16250000000	18	84	19321000	26297000	30709000	324540000	180680000	236960000	1.92667	0.0179251	-1.46852	0.361352	-4.38383	WP_008516207.1	WP_008516207.1	955	WP_008516207.1 hypothetical protein [Dethiobacter alkaliphilus]
24.2316	24.6289	25.1478	24.7951	24.7633	24.1842			3	3	3	7.7	7.7	7.7	35.731	0	2.5353	151630000	13	6	1046900	1182900	1966100	1339700	4208100	1920100	0.0955356	0.881169	0.0885334	1.06329	0.267186	WP_008516209.1	WP_008516209.1	956	WP_008516209.1 6-bladed beta-propeller [Dethiobacter alkaliphilus]
24.1961	25.8213	25.636	26.1289	25.8335	23.9709			3	3	3	11.2	11.2	11.2	38.958	0	8.9067	318680000	9	3	0	0	0	14068000	12652000	8688700	0.0372778	0.954111	-0.0933037	0.937374	-0.109949	WP_008516217.1	WP_008516217.1	959	WP_008516217.1 hypothetical protein [Dethiobacter alkaliphilus]
30.8523	31.2012	31.2311	31.7455	31.8989	31.6915	+	Fe_TS	18	18	18	42	42	42	46.004	0	214.82	107660000000	17	273	395020000	324270000	374530000	1243400000	1252600000	1146900000	2.12818	0.0141818	-0.6838	0.622524	-5.00874	WP_008516219.1	WP_008516219.1	960	WP_008516219.1 glutamate-1-semialdehyde 2,1-aminomutase [Dethiobacter alkaliphilus]
28.7611	29.1286	28.7231	30.3304	30.2921	30.4015	+	Fe_TS	6	6	6	38.7	38.7	38.7	17.751	0	64.145	17078000000	8	76	56176000	50662000	48239000	480430000	405650000	433570000	3.41672	0.006	-1.47044	0.360873	-11.0374	WP_008516220.1	WP_008516220.1	961	WP_008516220.1 Lrp/AsnC family transcriptional regulator [Dethiobacter alkaliphilus]
29.1735	29.3706	29.5862	31.0084	31.1339	31.1394	+	Fe_TS	11	11	11	67.7	67.7	67.7	17.665	0	121.76	31493000000	11	113	92503000	77036000	117250000	746950000	647250000	666820000	3.76624	0.00588235	-1.71715	0.304149	-13.5582	WP_008516221.1	WP_008516221.1	962	WP_008516221.1 AsnC family transcriptional regulator [Dethiobacter alkaliphilus]
29.9054	30.2761	27.1043	31.7449	31.5696	31.2937			23	23	23	69	69	69	38.039	0	323.31	62857000000	21	267	88591000	58946000	7841100	727680000	580250000	591720000	1.13675	0.0663873	-2.44083	0.184178	-2.41716	WP_008516225.1	WP_008516225.1	963	WP_008516225.1 putative heme d1 biosynthesis radical SAM protein NirJ2 [Dethiobacter alkaliphilus]
29.1632	29.8462	29.7543	30.6476	30.7169	30.6914	+	Fe_TS	23	23	23	62	62	62	35.882	0	136.53	40430000000	21	223	91905000	91413000	98650000	504370000	397960000	419570000	2.15747	0.0134774	-1.09741	0.467356	-5.10492	WP_008516227.1	WP_008516227.1	964	WP_008516227.1 porphobilinogen synthase [Dethiobacter alkaliphilus]
30.2353	30.774	28.8441	32.1728	32.3011	31.8985	+	Fe_TS	28	28	28	68.5	68.5	68.5	44.05	0	323.31	123930000000	21	368	145350000	163140000	41717000	1137200000	975480000	853090000	1.6817	0.0240573	-2.17298	0.221753	-3.70134	WP_008516228.1	WP_008516228.1	965	WP_008516228.1 putative heme d1 biosynthesis radical SAM protein NirJ1 [Dethiobacter alkaliphilus]
31.0902	31.4691	31.5092	32.6738	32.6156	32.5804	+	Fe_TS	33	33	33	61.1	61.1	61.1	55.768	0	323.31	185590000000	25	400	326890000	316410000	383660000	1784900000	1391000000	1456800000	3.12888	0.00628571	-1.26709	0.415498	-9.30189	WP_008516231.1	WP_008516231.1	966	WP_008516231.1 uroporphyrinogen-III C-methyltransferase [Dethiobacter alkaliphilus]
30.4518	30.5043	30.4624	31.4643	31.5608	31.5234	+	Fe_TS	21	21	21	64.6	64.6	64.6	34.471	0	293.67	99344000000	19	313	289000000	186280000	228780000	1379200000	1121200000	1045000000	5.25848	0	-1.04336	0.485195	-32.2451	WP_008516232.1	WP_008516232.1	967	WP_008516232.1 hydroxymethylbilane synthase [Dethiobacter alkaliphilus]
27.0649	28.0238	27.5704	28.7699	28.3901	28.4446	+	Fe_TS	6	6	6	37.6	37.6	37.6	23.281	0	89.331	4633200000	9	40	37938000	18054000	20859000	119570000	85799000	95757000	1.50706	0.0328591	-0.9818	0.506348	-3.2589	WP_008516233.1	WP_008516233.1	968	WP_008516233.1 bifunctional precorrin-2 dehydrogenase/sirohydrochlorin ferrochelatase [Dethiobacter alkaliphilus]
29.9564	30.4746	29.3664	31.1197	31.222	31.2189	+	Fe_TS	13	13	13	32.1	32.1	32.1	49.698	0	268.05	48523000000	19	186	126040000	108740000	88438000	543700000	453400000	514450000	1.75485	0.0199651	-1.2544	0.419169	-3.89705	WP_008516237.1	WP_008516237.1	970	WP_008516237.1 cytochrome c biogenesis protein ResB [Dethiobacter alkaliphilus]
24.0854	24.5993	23.6769	25.8453	27.4573	26.5637	+	Fe_TS	4	4	4	7.2	7.2	7.2	24.403	0	6.9362	546320000	6	11	0	0	0	23635000	33895000	31885000	2.01704	0.0161893	-2.50157	0.176584	-4.65643	WP_008516241.1	WP_008516241.1	972	WP_008516241.1 cytochrome c biogenesis protein CcsA [Dethiobacter alkaliphilus]
23.6139	23.9524	25.7743	24.274	26.3806	24.3706			2	2	2	9.6	9.6	9.6	24.656	0	4.1707	311950000	4	3	2509600	2494000	2564700	21191000	26142000	23086000	0.229145	0.709653	-0.561512	0.677592	-0.584924	WP_008516242.1	WP_008516242.1	973	WP_008516242.1 heme exporter protein CcmB [Dethiobacter alkaliphilus]
27.0281	27.2822	27.7092	28.387	28.0066	28.4332	+	Fe_TS	6	6	6	25.5	25.5	25.5	24.379	0	34.565	6755300000	10	67	23551000	18270000	27423000	143320000	112650000	135650000	1.75365	0.0199217	-0.935762	0.522766	-3.89378	WP_008516244.1	WP_008516244.1	974	WP_008516244.1 ABC transporter ATP-binding protein [Dethiobacter alkaliphilus]
27.2727	26.8207	27.1383	28.1551	28.3036	28.2717	+	Fe_TS	19	19	19	35.7	35.7	35.7	69.111	0	96.388	6052500000	32	76	9056200	3388900	6105300	37513000	30833000	32264000	2.92862	0.00588679	-1.16623	0.445583	-8.24786	WP_008516246.1	WP_008516246.1	975	WP_008516246.1 asparagine synthase (glutamine-hydrolyzing) [Dethiobacter alkaliphilus]
28.3556	28.494	28.9737	28.8667	29.0148	28.9709			11	11	11	59.3	59.3	59.3	27.82	0	104.59	11004000000	14	83	50976000	35954000	63448000	135250000	141880000	151670000	0.826334	0.140452	-0.343003	0.788399	-1.78298	WP_008516259.1	WP_008516259.1	980	WP_008516259.1 NYN domain-containing protein [Dethiobacter alkaliphilus]
26.4074	26.758	28.0119	25.8081	25.6242	27.136			2	2	2	52.6	52.6	52.6	6.3712	0	11.587	650920000	3	15	16613000	15089000	38175000	33594000	19773000	64460000	0.567314	0.292034	0.869617	1.82718	1.27659	WP_008516261.1	WP_008516261.1	981	WP_008516261.1 hypothetical protein [Dethiobacter alkaliphilus]
29.0612	29.5236	29.3929	28.4571	29.6304	28.2961			5	5	5	30.1	30.1	30.1	8.6481	0	34.279	6985400000	3	45	158540000	150150000	216370000	290110000	514290000	202270000	0.528682	0.329872	0.531401	1.44533	1.20096	WP_008516263.1;WP_008516264.1	WP_008516263.1	982	WP_008516263.1 SHOCT domain-containing protein [Dethiobacter alkaliphilus]
28.1315	29.3605	26.7465	31.1198	31.4912	30.9333	+	Fe_TS	7	7	7	56.2	56.2	56.2	14.432	0	41.131	20540000000	6	49	56549000	58013000	23283000	1066100000	1132200000	790250000	1.79767	0.0195278	-3.10194	0.116473	-4.0147	WP_008516267.1	WP_008516267.1	983	WP_008516267.1 30S ribosomal protein S9 [Dethiobacter alkaliphilus]
29.7845	29.1795	26.1408	30.6915	31.1607	30.6218			12	12	12	73.4	73.4	73.4	15.99	0	78.284	21979000000	8	79	134590000	49301000	22942000	608300000	471030000	318540000	1.0112	0.0889756	-2.45645	0.182195	-2.15482	WP_008516268.1	WP_008516268.1	984	WP_008516268.1 50S ribosomal protein L13 [Dethiobacter alkaliphilus]
26.9756	27.8436	27.3124	27.5178	26.8816	27.2439			9	9	9	30.9	30.9	30.9	30.92	0	37.999	2477700000	14	38	11398000	11011000	15194000	22999000	27697000	25848000	0.200554	0.750221	0.162776	1.11944	0.520571	WP_008516271.1	WP_008516271.1	985	WP_008516271.1 energy-coupling factor transporter ATPase [Dethiobacter alkaliphilus]
25.8206	25.4882	25.6737	27.1196	27.1635	26.7304	+	Fe_TS	3	3	3	9.8	9.8	9.8	30.267	0	8.2872	1038800000	11	16	1578300	1598700	2326400	22214000	16692000	9571800	2.87881	0.00533333	-1.34366	0.394019	-8.00321	WP_008516272.1	WP_008516272.1	986	WP_008516272.1 energy-coupling factor transporter ATPase [Dethiobacter alkaliphilus]
31.4328	30.8278	25.5653	31.7267	32.1632	31.9222			8	8	8	48.2	48.2	48.2	12.887	0	63.94	36211000000	5	92	396250000	176500000	8453800	1931800000	2206700000	1909200000	0.643687	0.234367	-2.66208	0.157991	-1.42549	WP_008516273.1	WP_008516273.1	987	WP_008516273.1 50S ribosomal protein L17 [Dethiobacter alkaliphilus]
31.1223	30.6678	31.3272	31.7128	31.8146	31.6149	+	Fe_TS	24	24	24	79.6	79.6	79.6	35.043	0	323.31	84242000000	19	307	252390000	103090000	205580000	697970000	635410000	653170000	1.53291	0.0306035	-0.67502	0.626323	-3.32233	WP_008516275.1	WP_008516275.1	988	WP_008516275.1 DNA-directed RNA polymerase subunit alpha [Dethiobacter alkaliphilus]
29.8225	28.705	27.9304	31.1883	31.6018	31.3147	+	Fe_TS	15	15	15	56	56	56	24.398	0	168.39	42997000000	13	179	68673000	31405000	5199700	737530000	626170000	640140000	1.97573	0.0179599	-2.54894	0.170881	-4.53032	WP_008516277.1	WP_008516277.1	989	WP_008516277.1 30S ribosomal protein S4 [Dethiobacter alkaliphilus]
29.815	29.3334	26.9295	31.166	31.043	31.3266	+	Fe_TS	5	5	5	33.6	33.6	33.6	14.19	0	36.47	18626000000	5	72	221360000	94072000	16641000	1191700000	1091500000	1035000000	1.29982	0.0476502	-2.48587	0.178517	-2.77372	WP_008516278.1	WP_008516278.1	990	WP_008516278.1 30S ribosomal protein S11 [Dethiobacter alkaliphilus]
28.6993	28.8422	28.1873	31.0247	31.1147	30.7632	+	Fe_TS	13	13	13	55.3	55.3	55.3	14.325	0	191.94	27191000000	6	112	118900000	89211000	76286000	1424500000	1187400000	1013600000	3.35264	0.00531148	-2.39132	0.190608	-10.6266	WP_008516280.1	WP_008516280.1	991	WP_008516280.1 30S ribosomal protein S13 [Dethiobacter alkaliphilus]
24.3979	23.7328	25.5353	28.4815	29.2687	27.5682	+	Fe_TS	2	2	2	54.1	54.1	54.1	4.2913	0	5.8106	1813100000	1	9	0	0	101830000	619840000	666030000	384110000	2.24323	0.0108636	-3.88412	0.0677272	-5.39484	WP_008516283.1	WP_008516283.1	992	WP_008516283.1 MULTISPECIES: 50S ribosomal protein L36 [Firmicutes]
32.5647	30.3553	27.874	28.0617	27.4485	27.9581			4	4	4	54.8	54.8	54.8	8.4609	0	21.051	6217600000	3	18	548150000	270850000	80756000	449330000	324350000	383410000	0.827314	0.140316	2.44187	5.43344	1.78492	WP_008516285.1	WP_008516285.1	993	WP_008516285.1 translation initiation factor IF-1 [Dethiobacter alkaliphilus]
23.5452	24.4594	23.9748	24.2188	24.5558	24.4284			5	5	5	38.5	38.5	38.5	12.256	0	6.8912	138880000	6	10	0	0	0	3260500	2762200	4044900	0.655026	0.229265	-0.407869	0.753736	-1.44758	WP_008516287.1	WP_008516287.1	994	WP_008516287.1 KOW domain-containing RNA-binding protein [Dethiobacter alkaliphilus]
28.29	23.594	25.2909	28.0397	28.393	27.8175			4	4	4	17.6	17.6	17.6	27.485	0	11.785	1652600000	7	14	33144000	27420000	28268000	48788000	35879000	38218000	0.78687	0.156734	-2.35844	0.195001	-1.70521	WP_008516289.1	WP_008516289.1	995	WP_008516289.1 type I methionyl aminopeptidase [Dethiobacter alkaliphilus]
27.4508	27.8001	27.7523	28.8131	28.8659	28.9543	+	Fe_TS	6	6	6	11	11	11	45.943	0	6.1585	3027900000	10	27	17051000	13302000	15856000	85733000	67475000	86375000	3.30924	0.00476471	-1.21005	0.432253	-10.3566	WP_008516290.1	WP_008516290.1	996	WP_008516290.1 preprotein translocase subunit SecY [Dethiobacter alkaliphilus]
29.8218	30.1967	29.4271	30.2832	29.9287	28.544			11	11	11	58.2	58.2	58.2	15.585	0	76.36	12374000000	8	59	65446000	48580000	27689000	436990000	378870000	290030000	0.148849	0.818946	0.229911	1.17276	0.399667	WP_008516292.1	WP_008516292.1	997	WP_008516292.1 50S ribosomal protein L15 [Dethiobacter alkaliphilus]
31.47	30.4783	29.8531	30.9442	31.6088	31.4512			4	4	4	66.7	66.7	66.7	6.6287	0	116.27	29711000000	2	75	692650000	662290000	292140000	1146200000	1289400000	1157500000	0.648625	0.230814	-0.734273	0.601121	-1.43511	WP_008516294.1	WP_008516294.1	998	WP_008516294.1 50S ribosomal protein L30 [Dethiobacter alkaliphilus]
31.5366	31.1815	30.7291	31.9535	32.3878	32.0145	+	Fe_TS	15	15	15	78.3	78.3	78.3	17.253	0	286.75	85271000000	7	188	671110000	542340000	514090000	1520700000	1613600000	1428900000	1.63814	0.0258878	-0.969533	0.510671	-3.5878	WP_008516295.1	WP_008516295.1	999	WP_008516295.1 30S ribosomal protein S5 [Dethiobacter alkaliphilus]
29.2302	29.7351	26.606	31.5071	31.5536	31.4569	+	Fe_TS	7	7	7	50.8	50.8	50.8	13.591	0	42.096	15487000000	5	40	154420000	120230000	19928000	950370000	881070000	838790000	1.42981	0.0373016	-2.98212	0.126559	-3.0734	WP_008516297.1	WP_008516297.1	1000	WP_008516297.1 50S ribosomal protein L18 [Dethiobacter alkaliphilus]
29.277	28.9144	27.6357	31.1161	31.2813	31.2551	+	Fe_TS	14	14	14	82.6	82.6	82.6	19.386	0	226.86	44936000000	8	143	252130000	85945000	33957000	1162500000	1270900000	1014900000	2.18975	0.0136232	-2.60844	0.163976	-5.21258	WP_008516299.1	WP_008516299.1	1001	WP_008516299.1 50S ribosomal protein L6 [Dethiobacter alkaliphilus]
30.7267	30.4243	29.5919	31.5341	31.6323	31.4728	+	Fe_TS	11	11	11	70.5	70.5	70.5	14.631	0	133.22	61503000000	5	230	824700000	530170000	387530000	2537000000	2089900000	2193500000	1.71597	0.0225	-1.29874	0.406481	-3.79222	WP_008516301.1	WP_008516301.1	1002	WP_008516301.1 30S ribosomal protein S8 [Dethiobacter alkaliphilus]
24.541	25.3188	23.6293	29.8087	29.9235	29.7079	+	Fe_TS	2	2	2	31.1	31.1	31.1	7.0605	0	4.6788	2930800000	1	9	194860000	103350000	0	1006100000	848770000	731140000	3.38039	0.00549153	-5.31702	0.0250852	-10.8027	WP_008516305.1	WP_008516305.1	1003	WP_008516305.1 type Z 30S ribosomal protein S14 [Dethiobacter alkaliphilus]
31.4298	31.6191	31.0741	31.3797	31.4956	31.5636			19	19	19	81.7	81.7	81.7	20.409	0	258.87	79479000000	10	298	740070000	451890000	417110000	1628700000	1524900000	1632800000	0.247266	0.688315	-0.105323	0.929597	-0.624938	WP_008516308.1	WP_008516308.1	1004	WP_008516308.1 50S ribosomal protein L5 [Dethiobacter alkaliphilus]
29.0058	28.9874	25.213	31.614	31.9984	31.5859	+	Fe_TS	8	8	8	52.8	52.8	52.8	11.476	0	38.805	30477000000	7	67	54306000	34574000	3521200	1104100000	1186200000	992870000	1.46282	0.0359801	-3.99737	0.0626141	-3.15194	WP_008516309.1	WP_008516309.1	1005	WP_008516309.1 50S ribosomal protein L24 [Dethiobacter alkaliphilus]
29.8242	29.7307	26.4627	30.7392	30.9046	30.9474			11	11	11	73.8	73.8	73.8	13.181	0	65.304	24045000000	8	112	229400000	101010000	11400000	805790000	750360000	724690000	0.924832	0.106858	-2.19121	0.218967	-1.9793	WP_008516311.1	WP_008516311.1	1006	WP_008516311.1 50S ribosomal protein L14 [Dethiobacter alkaliphilus]
30.8239	30.7701	25.7865	31.3977	31.3079	31.3572			7	7	7	75.4	75.4	75.4	7.7019	0	53.234	31377000000	3	99	971260000	580000000	6883600	2849400000	2159600000	2350700000	0.596437	0.26781	-2.22743	0.213538	-1.33343	WP_008516315.1	WP_008516315.1	1007	WP_008516315.1 50S ribosomal protein L29 [Dethiobacter alkaliphilus]
30.5251	30.138	28.7975	31.2936	30.8821	30.7915			4	4	4	32.6	32.6	32.6	16.1	0	26.825	11837000000	3	41	171630000	87201000	38393000	1240600000	932510000	782030000	1.00483	0.0906755	-1.16886	0.444773	-2.14175	WP_008516317.1	WP_008516317.1	1008	WP_008516317.1 50S ribosomal protein L16 [Dethiobacter alkaliphilus]
29.9848	29.339	27.7239	31.3736	31.4931	31.0151	+	Fe_TS	18	18	18	58.8	58.8	58.8	25.201	0	116.36	44623000000	13	163	176080000	121880000	33952000	775700000	783660000	580820000	1.52927	0.0308811	-2.27804	0.206178	-3.31334	WP_008516318.1	WP_008516318.1	1009	WP_008516318.1 30S ribosomal protein S3 [Dethiobacter alkaliphilus]
30.2055	30.705	28.8562	31.7846	32.0287	31.687	+	Fe_TS	7	7	7	65.5	65.5	65.5	12.869	0	94.178	37071000000	6	113	200710000	171040000	67934000	1425400000	1117600000	1184400000	1.5658	0.0281597	-1.9112	0.265872	-3.40401	WP_008516320.1	WP_008516320.1	1010	WP_008516320.1 50S ribosomal protein L22 [Dethiobacter alkaliphilus]
29.7798	29.3858	24.3721	31.1623	31.7378	31.3532			7	7	7	52.1	52.1	52.1	10.815	0	86.387	41576000000	6	166	235490000	166370000	3953900	817020000	941780000	742100000	0.956096	0.0996375	-3.57183	0.0840951	-2.04243	WP_008516323.1	WP_008516323.1	1011	WP_008516323.1 30S ribosomal protein S19 [Dethiobacter alkaliphilus]
28.9073	28.7737	26.6355	31.6963	31.9909	31.7634	+	Fe_TS	21	21	21	65.2	65.2	65.2	30.166	0	151.71	93690000000	17	247	101360000	77815000	17697000	1260400000	1126600000	995170000	2.12731	0.0141342	-3.71138	0.0763417	-5.00592	WP_008516325.1	WP_008516325.1	1012	WP_008516325.1 50S ribosomal protein L2 [Dethiobacter alkaliphilus]
29.4868	29.4147	27.5139	31.0812	31.1256	30.8427	+	Fe_TS	8	8	8	68.8	68.8	68.8	11.14	0	56.344	30861000000	6	95	193460000	107520000	22819000	1484500000	1431600000	1118600000	1.5611	0.0281297	-2.21138	0.215927	-3.39225	WP_008516327.1	WP_008516327.1	1013	WP_008516327.1 50S ribosomal protein L23 [Dethiobacter alkaliphilus]
28.8582	28.7446	27.944	32.0909	31.7741	31.8706	+	Fe_TS	7	7	7	44.2	44.2	44.2	22.847	0	223.36	57012000000	8	108	54264000	24122000	23905000	2023800000	1323100000	1797200000	3.44507	0.00635294	-3.39623	0.0949803	-11.2239	WP_008516330.1	WP_008516330.1	1014	WP_008516330.1 50S ribosomal protein L4 [Dethiobacter alkaliphilus]
30.5234	30.0423	27.737	31.6169	31.9551	31.7882	+	Fe_TS	14	14	14	58.7	58.7	58.7	23.024	0	139.83	64310000000	11	179	271290000	135490000	19009000	1402500000	1362200000	1303300000	1.27508	0.0496525	-2.35252	0.195804	-2.71832	WP_008516332.1	WP_008516332.1	1015	WP_008516332.1 50S ribosomal protein L3 [Dethiobacter alkaliphilus]
31.259	31.216	28.3575	31.5408	31.8195	31.6705			11	11	11	72.5	72.5	72.5	11.678	0	92.456	58034000000	6	98	674640000	439510000	86926000	2364600000	1906900000	2087100000	0.657549	0.227842	-1.39944	0.379077	-1.45249	WP_008516333.1	WP_008516333.1	1016	WP_008516333.1 30S ribosomal protein S10 [Dethiobacter alkaliphilus]
33.0214	32.9701	32.9348	32.6394	32.8142	32.7337	+	Fe_TS	35	35	35	83.8	83.8	83.8	43.819	0	323.31	508440000000	23	1557	1779500000	1069300000	1475600000	3478600000	3176000000	3041900000	1.92073	0.0180158	0.246357	1.18621	4.36633	WP_008516335.1;WP_040378660.1;WP_008517628.1	WP_008516335.1;WP_040378660.1	1017	WP_008516335.1 elongation factor Tu [Dethiobacter alkaliphilus];WP_040378660.1 EF-Tu/IF-2/RF-3 family GTPase, partial [Dethiobacter alkaliphilus]
30.6528	30.6756	29.2422	31.5167	31.5859	31.4161	+	Fe_TS	32	32	32	53.3	53.3	53.3	76.588	0	323.31	137800000000	31	524	295640000	168790000	61682000	979900000	884440000	880180000	1.29433	0.0476704	-1.31608	0.401626	-2.76139	WP_008516337.1	WP_008516337.1	1018	WP_008516337.1 elongation factor G [Dethiobacter alkaliphilus]
29.2712	29.0467	26.859	31.2745	31.3782	31.1884	+	Fe_TS	10	10	10	48.1	48.1	48.1	17.759	0	123.19	44138000000	7	136	215780000	113400000	23445000	1525000000	1256600000	1073600000	1.69792	0.0229938	-2.88805	0.135086	-3.74416	WP_008516339.1	WP_008516339.1	1019	WP_008516339.1 30S ribosomal protein S7 [Dethiobacter alkaliphilus]
28.5137	28.1795	26.0144	31.7974	32.0707	30.9677	+	Fe_TS	7	7	7	48.4	48.4	48.4	13.692	0	65.837	18602000000	5	51	59837000	34904000	8909500	1277400000	1035200000	863190000	2.04791	0.0152749	-4.04271	0.060677	-4.75233	WP_008516341.1	WP_008516341.1	1020	WP_008516341.1 30S ribosomal protein S12 [Dethiobacter alkaliphilus]
27.2326	27.7694	24.4805	27.9857	27.5825	27.8709			3	3	3	40.5	40.5	40.5	9.1104	0	22.112	1382200000	5	20	25103000	16371000	0	79693000	48552000	65167000	0.572028	0.287419	-1.31887	0.40085	-1.2858	WP_008516342.1	WP_008516342.1	1021	WP_008516342.1 ribosomal L7Ae/L30e/S12e/Gadd45 family protein [Dethiobacter alkaliphilus]
30.2681	30.2285	28.7689	30.6249	30.5722	30.6296			61	61	61	47.9	47.9	47.9	141.35	0	323.31	83902000000	70	500	106870000	60241000	19545000	232110000	213480000	238520000	0.799269	0.149991	-0.853711	0.55336	-1.7296	WP_008516346.1	WP_008516346.1	1022	WP_008516346.1 DNA-directed RNA polymerase subunit beta [Dethiobacter alkaliphilus]
33.2011	33.5302	33.8239	32.7949	32.9995	32.8774	+	Fe_TS	13	13	13	90.4	90.4	90.4	12.922	0	153.96	254460000000	6	428	3181600000	2931300000	4097500000	6241500000	6846900000	5925600000	1.52949	0.0309352	0.627818	1.54523	3.3139	WP_008516348.1	WP_008516348.1	1023	WP_008516348.1 50S ribosomal protein L7/L12 [Dethiobacter alkaliphilus]
31.3272	30.6983	31.0839	31.9744	32.4615	32.0043	+	Fe_TS	13	13	13	48	48	48	19.002	0	213.34	65641000000	7	140	778340000	440970000	643240000	2348000000	2144100000	2328200000	1.9972	0.0160469	-1.11028	0.463205	-4.59555	WP_008516351.1	WP_008516351.1	1024	WP_008516351.1 50S ribosomal protein L10 [Dethiobacter alkaliphilus]
30.7476	30.4916	28.4335	31.1344	31.2642	31.1031			16	16	16	51.7	51.7	51.7	25.099	0	188.48	65399000000	13	216	346050000	213010000	54383000	1104300000	1263600000	984420000	0.803851	0.147892	-1.2763	0.412852	-1.73863	WP_008516352.1	WP_008516352.1	1025	WP_008516352.1 50S ribosomal protein L1 [Dethiobacter alkaliphilus]
31.5555	32.0478	29.7505	31.7654	32.3846	31.9954			8	8	8	48.2	48.2	48.2	14.94	0	35.544	30941000000	8	67	245400000	176060000	62527000	831960000	707490000	794260000	0.574172	0.286215	-0.930518	0.52467	-1.28999	WP_008516353.1	WP_008516353.1	1026	WP_008516353.1 50S ribosomal protein L11 [Dethiobacter alkaliphilus]
29.8684	29.4444	29.0808	30.3563	30.2318	30.3692	+	Fe_TS	9	9	9	57.5	57.5	57.5	19.856	0	56.105	16019000000	11	86	102330000	74052000	53580000	382680000	232200000	292210000	1.67635	0.024251	-0.854537	0.553043	-3.68725	WP_008516354.1	WP_008516354.1	1027	WP_008516354.1 transcription termination/antitermination protein NusG [Dethiobacter alkaliphilus]
26.5221	28.3428	24.4624	30.3009	30.6394	29.9727	+	Fe_TS	3	3	3	53.1	53.1	53.1	5.8658	0	4.8498	8541800000	1	19	172370000	212900000	8541500	1863600000	1847000000	1186400000	1.56247	0.0282826	-3.86187	0.0687797	-3.39568	WP_008516356.1	WP_008516356.1	1028	WP_008516356.1 50S ribosomal protein L33 [Dethiobacter alkaliphilus]
27.0672	28.0624	28.5199	26.7054	27.0517	26.7145			3	3	3	12.3	12.3	12.3	28.496	0	3.8932	1023300000	11	16	12391000	13494000	20525000	15531000	16060000	15023000	1.12277	0.0672714	1.05933	2.08396	2.38746	WP_008516367.1	WP_008516367.1	1029	WP_008516367.1 glucose-6-phosphate isomerase [Dethiobacter alkaliphilus]
29.982	29.8134	30.685	29.6165	29.4648	29.673			30	30	30	64.8	64.8	64.8	53.092	0	219.52	47214000000	32	312	139020000	85578000	189590000	200390000	175350000	196830000	0.984134	0.0948065	0.575322	1.49001	2.09942	WP_008516369.1	WP_008516369.1	1030	WP_008516369.1 phosphoglucomutase/phosphomannomutase family protein [Dethiobacter alkaliphilus]
27.5193	27.2361	28.605	26.5098	26.8469	27.0207			13	13	13	36.7	36.7	36.7	36.527	0	33.607	2154600000	23	43	10456000	5373500	21007000	7422300	9418400	8035700	1.05383	0.0803868	0.994328	1.99215	2.24285	WP_008516370.1	WP_008516370.1	1031	WP_008516370.1 type I glyceraldehyde-3-phosphate dehydrogenase [Dethiobacter alkaliphilus]
29.1947	29.7364	30.4985	30.2212	30.0295	30.102			11	11	11	36.7	36.7	36.7	28.567	0	48.957	27448000000	11	134	133730000	94386000	215890000	481660000	410420000	395950000	0.331645	0.583722	-0.307704	0.807927	-0.804957	WP_008516372.1	WP_008516372.1	1032	WP_008516372.1 4-hydroxy-tetrahydrodipicolinate reductase [Dethiobacter alkaliphilus]
30.6928	30.7152	28.9555	30.9877	30.5186	30.7413			7	7	7	59.4	59.4	59.4	13.396	0	157.51	27959000000	5	128	404450000	310470000	109550000	824770000	549530000	635620000	0.452009	0.417492	-0.62802	0.647064	-1.04949	WP_008516377.1	WP_008516377.1	1033	WP_008516377.1 thioesterase family protein [Dethiobacter alkaliphilus]
29.3021	28.9255	29.928	29.2705	29.2494	29.5801			13	13	13	55.9	55.9	55.9	28.332	0	97.208	9666500000	20	74	23564000	10827000	35555000	72374000	50126000	62303000	0.0197868	0.97376	0.0185006	1.01291	0.0594282	WP_008516379.1	WP_008516379.1	1034	WP_008516379.1 alpha/beta fold hydrolase [Dethiobacter alkaliphilus]
28.6442	28.5068	28.4652	29.5981	29.7671	29.7813	+	Fe_TS	18	18	18	53.3	53.3	53.3	42.881	0	234.19	18159000000	19	123	30008000	20289000	40485000	202480000	159300000	164230000	3.90746	0	-1.17676	0.442345	-14.7264	WP_008516382.1	WP_008516382.1	1035	WP_008516382.1 coenzyme F420-0:L-glutamate ligase [Dethiobacter alkaliphilus]
31.4684	31.4934	32.2797	28.8823	28.9432	29.5631	+	Fe_TS	20	20	20	53.8	53.8	53.8	41.05	0	139.21	32037000000	17	193	432150000	248990000	603740000	78589000	97236000	115850000	2.79615	0.00472727	2.61765	6.13748	7.61164	WP_008516384.1	WP_008516384.1	1036	WP_008516384.1 acyl-CoA dehydrogenase [Dethiobacter alkaliphilus]
29.1022	28.9923	27.7742	26.4397	26.5396	26.8615	+	Fe_TS	8	8	8	22.4	22.4	22.4	28.479	0	17.814	2928000000	12	27	86581000	43951000	25955000	17172000	20224000	22555000	1.97366	0.0178575	2.0093	4.02586	4.52406	WP_008516388.1	WP_008516388.1	1037	WP_008516388.1 enoyl-CoA hydratase-related protein [Dethiobacter alkaliphilus]
29.0851	29.4355	28.1244	24.5388	23.7476	23.1862	+	Fe_TS	21	21	21	45.8	45.8	45.8	62.109	0	189.29	6139600000	28	97	84776000	68046000	24561000	183060	567740	339770	3.09584	0.00586667	5.05743	33.2995	9.11991	WP_008516392.1	WP_008516392.1	1038	WP_008516392.1 AMP-binding protein [Dethiobacter alkaliphilus]
26.7848	27.1233	26.4711	24.9965	25.6379	25.5114	+	Fe_TS	10	10	10	17	17	17	65.47	0	32.148	773230000	29	19	5613000	4858300	3900000	5428400	3191300	3429200	2.18286	0.0134767	1.41108	2.65937	5.18944	WP_008516402.1	WP_008516402.1	1039	WP_008516402.1 sigma 54-interacting transcriptional regulator [Dethiobacter alkaliphilus]
29.8948	29.5039	29.9893	30.4043	30.2215	30.495	+	Fe_TS	13	13	13	47.6	47.6	47.6	23.046	0	132.03	25569000000	7	192	235450000	139840000	293300000	650590000	498630000	565850000	1.57158	0.0283139	-0.577571	0.670091	-3.41849	WP_008516403.1	WP_008516403.1	1040	WP_008516403.1 DUF3786 domain-containing protein [Dethiobacter alkaliphilus]
28.235	28.1729	29.0452	24.0275	23.7385	23.2141	+	Fe_TS	3	3	3	6.8	6.8	6.8	36.416	0	7.1812	518200000	8	6	11735000	11431000	37803000	0	300890	310610	3.70761	0.00540541	4.82435	28.3318	13.0999	WP_008516409.1	WP_008516409.1	1041	WP_008516409.1 hypothetical protein [Dethiobacter alkaliphilus]
28.3525	28.2065	27.4422	28.1745	28.2035	28.1254			8	8	8	31	31	31	35.493	0	59.793	4077500000	16	41	29718000	20749000	10620000	60515000	48392000	52447000	0.23203	0.706033	-0.167446	0.890418	-0.591332	WP_008516415.1	WP_008516415.1	1042	WP_008516415.1 DUF3048 domain-containing protein [Dethiobacter alkaliphilus]
29.3345	29.6134	28.861	27.9999	27.8008	28.0846	+	Fe_TS	12	12	12	44.5	44.5	44.5	19.667	0	72.54	9004800000	6	96	218780000	116750000	91500000	205800000	132560000	162460000	2.2908	0.00904762	1.30791	2.47582	5.56126	WP_008516421.1	WP_008516421.1	1043	WP_008516421.1 nitroreductase family protein [Dethiobacter alkaliphilus]
26.2278	24.3684	26.5024	25.7126	25.6374	25.6585			4	4	4	12.9	12.9	12.9	35.14	0	18.403	350160000	12	11	5293600	1814700	6052000	5042600	5398600	5578800	0.0148492	0.979381	0.0300706	1.02106	0.0448369	WP_008516425.1	WP_008516425.1	1044	WP_008516425.1 glycine/betaine ABC transporter substrate-binding protein [Dethiobacter alkaliphilus]
27.3251	26.3905	27.3194	26.326	26.3293	26.3305			8	8	8	20.2	20.2	20.2	48.152	0	28.14	1566300000	19	26	8573600	4708000	9990600	12267000	9148700	11533000	1.0327	0.0841611	0.683048	1.60553	2.19909	WP_008516429.1	WP_008516429.1	1045	WP_008516429.1 glucose-6-phosphate isomerase [Dethiobacter alkaliphilus]
27.9722	23.7364	28.6843	27.789	27.9897	28.7165			6	6	6	24.7	24.7	24.7	22.747	0	6.9113	2336000000	9	12	9223700	5779300	20701000	30325000	29011000	133490000	0.363625	0.538629	-1.3674	0.387588	-0.871044	WP_008516434.1	WP_008516434.1	1046	WP_008516434.1 TetR/AcrR family transcriptional regulator [Dethiobacter alkaliphilus]
25.7995	26.1077	26.1978	27.0582	27.8382	27.2469	+	Fe_TS	7	7	7	18.6	18.6	18.6	48.897	0	56.645	1675300000	15	19	5543600	4335700	5157800	22833000	27084000	30715000	2.15509	0.0133841	-1.34612	0.393348	-5.09706	WP_008516438.1	WP_008516438.1	1047	WP_008516438.1 cell wall-binding repeat-containing protein [Dethiobacter alkaliphilus]
26.8934	27.1354	28.1192	25.2135	24.8602	24.8555	+	Fe_TS	12	12	12	8	8	8	206.56	0	73.993	1083200000	56	23	3946100	3390900	9207400	0	0	125120	2.44264	0.00895146	2.40626	5.30097	6.12071	WP_008516440.1	WP_008516440.1	1048	WP_008516440.1 leucine-rich repeat protein [Dethiobacter alkaliphilus]
28.5693	28.1685	25.3989	28.2082	28.2054	27.9212			10	10	10	46	46	46	23.265	0	101.81	2902800000	10	45	42216000	24593000	2250100	44595000	51756000	57219000	0.296811	0.625668	-0.732699	0.601777	-0.731756	WP_008516448.1	WP_008516448.1	1050	WP_008516448.1 addiction module protein [Dethiobacter alkaliphilus]
24.0832	24.2135	23.9929	26.8305	26.6221	26.8195	+	Fe_TS	9	9	9	23.4	23.4	23.4	48.75	0	22.736	1686500000	22	23	760120	480640	613940	17354000	11243000	17796000	5.04828	0	-2.66083	0.158128	-28.5576	WP_008516455.1	WP_008516455.1	1051	WP_008516455.1 hypothetical protein [Dethiobacter alkaliphilus]
28.6223	28.7067	28.4393	30.4455	30.4426	30.4171	+	Fe_TS	11	11	11	30.5	30.5	30.5	39.042	0	58.568	19429000000	15	66	41593000	30592000	26604000	369330000	333430000	345490000	4.69195	0	-1.84564	0.278233	-23.2375	WP_008516456.1	WP_008516456.1	1052	WP_008516456.1 hypothetical protein [Dethiobacter alkaliphilus]
25.4635	25.8227	25.3449	25.2141	25.2768	25.4288			7	7	7	21.2	21.2	21.2	39.588	0	22.815	660870000	16	19	2692700	2451600	2030300	7869200	7174300	7906800	0.686557	0.209461	0.237146	1.17866	1.50901	WP_008516458.1	WP_008516458.1	1053	WP_008516458.1 DUF4352 domain-containing protein [Dethiobacter alkaliphilus]
25.4828	26.3315	26.055	25.4359	25.7203	26.4124			6	6	6	12.7	12.7	12.7	56.389	0	11.459	440910000	19	8	1415300	2395400	1524600	4272200	4240600	9357600	0.0935132	0.882285	0.100277	1.07198	0.26197	WP_008516462.1	WP_008516462.1	1054	WP_008516462.1 YifB family Mg chelatase-like AAA ATPase [Dethiobacter alkaliphilus]
25.4962	24.9705	25.541	23.9861	23.9747	24.6251	+	Fe_TS	1	1	1	5.5	5.5	5.5	21.988	0.0033207	1.5901	89538000	10	2	0	0	0	1159800	904950	1556300	1.80657	0.0196643	1.14065	2.2048	4.03946	WP_008516464.1	WP_008516464.1	1055	WP_008516464.1 transposase [Dethiobacter alkaliphilus]
25.4179	24.3297	25.6531	25.8765	26.4134	25.747			3	3	3	13.3	13.3	13.3	28.939	0	15.79	501260000	14	11	1590100	295920	1308900	2228600	2375700	1580000	0.899161	0.117054	-0.878743	0.543841	-1.92779	WP_008516472.1	WP_008516472.1	1056	WP_008516472.1 abortive infection family protein [Dethiobacter alkaliphilus]
27.9819	28.4402	28.7469	28.7131	28.4978	28.4217			20	20	20	59	59	59	43.714	0	164.26	8355200000	21	95	17472000	19637000	32240000	99841000	77653000	70210000	0.25742	0.674578	-0.154524	0.898428	-0.647123	WP_008516474.1	WP_008516474.1	1057	WP_008516474.1 nucleotide sugar dehydrogenase [Dethiobacter alkaliphilus]
27.749	28.0274	28.3357	28.4123	28.4512	28.4078			14	14	14	57	57	57	38.394	0	147.09	7974700000	17	100	14884000	10239000	14623000	70933000	66914000	57663000	1.06839	0.0760598	-0.386425	0.765023	-2.27315	WP_008516476.1	WP_008516476.1	1058	WP_008516476.1 NAD-dependent epimerase [Dethiobacter alkaliphilus]
23.8942	24.4653	24.8727	24.8604	24.6901	24.48			6	6	6	15.9	15.9	15.9	42.803	0	12.066	272370000	16	11	812980	368480	423710	6108900	4831100	3339700	0.365294	0.536786	-0.26614	0.831541	-0.874465	WP_008516480.1	WP_008516480.1	1059	WP_008516480.1 glycosyltransferase [Dethiobacter alkaliphilus]
24.8798	25.1056	25.6238	25.9975	26.4731	25.8862	+	Fe_TS	11	11	11	20.9	20.9	20.9	66.112	0	20.476	735120000	34	21	815360	516360	1740600	3255700	4924100	2745900	1.4911	0.0343525	-0.915862	0.530027	-3.22009	WP_008516482.1	WP_008516482.1	1060	WP_008516482.1 asparagine synthase-related protein [Dethiobacter alkaliphilus]
26.1009	26.1445	23.9717	27.699	27.5404	27.5168	+	Fe_TS	7	7	7	24.2	24.2	24.2	35.777	0	23.245	1592000000	18	22	1107800	2135200	0	21908000	16323000	18090000	1.41136	0.0382928	-2.17969	0.220724	-3.02994	WP_008516484.1	WP_008516484.1	1061	WP_008516484.1 hypothetical protein [Dethiobacter alkaliphilus]
27.3557	23.0541	25.5964	25.729	25.6305	25.925			3	3	3	8.7	8.7	8.7	42.196	0	5.7966	392210000	17	6	8150100	525780	0	5089100	4169300	5136900	0.124567	0.845847	-0.42612	0.744261	-0.340456	WP_008516487.1	WP_008516487.1	1062	WP_008516487.1 glycosyltransferase family 1 protein [Dethiobacter alkaliphilus]
24.8513	24.1696	24.9135	25.5008	26.0396	25.8247	+	Fe_TS	4	4	4	13.3	13.3	13.3	42.362	0	20.876	487600000	19	11	1781100	945230	1529000	6283700	5825800	6063600	1.79617	0.0194378	-1.14351	0.452657	-4.01054	WP_008516489.1	WP_008516489.1	1063	WP_008516489.1 glycosyltransferase family 4 protein [Dethiobacter alkaliphilus]
26.9699	27.1145	26.9082	27.1073	27.4832	26.664			9	9	9	36.7	36.7	36.7	33.622	0	58.503	2286100000	20	33	5667100	5508900	9703000	25716000	17567000	18073000	0.131307	0.838585	-0.0873146	0.941273	-0.357068	WP_008516491.1	WP_008516491.1	1064	WP_008516491.1 NAD(P)H-binding protein [Dethiobacter alkaliphilus]
24.7525	26.0161	23.3952	25.4561	25.8794	25.6198			3	3	3	29.9	29.9	29.9	20.099	0	9.0108	360830000	8	10	1236000	0	0	8262400	10595000	6560300	0.53515	0.323431	-0.930543	0.524661	-1.21365	WP_008516494.1	WP_008516494.1	1066	WP_008516494.1 PglB [Dethiobacter alkaliphilus]
24.7204	24.9058	23.8542	26.1174	25.6286	25.7911	+	Fe_TS	9	9	9	27.7	27.7	27.7	41.759	0	63.768	812350000	16	18	303220	1512500	0	18911000	14270000	14070000	1.72431	0.0218422	-1.35227	0.391675	-3.81455	WP_008516496.1	WP_008516496.1	1067	WP_008516496.1 aminotransferase class I/II-fold pyridoxal phosphate-dependent enzyme [Dethiobacter alkaliphilus]
24.056	25.3971	24.901	27.588	27.5627	27.4032	+	Fe_TS	7	7	7	27.8	27.8	27.8	25.889	0	56.032	2356700000	10	30	1977300	2912900	739520	65456000	64417000	51631000	2.63731	0.00541615	-2.73329	0.150383	-6.90667	WP_008516499.1	WP_008516499.1	1069	WP_008516499.1 CpsD/CapB family tyrosine-protein kinase [Dethiobacter alkaliphilus]
24.1902	23.5553	23.9491	27.9732	27.676	28.2203	+	Fe_TS	4	4	4	17	17	17	24.306	0	14.766	1274400000	9	9	982890	497510	0	49452000	41778000	48888000	4.1239	0	-4.0583	0.0600249	-16.7085	WP_008516500.1	WP_008516500.1	1070	WP_008516500.1 Wzz/FepE/Etk N-terminal domain-containing protein [Dethiobacter alkaliphilus]
24.4455	24.2715	23.604	24.1162	24.8083	23.9697			2	2	2	7.5	7.5	7.5	28.015	0	4.1665	135520000	11	3	505060	460820	647060	2206400	2360200	881240	0.202259	0.746862	-0.191013	0.87599	-0.524452	WP_008516501.1	WP_008516501.1	1071	WP_008516501.1 protein-tyrosine-phosphatase [Dethiobacter alkaliphilus]
25.3888	26.6273	25.4524	27.3902	27.2656	27.494	+	Fe_TS	7	7	7	23.4	23.4	23.4	34.362	0	40.606	1347100000	16	20	4092500	4738800	4128400	20288000	21647000	26785000	1.72799	0.0212334	-1.56044	0.339047	-3.82442	WP_008516508.1	WP_008516508.1	1073	WP_008516508.1 LCP family protein [Dethiobacter alkaliphilus]
26.5959	26.9875	27.5304	26.4515	26.7235	26.238			10	10	10	29	29	29	33.196	0	69.322	1332700000	13	40	6996900	8306300	13713000	17344000	18230000	16019000	0.863966	0.128027	0.566963	1.4814	1.85758	WP_008516511.1;WP_040378837.1	WP_008516511.1	1074	WP_008516511.1 GDP-mannose 4,6-dehydratase [Dethiobacter alkaliphilus]
23.5245	23.9764	23.1466	25.2565	25.3699	25.5691	+	Fe_TS	3	3	3	13	13	13	27.42	0	21.462	237630000	13	6	356140	375880	997640	5546200	5056900	5946400	2.706	0.00523077	-1.84932	0.277523	-7.20412	WP_008516517.1	WP_008516517.1	1076	WP_008516517.1 NTP transferase domain-containing protein [Dethiobacter alkaliphilus]
25.0645	25.6306	24.9264	25.955	25.8168	25.9934	+	Fe_TS	8	8	8	26.6	26.6	26.6	41.001	0	36.93	645730000	18	17	3315400	3084400	860720	10838000	8276700	9498300	1.49058	0.0342365	-0.714602	0.609373	-3.21884	WP_008516519.1	WP_008516519.1	1077	WP_008516519.1 phosphonopyruvate decarboxylase [Dethiobacter alkaliphilus]
29.064	28.737	29.3401	29.7974	29.6211	29.6552	+	Fe_TS	23	23	23	57.4	57.4	57.4	48.215	0	278.3	15685000000	23	128	57429000	14915000	37031000	108680000	93766000	97696000	1.61574	0.0268561	-0.644231	0.639834	-3.53027	WP_008516520.1	WP_008516520.1	1078	WP_008516520.1 phosphoenolpyruvate mutase [Dethiobacter alkaliphilus]
26.9952	27.5909	27.904	25.6898	26.0362	25.7763	+	Fe_TS	7	7	7	20.8	20.8	20.8	40.785	0	31.95	1042200000	18	25	8732600	7558100	11451000	10124000	11578000	8457900	2.35988	0.00895652	1.66255	3.16576	5.8103	WP_008516522.1	WP_008516522.1	1079	WP_008516522.1 phosphonoacetaldehyde reductase [Dethiobacter alkaliphilus]
26.0147	25.6382	24.9698	25.8174	24.9364	25.5406			4	4	4	8.8	8.8	8.8	47.254	0	2.2577	418900000	26	12	1438200	1036700	1510600	2806800	2652900	3124600	0.0976807	0.87887	0.109426	1.0788	0.272702	WP_008516524.1	WP_008516524.1	1080	WP_008516524.1 CDP-glycerol--poly(glycerophosphate) glycerophosphotransferase [Dethiobacter alkaliphilus]
28.2103	28.0879	26.7484	28.9701	28.8522	28.9614			33	33	33	39.7	39.7	39.7	108.56	0	228.55	13376000000	47	160	15045000	10111000	3820400	57299000	41201000	50134000	1.24507	0.0513554	-1.2457	0.421703	-2.65178	WP_008516531.1	WP_008516531.1	1082	WP_008516531.1 acylphosphatase [Dethiobacter alkaliphilus]
23.6699	24.3765	24.9601	25.17	24.9401	25.0089			2	2	2	1.9	1.9	1.9	105.04	0.00096293	2.0443	164710000	38	6	207870	153290	0	915340	738670	829080	0.863709	0.127898	-0.704152	0.613803	-1.85707	WP_008516532.1	WP_008516532.1	1083	WP_008516532.1 acylphosphatase [Dethiobacter alkaliphilus]
22.8318	22.4273	24.5351	24.2578	24.3043	23.3562			2	2	2	2	2	2	62.703	0	3.6853	103780000	26	6	240110	45392	0	877450	502340	310740	0.421866	0.451871	-0.708039	0.612152	-0.989209	WP_008516533.1	WP_008516533.1	1084	WP_008516533.1 acylphosphatase [Dethiobacter alkaliphilus]
25.6503	26.1302	25.8072	26.0072	26.3833	25.7379			4	4	4	12	12	12	49.451	0	46.607	659600000	23	10	731370	315110	1152200	3994000	2100900	2243000	0.314351	0.605622	-0.180276	0.882534	-0.768788	WP_008516535.1	WP_008516535.1	1085	WP_008516535.1 CDP-glycerol--poly(glycerophosphate) glycerophosphotransferase [Dethiobacter alkaliphilus]
24.8595	25.7955	24.753	27.4039	27.1614	27.1282	+	Fe_TS	7	7	7	30.8	30.8	30.8	28.409	0	27.629	1377700000	14	17	0	687220	1962300	29332000	23202000	24386000	2.4423	0.00890821	-2.09518	0.234038	-6.11938	WP_008516536.1	WP_008516536.1	1086	WP_008516536.1 sugar phosphate nucleotidyltransferase [Dethiobacter alkaliphilus]
28.2198	29.3924	26.8495	28.3162	28.1344	28.6025			10	10	10	21.5	21.5	21.5	60.175	0	24.61	3408200000	22	27	8806700	5257500	2194500	95990000	18118000	21082000	0.0942227	0.882657	-0.197152	0.872271	-0.263802	WP_008516542.1	WP_008516542.1	1088	WP_008516542.1 LCP family protein [Dethiobacter alkaliphilus]
26.449	24.2336	28.4713	22.4102	25.2146	23.2194			2	2	2	6.5	6.5	6.5	30.453	0	5.4706	493940000	10	8	13394000	3628300	20265000	2250800	7679900	2175500	0.870647	0.126648	2.76989	6.82058	1.87087	WP_008516544.1	WP_008516544.1	1089	WP_008516544.1 DUF5667 domain-containing protein [Dethiobacter alkaliphilus]
27.0119	27.5494	27.4445	26.3194	26.5073	26.4847	+	Fe_TS	4	4	4	31.4	31.4	31.4	15.474	0	31.416	1016900000	7	26	19980000	18857000	30020000	18340000	37236000	20840000	2.16733	0.0135719	0.898134	1.86365	5.13762	WP_008516545.1	WP_008516545.1	1090	WP_008516545.1 MaoC family dehydratase [Dethiobacter alkaliphilus]
30.7552	29.7861	29.4767	24.3519	24.1866	23.9554	+	Fe_TS	2	2	2	10.2	10.2	10.2	9.8221	0	4.1634	3210900000	3	9	280530000	91129000	171130000	463810000	57833000	5876300	3.88508	0	5.8414	57.337	14.5349	WP_008516546.1	WP_008516546.1	1091	WP_008516546.1 type II toxin-antitoxin system Phd/YefM family antitoxin [Dethiobacter alkaliphilus]
27.3639	27.2171	26.4532	22.6269	23.43	24.5631	+	Fe_TS	2	2	2	27.6	27.6	27.6	10.099	0	30.836	398720000	2	10	92567000	48311000	35785000	0	3226400	19470000	2.27979	0.009875	3.47138	11.0915	5.52237	WP_008516548.1	WP_008516548.1	1092	WP_008516548.1 sporulation transcriptional regulator SpoIIID [Dethiobacter alkaliphilus]
24.1688	25.2223	26.2859	24.8522	24.2104	23.9161			2	2	2	6.7	6.7	6.7	40.382	0	7.0263	119540000	16	2	0	2178000	3022800	669910	571550	1028900	0.600292	0.265415	0.899417	1.86531	1.34095	WP_008516550.1	WP_008516550.1	1093	WP_008516550.1 serine hydrolase [Dethiobacter alkaliphilus]
25.2021	23.7936	26.5515	25.0943	25.1257	25.4634			4	4	4	11.4	11.4	11.4	45.105	0	24.804	288570000	21	10	1175700	1100400	3764900	2904900	2635000	2160500	0.0187426	0.9743	-0.0453612	0.969047	-0.0563552	WP_008516555.1	WP_008516555.1	1096	WP_008516555.1 UDP-N-acetylglucosamine 1-carboxyvinyltransferase [Dethiobacter alkaliphilus]
30.6438	30.0812	30.4715	30.6814	30.7166	30.7403			17	17	17	73.4	73.4	73.4	22.644	0	147.43	44250000000	12	204	192980000	119250000	191920000	447380000	516850000	499570000	0.873609	0.126274	-0.313967	0.804427	-1.87677	WP_008516557.1	WP_008516557.1	1097	WP_008516557.1 hypothetical protein [Dethiobacter alkaliphilus]
26.7777	27.3758	26.8254	29.9097	29.9107	30.1032	+	Fe_TS	6	6	6	19.5	19.5	19.5	44.058	0	79.034	8473300000	10	46	14539000	19436000	13583000	267240000	227040000	263400000	3.90781	0	-2.98157	0.126607	-14.7294	WP_008516558.1	WP_008516558.1	1098	WP_008516558.1 hypothetical protein [Dethiobacter alkaliphilus]
27.0666	27.8948	28.8844	27.7786	27.6318	27.9042			7	7	7	24.9	24.9	24.9	44.45	0	67.005	3021100000	15	36	9057300	9378200	23009000	34119000	25120000	25574000	0.121683	0.847854	0.177085	1.1306	0.333303	WP_008516559.1	WP_008516559.1	1099	WP_008516559.1 cytochrome c [Dethiobacter alkaliphilus]
24.8131	23.1745	24.3403	24.8218	24.6205	24.4029			2	2	2	23.8	23.8	23.8	9.2396	0.0073937	1.0603	131960000	5	4	545850	1969100	4537100	9736600	4471700	5131500	0.431266	0.439468	-0.505759	0.70429	-1.00806	WP_008516563.1	WP_008516563.1	1100	WP_008516563.1 AbrB/MazE/SpoVT family DNA-binding domain-containing protein [Dethiobacter alkaliphilus]
30.9248	30.7142	30.1962	30.9441	30.6382	31.0258			14	14	14	44.9	44.9	44.9	24.303	0	78.779	39643000000	6	117	483720000	261690000	219800000	1071900000	1022000000	1052700000	0.449744	0.419097	-0.257598	0.836479	-1.04498	WP_008516566.1	WP_008516566.1	1101	WP_008516566.1 V-type ATP synthase subunit D [Dethiobacter alkaliphilus]
32.5468	32.372	32.3279	32.0836	32.2173	32.2774			27	27	27	63.6	63.6	63.6	51.13	0	323.31	179470000000	23	454	992790000	653780000	763950000	1337200000	1366200000	1349200000	1.1898	0.0580733	0.222806	1.167	2.531	WP_008516567.1	WP_008516567.1	1102	WP_008516567.1 V-type ATP synthase subunit B [Dethiobacter alkaliphilus]
30.7048	30.8157	30.8049	31.3898	30.5369	30.9285			5	5	5	45.5	45.5	45.5	11.658	0	25.649	18502000000	6	65	245360000	152650000	303830000	618390000	439460000	507970000	0.286231	0.636272	-0.176611	0.884779	-0.709233	WP_008516569.1	WP_008516569.1	1103	WP_008516569.1 V-type ATP synthase subunit F [Dethiobacter alkaliphilus]
31.2072	31.1861	31.6952	31.3108	31.0705	31.3664			19	19	19	54.5	54.5	54.5	38.803	0	171.68	51219000000	17	324	257350000	195970000	283660000	511610000	458970000	437250000	0.235652	0.700833	0.113551	1.08189	0.599357	WP_008516570.1	WP_008516570.1	1104	WP_008516570.1 V-type ATP synthase subunit C [Dethiobacter alkaliphilus]
32.3193	32.241	32.4406	31.9839	32.1563	31.9852	+	Fe_TS	22	22	22	61.3	61.3	61.3	21.924	0	264.6	120430000000	12	374	1152900000	862860000	1122200000	2215000000	1734700000	1579000000	1.63489	0.0261538	0.291834	1.2242	3.57942	WP_008516571.1	WP_008516571.1	1105	WP_008516571.1 V-type ATP synthase subunit E [Dethiobacter alkaliphilus]
25.2869	25.2083	26.5915	28.596	28.2288	28.4807	+	Fe_TS	1	1	1	6.9	6.9	6.9	16.294	0	3.502	1536700000	2	6	12640000	6381600	24722000	272090000	133460000	207840000	2.39401	0.00944954	-2.73959	0.149727	-5.93667	WP_008516574.1	WP_008516574.1	1106	WP_008516574.1 V-type ATP synthase subunit K [Dethiobacter alkaliphilus]
32.1381	32.6065	32.8799	31.9777	31.949	31.891	+	Fe_TS	11	11	11	75	75	75	11.938	0	74.338	82809000000	9	182	1064700000	898260000	1426700000	1932100000	1602000000	1578700000	1.29451	0.0477371	0.602266	1.5181	2.76179	WP_008516577.1	WP_008516577.1	1107	WP_008516577.1 V-type sodium ATP synthase subunit G [Dethiobacter alkaliphilus]
30.6441	30.933	30.2203	30.4897	30.4972	30.5394			27	27	27	64.6	64.6	64.6	40.002	0	214.83	54651000000	19	214	324190000	277720000	203560000	573600000	482340000	489930000	0.163884	0.795201	0.0903854	1.06465	0.435496	WP_008516579.1	WP_008516579.1	1108	WP_008516579.1 acetyl-CoA C-acetyltransferase [Dethiobacter alkaliphilus]
29.5897	29.6683	28.4932	29.9064	29.9985	29.6803			19	19	19	55.5	55.5	55.5	44.521	0	187.52	17083000000	22	106	70243000	45536000	26199000	175200000	166060000	171050000	0.714708	0.192904	-0.611295	0.654609	-1.56391	WP_008516586.1	WP_008516586.1	1109	WP_008516586.1 serine hydroxymethyltransferase [Dethiobacter alkaliphilus]
28.6772	28.7677	29.116	29.5697	29.2197	29.3467	+	Fe_TS	7	7	7	38.1	38.1	38.1	16.985	0	45.832	12243000000	5	97	162500000	123090000	204040000	442920000	307820000	358200000	1.4486	0.0369639	-0.525067	0.694927	-3.11799	WP_008516588.1	WP_008516588.1	1110	WP_008516588.1 ribose 5-phosphate isomerase B [Dethiobacter alkaliphilus]
28.4572	28.6261	29.2327	28.7783	28.5457	28.8724			6	6	6	52	52	52	15.874	0	64.689	6805700000	8	68	48132000	22388000	71573000	133650000	98292000	128330000	0.0539207	0.93418	0.0398509	1.02801	0.156472	WP_008516589.1	WP_008516589.1	1111	WP_008516589.1 low molecular weight protein arginine phosphatase [Dethiobacter alkaliphilus]
28.79	29.5735	29.6175	28.6335	28.7741	28.4261			7	7	7	30.2	30.2	30.2	26.911	0	72.988	7615900000	12	55	54297000	58948000	80256000	92930000	108060000	67170000	1.17201	0.06122	0.715776	1.64237	2.49261	WP_008516591.1	WP_008516591.1	1112	WP_008516591.1 nickel pincer cofactor biosynthesis protein LarB [Dethiobacter alkaliphilus]
28.6412	27.9551	24.3892	28.5056	28.3446	28.6496			8	8	8	22.5	22.5	22.5	42.692	0	57.277	1941200000	17	24	4737200	1332300	2295600	11888000	10741000	13786000	0.497284	0.360631	-1.50476	0.352388	-1.1392	WP_008516592.1	WP_008516592.1	1113	WP_008516592.1 nickel pincer cofactor biosynthesis protein LarC [Dethiobacter alkaliphilus]
28.7637	28.9705	28.303	28.7619	29.1963	28.8863			9	9	9	33.1	33.1	33.1	29.339	0	84.348	4957500000	14	40	42856000	11770000	16659000	65056000	83512000	62862000	0.498327	0.36029	-0.269138	0.829815	-1.14126	WP_008516593.1	WP_008516593.1	1114	WP_008516593.1 ATP-dependent sacrificial sulfur transferase LarE [Dethiobacter alkaliphilus]
27.3828	26.817	27.3654	27.4252	27.5563	27.8153			5	5	5	10.9	10.9	10.9	58.022	0	35.833	3103700000	15	48	12413000	6334900	7063100	31528000	26009000	31847000	0.875643	0.125974	-0.410508	0.752358	-1.88082	WP_008516596.1	WP_008516596.1	1115	WP_008516596.1 Na/Pi cotransporter family protein [Dethiobacter alkaliphilus]
28.646	28.4644	28.3919	28.2981	28.5708	28.3377			3	3	3	28.1	28.1	28.1	15.871	0	35.505	2382500000	4	15	27503000	20717000	29493000	27629000	27532000	16552000	0.361375	0.542256	0.098587	1.07072	0.866425	WP_008516601.1	WP_008516601.1	1116	WP_008516601.1 nickel-responsive transcriptional regulator NikR [Dethiobacter alkaliphilus]
24.1377	24.5921	24.8792	25.3341	24.7574	25.3231			3	3	3	15.2	15.2	15.2	30.85	0	30.195	371930000	12	7	0	1361400	1578000	8801300	5688500	7007500	0.97989	0.0952516	-0.601823	0.658921	-2.09077	WP_008516603.1	WP_008516603.1	1117	WP_008516603.1 peptide chain release factor N(5)-glutamine methyltransferase [Dethiobacter alkaliphilus]
29.5682	29.5546	29.0356	30.3338	30.482	30.4391	+	Fe_TS	17	17	17	54.2	54.2	54.2	40.156	0	250.05	20598000000	19	124	89874000	61856000	41274000	194890000	217610000	197690000	2.33243	0.00861925	-1.03219	0.488966	-5.71025	WP_008516604.1	WP_008516604.1	1118	WP_008516604.1 peptide chain release factor 1 [Dethiobacter alkaliphilus]
25.691	25.4511	26.3731	26.8315	26.7334	26.6176	+	Fe_TS	4	4	4	13.8	13.8	13.8	32.46	0	8.0194	767500000	14	12	2574600	1041000	1333300	13635000	9172200	10138000	1.45846	0.035888	-0.889085	0.539956	-3.14151	WP_008516605.1	WP_008516605.1	1119	WP_008516605.1 DUF1385 domain-containing protein [Dethiobacter alkaliphilus]
27.2647	26.5892	23.6448	30.326	31.1331	29.7125	+	Fe_TS	5	5	5	55.4	55.4	55.4	7.3926	0	38.465	7189000000	3	28	52865000	11967000	14261000	870000000	918690000	333170000	1.73605	0.0208516	-4.55767	0.0424625	-3.84612	WP_008516607.1	WP_008516607.1	1120	WP_008516607.1 50S ribosomal protein L31 [Dethiobacter alkaliphilus]
27.3135	28.0838	28.3307	23.8526	24.0202	24.4057	+	Fe_TS	6	6	6	20.7	20.7	20.7	35.816	0	31.73	809850000	18	15	15466000	11464000	8909700	0	507620	993860	3.40913	0.00568421	3.81653	14.0893	10.988	WP_008516609.1	WP_008516609.1	1121	WP_008516609.1 M23 family metallopeptidase [Dethiobacter alkaliphilus]
30.9444	31.3995	31.222	31.5124	31.5946	31.5336			18	18	18	54.8	54.8	54.8	34.994	0	201.93	65965000000	18	299	297410000	238880000	281590000	583160000	631420000	696930000	1.24861	0.0514635	-0.35824	0.780116	-2.6596	WP_008516611.1	WP_008516611.1	1122	WP_008516611.1 class II fructose-bisphosphatase [Dethiobacter alkaliphilus]
28.3412	28.2811	28.9947	28.7264	28.3545	28.7275			8	8	8	42.1	42.1	42.1	23.049	0	82.351	10182000000	7	91	91676000	57447000	117940000	279080000	193420000	241830000	0.0870872	0.88984	-0.0637932	0.956745	-0.245293	WP_008516612.1	WP_008516612.1	1123	WP_008516612.1 fructose-6-phosphate aldolase [Dethiobacter alkaliphilus]
30.5531	30.667	31.2845	30.5132	30.3973	30.3881			25	25	25	81.7	81.7	81.7	30.839	0	323.31	54636000000	18	340	247160000	186200000	362800000	372630000	377680000	340530000	0.805574	0.147505	0.401965	1.32131	1.74202	WP_008516613.1	WP_008516613.1	1124	WP_008516613.1 class II fructose-1,6-bisphosphate aldolase [Dethiobacter alkaliphilus]
27.6858	28.226	28.9127	28.7752	28.6582	28.7581			4	4	4	48.8	48.8	48.8	13.453	0	38.002	3499600000	8	20	23974000	17724000	45030000	118690000	93560000	106550000	0.567457	0.29208	-0.455694	0.729159	-1.27687	WP_008516614.1	WP_008516614.1	1125	WP_008516614.1 response regulator [Dethiobacter alkaliphilus]
27.1175	27.5646	28.7785	27.784	27.6538	28.3525			6	6	6	23.7	23.7	23.7	32.104	0	36.993	2190000000	11	20	16870000	11236000	39079000	45103000	32814000	47805000	0.0711709	0.909773	-0.10989	0.926659	-0.203269	WP_008516618.1	WP_008516618.1	1126	WP_008516618.1 signal peptide peptidase SppA [Dethiobacter alkaliphilus]
23.6121	24.5173	24.0232	26.2574	26.804	26.8042	+	Fe_TS	2	2	2	98.2	98.2	98.2	6.0897	0	31.458	697480000	2	8	7987600	0	8262700	22189000	22972000	27230000	2.89097	0.00542609	-2.57099	0.168289	-8.06235	WP_008516620.1	WP_008516620.1	1127	WP_008516620.1 4Fe-4S binding protein [Dethiobacter alkaliphilus]
29.8787	29.6741	29.0473	30.4335	30.2847	30.3615	+	Fe_TS	25	25	25	50.5	50.5	50.5	59.878	0	219.9	37036000000	26	201	108430000	41572000	32624000	338470000	284380000	314950000	1.50625	0.0330154	-0.826517	0.563889	-3.25693	WP_008516622.1	WP_008516622.1	1128	WP_008516622.1 CTP synthase [Dethiobacter alkaliphilus]
24.9381	25.0423	24.7309	25.6538	25.6568	25.2409	+	Fe_TS	3	3	3	11	11	11	34.366	0	13.54	359800000	15	16	2048200	1324300	474620	5685900	5432000	4747800	1.68166	0.0240082	-0.61337	0.653668	-3.70122	WP_008516624.1	WP_008516624.1	1129	WP_008516624.1 agmatinase [Dethiobacter alkaliphilus]
28.4134	28.334	28.9105	29.1622	28.5717	28.9104			9	9	9	34.1	34.1	34.1	30.679	0	53.664	5955300000	15	58	44638000	26728000	47977000	146270000	61228000	66977000	0.590854	0.27182	-0.328817	0.796189	-1.32255	WP_008516626.1	WP_008516626.1	1130	WP_008516626.1 polyamine aminopropyltransferase [Dethiobacter alkaliphilus]
30.4746	27.5836	27.6239	29.8168	26.5696	26.2413			1	1	1	7.2	7.2	7.2	15.936	0	4.8324	3695900000	4	15	199840000	13532000	18225000	188360000	23124000	16341000	0.274289	0.651995	1.01811	2.02526	0.683633	WP_008516629.1	WP_008516629.1	1131	WP_008516629.1 arginine decarboxylase, pyruvoyl-dependent [Dethiobacter alkaliphilus]
25.8841	26.2856	25.7201	23.9042	25.7961	25.9766			8	8	8	13.8	13.8	13.8	83.021	0	22.838	456070000	29	13	3472300	2060900	2000200	0	2273300	2044300	0.466759	0.396915	0.737626	1.66743	1.07881	WP_008516631.1	WP_008516631.1	1132	WP_008516631.1 penicillin-binding protein 1A [Dethiobacter alkaliphilus]
31.4656	31.4919	32.6087	31.3547	31.2458	31.074			15	15	15	91.7	91.7	91.7	22.328	0	253.57	58529000000	13	233	322280000	217380000	519970000	504500000	406860000	384820000	0.751548	0.173434	0.630578	1.54819	1.63593	WP_008516632.1	WP_008516632.1	1133	WP_008516632.1 MBL fold metallo-hydrolase [Dethiobacter alkaliphilus]
30.9269	31.2535	31.4137	31.861	31.591	31.5756	+	Fe_TS	18	18	18	50	50	50	46.03	0	221.71	86061000000	21	392	191050000	169140000	272350000	654320000	477130000	548210000	1.31194	0.04612	-0.477854	0.718045	-2.80104	WP_008516635.1	WP_008516635.1	1134	WP_008516635.1 homocysteine synthase [Dethiobacter alkaliphilus]
30.9589	30.9085	31.046	31.4111	31.2709	31.2922	+	Fe_TS	17	17	17	50.6	50.6	50.6	40.252	0	297.15	93916000000	18	371	438470000	325700000	370410000	998000000	723740000	805530000	2.40101	0.00962617	-0.35361	0.782623	-5.96288	WP_008516638.1	WP_008516638.1	1135	WP_008516638.1 3-phosphoserine/phosphohydroxythreonine transaminase [Dethiobacter alkaliphilus]
30.9042	30.9461	31.3175	30.9958	31.023	31.0038			24	24	24	73.5	73.5	73.5	42.658	0	300.48	68294000000	21	303	275810000	179440000	305220000	612020000	513160000	626540000	0.135754	0.833547	0.0484212	1.03413	0.367951	WP_008516640.1	WP_008516640.1	1136	WP_008516640.1 pyridoxal phosphate-dependent aminotransferase [Dethiobacter alkaliphilus]
31.1685	31.4688	32.444	32.1847	32.2661	32.3355			8	8	8	20.4	20.4	20.4	57.094	0	174.08	107090000000	10	462	495910000	427470000	771850000	1783200000	1508100000	1669300000	0.664968	0.222954	-0.568373	0.674377	-1.46694	WP_008516646.1	WP_008516646.1	1137	WP_008516646.1 ABC transporter substrate-binding protein, partial [Dethiobacter alkaliphilus]
26.1552	24.3989	25.0622	26.6543	26.6039	26.8771	+	Fe_TS	3	3	3	8	8	8	33.999	0	2.7089	573490000	9	8	3038300	2977500	0	17822000	20022000	19862000	1.35669	0.0427519	-1.50633	0.352004	-2.90299	WP_008516647.1	WP_008516647.1	1138	WP_008516647.1 ABC transporter permease [Dethiobacter alkaliphilus]
26.0638	26.1557	25.1822	27.1217	26.846	26.6171	+	Fe_TS	3	3	3	11.4	11.4	11.4	31.982	0	9.7418	579350000	7	8	2767000	1773200	1847500	20938000	20521000	22900000	1.43856	0.0367524	-1.06101	0.479297	-3.09411	WP_008516648.1	WP_008516648.1	1139	WP_008516648.1 ABC transporter permease [Dethiobacter alkaliphilus]
27.286	27.3398	24.6565	29.1775	29.1024	28.7949	+	Fe_TS	9	9	9	36.3	36.3	36.3	36.332	0	76.238	5971800000	14	38	15606000	9984700	1134800	73818000	77747000	65751000	1.35875	0.0426786	-2.5975	0.165225	-2.90773	WP_008516649.1	WP_008516649.1	1140	WP_008516649.1 ABC transporter ATP-binding protein [Dethiobacter alkaliphilus]
27.0251	26.6867	23.8494	27.8941	28.0066	27.8102			11	11	11	33.2	33.2	33.2	36.427	0	75.832	4644600000	17	51	11973000	7934000	53807	60187000	45911000	49992000	0.951247	0.100937	-2.0499	0.241501	-2.03261	WP_008516650.1	WP_008516650.1	1141	WP_008516650.1 dipeptide ABC transporter ATP-binding protein [Dethiobacter alkaliphilus]
27.2177	26.3426	25.2874	25.1718	25.4065	25.0642			5	5	5	5.7	5.7	5.7	79.168	0	10.981	447420000	33	10	3949300	1569900	536500	2477200	3156000	1869400	0.877161	0.125226	1.06839	2.09709	1.88385	WP_008516652.1	WP_008516652.1	1142	WP_008516652.1 plasmid pRiA4b ORF-3 family protein [Dethiobacter alkaliphilus]
26.8275	27.3947	28.2324	26.8333	25.9434	26.2031			5	5	5	33.1	33.1	33.1	15.007	0	24.437	1254900000	7	23	19448000	4708500	35858000	43119000	26565000	32700000	1.1205	0.0674814	1.15825	2.23187	2.38266	WP_008516654.1	WP_008516654.1	1143	WP_008516654.1 DUF6508 domain-containing protein [Dethiobacter alkaliphilus]
28.8616	28.9225	29.5391	28.9033	28.8505	29.0265			7	7	7	27.4	27.4	27.4	24.574	0	33.869	7728900000	11	55	44765000	34768000	61035000	117070000	88997000	100870000	0.335442	0.580499	0.180949	1.13363	0.812857	WP_008516657.1	WP_008516657.1	1144	WP_008516657.1 hypothetical protein [Dethiobacter alkaliphilus]
28.1816	28.3002	29.0531	28.6631	28.8881	28.7531			4	4	4	25.9	25.9	25.9	22.141	0	28.979	3113900000	11	23	19845000	15331000	33977000	64808000	65792000	71337000	0.384589	0.506722	-0.256446	0.837148	-0.91387	WP_008516660.1	WP_008516660.1	1145	WP_008516660.1 hypothetical protein [Dethiobacter alkaliphilus]
27.68	27.814	28.6898	28.4653	28.8487	28.682			4	4	4	19.5	19.5	19.5	23.627	0	14.584	2112800000	9	16	19488000	16991000	30994000	53450000	54564000	59274000	0.835168	0.137226	-0.604093	0.657885	-1.80045	WP_008516661.1	WP_008516661.1	1146	WP_008516661.1 hypothetical protein [Dethiobacter alkaliphilus]
26.1016	26.6713	25.6618	25.826	25.3228	24.6573			7	7	7	31.8	31.8	31.8	22.467	0	11.609	447850000	10	12	9764200	7600600	1183600	8572700	11081000	6583000	0.914997	0.110443	0.876204	1.83554	1.95953	WP_008516663.1	WP_008516663.1	1148	WP_008516663.1 acyl-CoA/acyl-ACP dehydrogenase [Dethiobacter alkaliphilus]
28.5571	28.375	29.546	29.4186	29.2552	29.3836			8	8	8	48.1	48.1	48.1	20.792	0	65.543	4881600000	8	40	41486000	23150000	75266000	167690000	137330000	144300000	0.647915	0.231265	-0.526438	0.694267	-1.43373	WP_008516670.1	WP_008516670.1	1149	WP_008516670.1 LemA family protein [Dethiobacter alkaliphilus]
26.7575	26.0459	24.6198	25.8651	25.7166	24.1473			3	3	3	11.1	11.1	11.1	40.641	0	12.238	442390000	18	5	2900400	1781600	509350	2431800	2292800	1172800	0.270934	0.655642	0.5647	1.47908	0.676404	WP_008516672.1	WP_008516672.1	1150	WP_008516672.1 WYL domain-containing protein [Dethiobacter alkaliphilus]
27.6991	28.3038	27.5391	27.8333	27.8643	27.8415			14	14	14	43.2	43.2	43.2	34.793	0	106.83	4862500000	21	67	22153000	23982000	15905000	44047000	35213000	44029000	0.00137068	0.999268	0.000979106	1.00068	0.00420153	WP_008516674.1	WP_008516674.1	1151	WP_008516674.1 aldo/keto reductase [Dethiobacter alkaliphilus]
29.5159	29.113	28.5014	28.1682	28.0036	28.5412			29	29	29	44.2	44.2	44.2	81.415	0	314.56	14454000000	38	175	55617000	27040000	22237000	48089000	36075000	43881000	1.13097	0.066782	0.805788	1.7481	2.40486	WP_008516677.1	WP_008516677.1	1152	WP_008516677.1 HAD-IIB family hydrolase [Dethiobacter alkaliphilus]
29.1996	29.0774	29.9067	28.2046	28.2469	28.5223	+	Fe_TS	26	26	26	37.1	37.1	37.1	91.765	0	266.9	16312000000	40	170	58982000	34412000	62449000	56729000	51127000	63631000	1.74219	0.0207343	1.06996	2.09938	3.86271	WP_008516678.1	WP_008516678.1	1153	WP_008516678.1 sucrose synthase [Dethiobacter alkaliphilus]
26.8882	26.5362	25.9695	26.8593	27.0441	27.2374			13	13	13	25.5	25.5	25.5	66.484	0	68.24	2029200000	36	44	3662100	1085900	1235500	8540000	13811000	18650000	0.942474	0.103673	-0.582317	0.66789	-2.01487	WP_008516682.1	WP_008516682.1	1154	WP_008516682.1 DNA helicase RecQ [Dethiobacter alkaliphilus]
25.5568	25.8253	26.7205	26.1737	26.0457	26.3213			18	18	18	27.9	27.9	27.9	74.209	0	57.585	2137000000	33	36	4420900	2335500	5226500	13671000	11643000	12965000	0.151012	0.816611	-0.146025	0.903737	-0.404858	WP_008516683.1	WP_008516683.1	1155	WP_008516683.1 ATP-binding protein [Dethiobacter alkaliphilus]
25.9935	27.0144	26.9037	27.3604	27.1502	27.1668			9	9	9	40.9	40.9	40.9	26.794	0	27.593	1311700000	9	27	22666000	12472000	8212900	28861000	27827000	24788000	0.825641	0.140607	-0.588615	0.664981	-1.78161	WP_008516684.1	WP_008516684.1	1156	WP_008516684.1 amino acid ABC transporter ATP-binding protein [Dethiobacter alkaliphilus]
24.0585	24.2979	24.5304	26.1707	25.3721	26.2984	+	Fe_TS	4	4	4	20	20	20	25.29	0	5.8841	434230000	11	11	1603500	1048800	1630700	11063000	6853700	10480000	2.17296	0.0136678	-1.65147	0.318316	-5.15636	WP_008516685.1	WP_008516685.1	1157	WP_008516685.1 amino acid ABC transporter permease [Dethiobacter alkaliphilus]
30.6456	30.7939	31.8401	31.1603	30.9827	31.1404			7	7	7	31.3	31.3	31.3	30.607	0	82.247	20548000000	10	74	204550000	150240000	461380000	312380000	253530000	289520000	0.00112278	0.999212	-0.00130844	0.999093	-0.00344261	WP_008516686.1	WP_008516686.1	1158	WP_008516686.1 ABC transporter substrate-binding protein [Dethiobacter alkaliphilus]
30.6398	30.5584	30.7059	31.0788	30.9964	31.0727	+	Fe_TS	12	12	12	81.8	81.8	81.8	12.445	0	152.27	26134000000	6	136	183520000	165120000	255720000	545570000	353450000	405750000	2.92992	0.00594286	-0.414611	0.750222	-8.25431	WP_008516687.1	WP_008516687.1	1159	WP_008516687.1 hypothetical protein [Dethiobacter alkaliphilus]
28.6996	29.3592	24.4101	28.7849	29.4013	29.6183			3	3	3	43.9	43.9	43.9	8.8633	0	18.397	2788800000	4	11	31665000	161380000	54702000	144270000	50440000	202880000	0.493524	0.364933	-1.77852	0.291482	-1.13178	WP_008516688.1	WP_008516688.1	1160	WP_008516688.1 iron-only hydrogenase system regulator [Dethiobacter alkaliphilus]
24.6697	24.8626	24.3872	25.5621	25.3844	26.4623	+	Fe_TS	4	4	4	12.1	12.1	12.1	38.563	0	9.307	197330000	18	5	0	0	0	1767800	397190	8112300	1.49163	0.0344109	-1.16314	0.446539	-3.22139	WP_008516689.1	WP_008516689.1	1161	WP_008516689.1 [FeFe] hydrogenase H-cluster radical SAM maturase HydE [Dethiobacter alkaliphilus]
26.0953	25.6036	26.4471	26.3384	26.2757	26.6007			10	10	10	28.6	28.6	28.6	45.462	0	25.254	1448500000	22	34	3484000	1885100	3277200	10898000	11173000	14131000	0.604334	0.262126	-0.356229	0.781204	-1.34883	WP_008516691.1	WP_008516691.1	1162	WP_008516691.1 [FeFe] hydrogenase H-cluster maturation GTPase HydF [Dethiobacter alkaliphilus]
23.5148	24.6443	24.1136	25.2718	24.9187	26.138	+	Fe_TS	9	9	9	25.7	25.7	25.7	54.227	0	49.64	942680000	27	28	1001400	691100	721360	6673500	4851400	9880800	1.2996	0.0475831	-1.35191	0.391772	-2.77323	WP_008516692.1	WP_008516692.1	1163	WP_008516692.1 [FeFe] hydrogenase H-cluster radical SAM maturase HydG [Dethiobacter alkaliphilus]
25.6765	25.6766	24.1595	23.8518	24.1697	24.3683			2	2	2	22.8	22.8	22.8	16.499	0	7.116	216100000	9	3	2370000	1785300	0	4309100	3408100	7183400	0.921777	0.108259	1.04097	2.05761	1.97316	WP_008516694.1	WP_008516694.1	1164	WP_008516694.1 2Fe-2S iron-sulfur cluster-binding protein [Dethiobacter alkaliphilus]
26.8182	27.0628	24.9848	27.4438	27.4911	27.4666			21	21	21	36.2	36.2	36.2	82.107	0	101.47	3771700000	38	62	6435500	4540000	1119100	19285000	20175000	17407000	0.833408	0.138107	-1.17856	0.441792	-1.79697	WP_008516695.1	WP_008516695.1	1165	WP_008516695.1 molybdopterin-dependent oxidoreductase [Dethiobacter alkaliphilus]
32.0357	32.1459	31.929	32.788	32.9001	32.7699	+	Fe_TS	35	35	35	72.5	72.5	72.5	62.462	0	323.31	301980000000	29	660	674820000	459270000	468150000	2019800000	1689400000	1833900000	3.32866	0.00490909	-0.782462	0.581374	-10.4766	WP_008516702.1	WP_008516702.1	1167	WP_008516702.1 NADH-dependent [FeFe] hydrogenase, group A6 [Dethiobacter alkaliphilus]
32.169	32.0444	30.4826	32.7844	32.8106	32.7038			43	43	42	57.8	57.8	57.8	64.807	0	323.31	295900000000	30	755	681290000	444000000	164820000	2324200000	1933200000	2051200000	1.03774	0.0828854	-1.20091	0.435002	-2.2095	WP_008516703.1	WP_008516703.1	1168	WP_008516703.1 NADH-quinone oxidoreductase subunit NuoF [Dethiobacter alkaliphilus]
31.745	32.0665	29.974	32.0604	32.0613	31.853			12	12	12	64.8	64.8	64.8	13.969	0	62.943	90061000000	9	198	915510000	749570000	192280000	2189700000	2030700000	1910900000	0.485238	0.3731	-0.729733	0.603016	-1.11541	WP_008516704.1	WP_008516704.1	1169	WP_008516704.1 (2Fe-2S) ferredoxin domain-containing protein [Dethiobacter alkaliphilus]
31.2143	31.0372	31.2794	31.8935	31.7554	32.025	+	Fe_TS	8	8	8	41.6	41.6	41.6	18.46	0	161.36	52231000000	10	132	210200000	105380000	212760000	1244300000	772040000	1058400000	2.5933	0.00616279	-0.714324	0.609491	-6.72178	WP_008516705.1	WP_008516705.1	1170	WP_008516705.1 NADH-quinone oxidoreductase subunit NuoE [Dethiobacter alkaliphilus]
27.7299	27.341	26.3851	27.7385	27.7227	27.9768			19	19	19	31.9	31.9	31.9	82.137	0	134.39	5277100000	34	75	10432000	4548200	4266100	23463000	14377000	19003000	0.7432	0.178029	-0.66066	0.632589	-1.61959	WP_008516709.1	WP_008516709.1	1171	WP_008516709.1 sigma 54-interacting transcriptional regulator [Dethiobacter alkaliphilus]
25.3401	25.6522	26.196	25.7773	25.5592	25.7463			5	5	5	29	29	29	27.715	0	32.407	708870000	11	15	2622400	2142900	4595800	9909500	7113700	7464300	0.0463925	0.941853	0.0351493	1.02466	0.135604	WP_008516711.1	WP_008516711.1	1172	WP_008516711.1 5-oxoprolinase subunit PxpA [Dethiobacter alkaliphilus]
25.1272	26.2445	25.8305	24.9776	24.9501	25.0849			2	2	2	5.1	5.1	5.1	45.745	0	6.1437	307600000	12	11	481660	912710	783870	5892600	4751000	5627100	1.04307	0.0827314	0.729893	1.65852	2.22053	WP_008516715.1	WP_008516715.1	1174	WP_008516715.1 hypothetical protein [Dethiobacter alkaliphilus]
31.7793	31.3858	31.4479	30.7879	31.1217	31.4346			8	7	7	74.4	65.9	65.9	9.415	0	66.535	20383000000	5	100	700040000	387220000	563350000	555140000	380110000	694860000	0.882864	0.122546	0.422883	1.3406	1.89522	WP_008516718.1	WP_008516718.1	1175	WP_008516718.1 AbrB/MazE/SpoVT family DNA-binding domain-containing protein [Dethiobacter alkaliphilus]
26.0529	26.1165	28.5177	23.2361	24.3263	24.7826	+	Fe_TS	3	3	3	55.6	55.6	55.6	7.2372	0	4.9732	389530000	4	6	11497000	6431300	55147000	2456700	0	0	1.3916	0.0407334	2.7807	6.87184	2.98374	WP_008516721.1	WP_008516721.1	1176	WP_008516721.1 hypothetical protein [Dethiobacter alkaliphilus]
30.7005	30.2454	31.2427	31.1606	31.4075	31.2815			9	9	9	44.2	44.2	44.2	40.209	0	323.31	52764000000	10	206	331240000	177620000	311570000	1018200000	988550000	933040000	0.86744	0.127398	-0.553662	0.681289	-1.86449	WP_008516725.1	WP_008516725.1	1178	WP_008516725.1 ABC transporter substrate-binding protein [Dethiobacter alkaliphilus]
26.6874	26.4576	27.4492	26.2223	26.9212	26.8764			7	7	7	24.9	24.9	24.9	29.005	0	25.55	1231100000	16	27	10801000	8956700	14997000	9702200	10371000	6370200	0.195967	0.755932	0.191409	1.14188	0.510094	WP_008516728.1	WP_008516728.1	1179	WP_008516728.1 ABC transporter ATP-binding protein [Dethiobacter alkaliphilus]
27.8172	27.2821	26.3193	27.8389	28.0233	28.0424			10	10	10	48.7	48.7	48.7	25.027	0	102.29	3067400000	11	44	23696000	10504000	6431800	81622000	52933000	64816000	0.870437	0.126523	-0.828671	0.563048	-1.87045	WP_008516730.1	WP_008516730.1	1180	WP_008516730.1 ABC transporter ATP-binding protein [Dethiobacter alkaliphilus]
32.0088	32.21	33.1355	31.0097	31.1554	31.4886	+	Fe_TS	8	8	8	45.2	45.2	45.2	11.976	0	28.383	47887000000	3	80	1843400000	1124000000	3287100000	2248200000	1891400000	2146700000	1.5204	0.0319099	1.23354	2.35143	3.29154	WP_008516732.1	WP_008516732.1	1181	WP_008516732.1 hypothetical protein [Dethiobacter alkaliphilus]
31.1649	31.0014	29.9761	30.6099	30.5193	30.5606			25	23	23	50.5	46.4	46.4	64.786	0	285.91	48648000000	29	284	194830000	134750000	54412000	202160000	161620000	173740000	0.150887	0.816196	0.150874	1.11024	0.404558	WP_008516735.1	WP_008516735.1	1182	WP_008516735.1 NADH-quinone oxidoreductase subunit NuoF [Dethiobacter alkaliphilus]
30.8811	30.8584	30.9699	29.9018	30.1539	30.0674	+	Fe_TS	63	63	63	54.9	54.9	54.9	130.13	0	323.31	96502000000	61	683	223450000	160240000	211490000	239060000	197540000	232220000	3.34699	0.00522581	0.862084	1.81766	10.5911	WP_008516736.1	WP_008516736.1	1183	WP_008516736.1 FAD-dependent oxidoreductase [Dethiobacter alkaliphilus]
28.1076	27.8109	28.8227	27.6245	27.7207	27.7097			12	12	12	63.1	63.1	63.1	24.887	0	92.796	5213300000	13	87	44815000	25342000	70335000	57395000	52102000	56837000	0.866409	0.127713	0.562094	1.47641	1.86244	WP_008516737.1	WP_008516737.1	1184	WP_008516737.1 response regulator transcription factor [Dethiobacter alkaliphilus]
26.8465	27.6096	27.044	26.2817	26.4308	27.0168			12	12	12	19.8	19.8	19.8	73.324	0	41.722	1549400000	35	29	4476100	3282700	3373100	5793800	4349300	6236400	0.856365	0.130497	0.590249	1.50551	1.84247	WP_008516738.1	WP_008516738.1	1185	WP_008516738.1 PAS domain S-box protein [Dethiobacter alkaliphilus]
24.0106	27.2006	27.0986	24.0262	22.605	24.6962			3	3	3	14.7	14.7	14.7	28.309	0	17.976	207930000	15	4	1500900	4258200	5591200	566360	619880	1325400	0.893229	0.118633	2.32746	5.01922	1.91592	WP_008516739.1	WP_008516739.1	1186	WP_008516739.1 LysM peptidoglycan-binding domain-containing protein [Dethiobacter alkaliphilus]
26.0229	26.3592	25.5746	25.9434	25.8949	25.7458			5	5	5	15.8	15.8	15.8	34.233	0	21.473	915280000	14	31	8627100	4488800	3032900	13678000	11357000	10345000	0.20414	0.744247	0.12421	1.08991	0.528729	WP_008516740.1	WP_008516740.1	1187	WP_008516740.1 class I SAM-dependent methyltransferase [Dethiobacter alkaliphilus]
27.565	27.5485	27.8479	28.572	28.7742	28.8714	+	Fe_TS	8	8	8	34.4	34.4	34.4	24.682	0	91.819	5387800000	7	42	59457000	42534000	48756000	195120000	192840000	154240000	2.93313	0.00611765	-1.08539	0.471266	-8.27033	WP_008516741.1	WP_008516741.1	1188	WP_008516741.1 PilZ domain-containing protein [Dethiobacter alkaliphilus]
29.8951	30.1603	30.9879	29.449	29.3341	29.5098	+	Fe_TS	23	23	23	50.2	50.2	50.2	48.303	0	205.37	24582000000	23	226	126220000	79661000	163660000	189060000	185180000	176630000	1.29024	0.0475778	0.91676	1.88787	2.7522	WP_008516745.1	WP_008516745.1	1189	WP_008516745.1 insulinase family protein [Dethiobacter alkaliphilus]
29.8546	29.8589	30.2154	29.6718	29.5074	29.4517	+	Fe_TS	28	28	28	56.5	56.5	56.5	49.825	0	216.45	35295000000	24	219	118090000	77706000	136880000	239360000	164990000	169060000	1.46945	0.0353656	0.432678	1.34974	3.16786	WP_008516746.1	WP_008516746.1	1190	WP_008516746.1 insulinase family protein [Dethiobacter alkaliphilus]
28.1208	27.7897	27.7568	28.7983	28.8764	28.7038	+	Fe_TS	15	15	15	39.4	39.4	39.4	50.177	0	208.54	10480000000	23	79	32507000	19473000	15447000	137470000	117300000	116900000	2.69227	0.00505405	-0.903728	0.534504	-7.14378	WP_008516747.1	WP_008516747.1	1191	WP_008516747.1 aspartate aminotransferase family protein [Dethiobacter alkaliphilus]
24.0403	25.0792	24.7989	25.6175	26.1098	25.5	+	Fe_TS	8	8	8	25.1	25.1	25.1	40.675	0	18.543	601360000	23	12	1200800	0	1595700	8373500	5003400	5045000	1.4178	0.0381283	-1.10291	0.465576	-3.04508	WP_008516748.1	WP_008516748.1	1192	WP_008516748.1 HD-GYP domain-containing protein [Dethiobacter alkaliphilus]
29.2337	28.3222	30.0554	30.1398	30.0943	30.0901			6	6	6	62	62	62	8.6668	0	21.164	9370100000	5	32	73391000	31757000	158300000	518320000	366150000	446760000	0.837771	0.136962	-0.904274	0.534302	-1.80561	WP_008516749.1	WP_008516749.1	1193	WP_008516749.1 hypothetical protein [Dethiobacter alkaliphilus]
30.45	30.3287	31.0421	31.1673	31.076	31.0949			19	19	19	70.7	70.7	70.7	32.447	0	187.6	52672000000	15	218	255100000	145020000	349660000	644850000	544600000	579140000	1.07036	0.075931	-0.505811	0.704264	-2.27726	WP_008516753.1	WP_008516753.1	1194	WP_008516753.1 cysteine synthase A [Dethiobacter alkaliphilus]
29.9054	30.1893	30.6787	30.26	30.3801	30.3129			29	29	29	62.5	62.5	62.5	55.474	0	271.03	43310000000	27	325	108470000	87022000	147390000	271580000	227170000	269920000	0.0935413	0.88278	-0.0598742	0.959348	-0.262043	WP_008516754.1	WP_008516754.1	1195	WP_008516754.1 proline--tRNA ligase [Dethiobacter alkaliphilus]
30.3894	30.5721	27.9464	30.2028	30.3531	30.2672			19	19	19	56.1	56.1	56.1	40.118	0	123.46	23418000000	17	115	90728000	68037000	18186000	190490000	275890000	203470000	0.306972	0.614946	-0.638405	0.642423	-0.753254	WP_008516755.1	WP_008516755.1	1196	WP_008516755.1 DUF362 domain-containing protein [Dethiobacter alkaliphilus]
29.626	29.8792	30.4241	29.6703	30.0549	29.9875			8	8	8	39	39	39	22.456	0	21.235	7405300000	9	41	58732000	125590000	75288000	190890000	193740000	175920000	0.0981703	0.878421	0.0722256	1.05134	0.273958	WP_008516756.1	WP_008516756.1	1197	WP_008516756.1 5-formyltetrahydrofolate cyclo-ligase [Dethiobacter alkaliphilus]
28.922	29.5138	29.9999	28.393	28.7435	28.6837			8	8	8	47.7	47.7	47.7	17.501	0	58.59	8911200000	8	57	104850000	106670000	148540000	168020000	170720000	175690000	1.24081	0.0516891	0.871842	1.83	2.64238	WP_008516757.1	WP_008516757.1	1198	WP_008516757.1 NADH-quinone oxidoreductase subunit NuoE [Dethiobacter alkaliphilus]
30.587	30.2547	30.2312	30.5538	30.4282	30.5435			40	40	39	66	66	64.7	66.662	0	323.31	58168000000	29	360	191220000	130890000	153440000	428070000	321560000	386640000	0.548249	0.310139	-0.150854	0.900717	-1.23931	WP_008516758.1	WP_008516758.1	1199	WP_008516758.1 NADH-quinone oxidoreductase subunit NuoF [Dethiobacter alkaliphilus]
26.5812	25.9112	27.3476	25.5323	25.2626	25.5315	+	Fe_TS	8	8	8	23.1	23.1	23.1	30.459	0	12.202	805790000	17	19	7611000	3198400	13010000	6601200	3993500	6756900	1.29306	0.0477103	1.17121	2.252	2.75854	WP_008516762.1	WP_008516762.1	1200	WP_008516762.1 formate dehydrogenase accessory sulfurtransferase FdhD [Dethiobacter alkaliphilus]
24.6589	25.343	24.3555	26.3842	26.4533	26.5134	+	Fe_TS	5	5	5	16	16	16	31.542	0	10.323	593810000	15	16	1580500	1665700	357480	11712000	11953000	11133000	2.31666	0.00844262	-1.66448	0.315457	-5.65344	WP_008516764.1	WP_008516764.1	1201	WP_008516764.1 Asp23/Gls24 family envelope stress response protein [Dethiobacter alkaliphilus]
30.2873	30.5141	29.323	30.4804	30.2491	30.5242			19	19	19	36.6	36.6	36.6	62.361	0	120.62	16299000000	32	100	53609000	38515000	25577000	141840000	80222000	102560000	0.429197	0.441695	-0.376437	0.770338	-1.00392	WP_008516765.1	WP_008516765.1	1202	WP_008516765.1 sigma 54-interacting transcriptional regulator [Dethiobacter alkaliphilus]
30.3996	30.59	31.4183	30.6298	30.451	30.6749			24	24	24	59.6	59.6	59.6	39.53	0	162.63	55247000000	20	244	234720000	165070000	409450000	600590000	382310000	469550000	0.272224	0.653125	0.217399	1.16264	0.679186	WP_008516767.1	WP_008516767.1	1203	WP_008516767.1 ADP-forming succinate--CoA ligase subunit beta [Dethiobacter alkaliphilus]
30.0177	29.6382	27.865	29.908	29.908	30.0229			9	9	9	43.8	43.8	43.8	30.306	0	69.216	14303000000	14	81	102270000	78532000	18180000	220760000	141370000	189580000	0.509223	0.350024	-0.772671	0.585333	-1.16272	WP_008516768.1	WP_008516768.1	1204	WP_008516768.1 succinate--CoA ligase subunit alpha [Dethiobacter alkaliphilus]
30.7804	30.8115	31.7195	30.7738	30.326	30.617			5	5	5	53.8	53.8	53.8	14.101	0	47.588	16480000000	5	47	375330000	283200000	600810000	721790000	531250000	697980000	0.726895	0.185875	0.531489	1.44542	1.58771	WP_008516771.1	WP_008516771.1	1205	WP_008516771.1 cobalamin B12-binding domain-containing protein [Dethiobacter alkaliphilus]
31.1511	31.2122	29.2132	30.7518	30.7402	30.86			27	27	27	45.8	45.8	45.8	55.576	0	248.67	53668000000	21	278	254580000	159820000	34632000	444730000	398070000	430270000	0.146151	0.822713	-0.25851	0.835951	-0.393171	WP_008516773.1	WP_008516773.1	1206	WP_008516773.1 methylmalonyl-CoA carboxyltransferase [Dethiobacter alkaliphilus]
28.2486	29.1368	29.8175	26.3913	26.3579	26.8644	+	Fe_TS	8	8	8	23.2	23.2	23.2	38.883	0	30.364	3961700000	17	30	28382000	36786000	75954000	12656000	10295000	16822000	2.19794	0.0132218	2.52973	5.77465	5.24015	WP_008516774.1	WP_008516774.1	1207	WP_008516774.1 leucine-rich repeat domain-containing protein [Dethiobacter alkaliphilus]
27.5576	27.2101	24.7703	26.3755	26.0146	25.8628			7	7	7	18	18	18	59.147	0	58.949	1185600000	14	27	15312000	6142900	590030	12247000	8327600	7958600	0.183464	0.770124	0.428371	1.34571	0.481307	WP_008516775.1	WP_008516775.1	1208	WP_008516775.1 acyl--CoA ligase family protein [Dethiobacter alkaliphilus]
27.6553	27.3445	27.6613	27.4995	27.6845	27.5921			14	14	14	46.6	46.6	46.6	37.264	0	114.57	4303800000	20	62	21381000	9223400	17838000	31755000	30809000	28043000	0.1189	0.850243	-0.0383326	0.97378	-0.326377	WP_008516776.1	WP_008516776.1	1209	WP_008516776.1 N-acetyl-gamma-glutamyl-phosphate reductase [Dethiobacter alkaliphilus]
28.4234	28.351	29.3148	27.8048	27.8813	27.8893			15	15	15	49.4	49.4	49.4	43.189	0	75.767	8003200000	20	87	46652000	30160000	44530000	63446000	57428000	59945000	1.26396	0.0503441	0.837944	1.7875	2.69358	WP_008516777.1	WP_008516777.1	1210	WP_008516777.1 bifunctional glutamate N-acetyltransferase/amino-acid acetyltransferase ArgJ [Dethiobacter alkaliphilus]
27.8443	28.1438	27.0783	28.9006	28.3632	28.6161			15	15	15	46.6	46.6	46.6	42.855	0	117.98	6567600000	18	63	19186000	14891000	6584200	93066000	79197000	80980000	1.24656	0.0513272	-0.93781	0.522025	-2.65505	WP_008516779.1	WP_008516779.1	1211	WP_008516779.1 acetylornithine transaminase [Dethiobacter alkaliphilus]
29.9373	29.8634	29.9001	29.8124	29.9614	29.7846			13	13	13	56	56	56	34.168	0	190.47	23915000000	13	207	148540000	126970000	141930000	277210000	224420000	260190000	0.332121	0.583334	0.0474606	1.03344	0.80595	WP_008516780.1	WP_008516780.1	1212	WP_008516780.1 ornithine carbamoyltransferase [Dethiobacter alkaliphilus]
26.9334	26.969	27.4847	26.4245	26.6428	26.7704			7	7	7	27	27	27	28.418	0	40.564	1229600000	14	26	9606200	7504200	14061000	11325000	21863000	11284000	1.18564	0.0581786	0.516443	1.43042	2.522	WP_008516781.1	WP_008516781.1	1213	WP_008516781.1 glutamate racemase [Dethiobacter alkaliphilus]
30.5018	30.3731	30.7478	29.9334	30.25	30.1996	+	Fe_TS	27	27	27	54.4	54.4	54.4	44.962	0	166.95	43653000000	27	213	174670000	117300000	172110000	250390000	247640000	250370000	1.31277	0.0458312	0.413219	1.33165	2.80291	WP_008516783.1	WP_008516783.1	1214	WP_008516783.1 argininosuccinate synthase [Dethiobacter alkaliphilus]
28.8694	29.0656	28.9276	29.039	28.9716	29.0271			19	19	19	46.6	46.6	46.6	51.719	0	132.66	15785000000	25	128	55838000	37713000	47860000	100360000	89897000	98640000	0.40027	0.483406	-0.0584094	0.960322	-0.94568	WP_008516784.1	WP_008516784.1	1215	WP_008516784.1 argininosuccinate lyase [Dethiobacter alkaliphilus]
30.2412	30.6897	31.2836	31.058	31.2226	30.9762			27	27	27	47.1	47.1	47.1	51.37	0	262.31	69009000000	25	331	143980000	165020000	236980000	454240000	467350000	384060000	0.487086	0.371027	-0.347444	0.785975	-1.11907	WP_008516785.1	WP_008516785.1	1216	WP_008516785.1 FAD-binding protein [Dethiobacter alkaliphilus]
27.969	28.0611	27.7285	27.6996	27.745	27.9393			10	10	10	31.5	31.5	31.5	27.382	0	35.514	2474600000	11	31	26245000	21455000	14391000	52874000	44494000	53986000	0.433099	0.436956	0.124869	1.09041	1.01173	WP_008516787.1	WP_008516787.1	1217	WP_008516787.1 FadR family transcriptional regulator [Dethiobacter alkaliphilus]
29.2035	29.3851	29.7516	30.1588	30.107	30.0686	+	Fe_TS	22	22	22	58.9	58.9	58.9	46.506	0	237.51	25432000000	22	185	35161000	29275000	46273000	218880000	132970000	132870000	1.81784	0.0192381	-0.66471	0.630815	-4.07094	WP_008516788.1	WP_008516788.1	1218	WP_008516788.1 nickel-dependent lactate racemase [Dethiobacter alkaliphilus]
25.2314	23.8944	24.229	24.3846	24.1203	24.525			2	2	2	4.1	4.1	4.1	64.677	0	2.8148	153720000	29	2	1114800	239740	0	1499000	878650	1568500	0.0921781	0.883431	0.108277	1.07794	0.258518	WP_008516789.1	WP_008516789.1	1219	WP_008516789.1 AarF/ABC1/UbiB kinase family protein [Dethiobacter alkaliphilus]
25.0041	24.0716	24.1139	25.6683	25.0927	25.13			6	6	6	9.7	9.7	9.7	69.129	0	9.0707	285130000	35	9	588800	55853	99970	3214300	1147800	2105200	1.18772	0.0583253	-0.900448	0.53572	-2.52651	WP_008516790.1	WP_008516790.1	1220	WP_008516790.1 sigma-54-dependent Fis family transcriptional regulator [Dethiobacter alkaliphilus]
26.8324	26.3384	27.3794	28.6627	28.6704	28.3082	+	Fe_TS	6	6	6	84.2	84.2	84.2	6.5325	0	53.378	4064900000	5	51	32130000	18497000	56830000	96073000	83892000	100960000	2.19957	0.0132701	-1.69703	0.30842	-5.24566	WP_008516791.1	WP_008516791.1	1221	WP_008516791.1 hypothetical protein [Dethiobacter alkaliphilus]
27.7634	27.9617	28.9483	28.0322	28.138	28.2745			11	11	11	39.6	39.6	39.6	42.553	0	123.31	6661000000	20	74	24042000	15626000	46821000	45366000	48185000	47047000	0.0716133	0.909474	0.0762711	1.05429	0.204452	WP_008516793.1	WP_008516793.1	1222	WP_008516793.1 molybdopterin molybdotransferase MoeA [Dethiobacter alkaliphilus]
28.2352	28.276	27.7119	28.2426	28.4399	28.5179			21	21	21	45.7	45.7	45.7	68.121	0	276.37	9875200000	30	95	23531000	15043000	10819000	49392000	40588000	45064000	0.751044	0.173685	-0.325755	0.797881	-1.63494	WP_008516795.1	WP_008516795.1	1223	WP_008516795.1 molybdopterin biosynthesis protein [Dethiobacter alkaliphilus]
28.0102	27.6276	28.0338	27.7757	27.8483	28.1748			9	9	9	79.4	79.4	79.4	18.27	0	66.509	4723700000	9	56	28029000	17905000	37380000	103150000	85590000	111510000	0.0833858	0.893825	-0.0424067	0.971034	-0.235613	WP_008516797.1	WP_008516797.1	1224	WP_008516797.1 MogA/MoaB family molybdenum cofactor biosynthesis protein [Dethiobacter alkaliphilus]
32.445	32.5378	33.0107	31.9014	32.0403	31.6751	+	Fe_TS	15	15	15	93.7	93.7	93.7	10.386	0	127.47	85325000000	7	281	830570000	843470000	1410900000	2305200000	1833800000	1795700000	1.74316	0.0207792	0.792216	1.73173	3.86534	WP_008516799.1	WP_008516799.1	1225	WP_008516799.1 co-chaperone GroES [Dethiobacter alkaliphilus]
33.179	33.331	33.7224	32.7479	32.8405	32.8575	+	Fe_TS	47	47	47	79.7	79.7	79.7	57.196	0	323.31	495750000000	27	1426	1981200000	1473800000	2415400000	2676300000	2444000000	2350100000	1.64284	0.0257977	0.595501	1.511	3.59995	WP_008516800.1	WP_008516800.1	1226	WP_008516800.1 chaperonin GroEL [Dethiobacter alkaliphilus]
24.4742	24.8966	25.1531	25.6968	26.1066	26.2358	+	Fe_TS	3	3	3	19	19	19	23.675	0	4.6601	318150000	9	6	1308700	0	0	9398300	6660700	9129600	1.99092	0.0162682	-1.17176	0.443881	-4.5764	WP_008516802.1	WP_008516802.1	1227	WP_008516802.1 GyrI-like domain-containing protein [Dethiobacter alkaliphilus]
24.3019	24.4098	28.1379	30.0381	30.1158	30.1237	+	Fe_TS	1	1	1	2.7	2.7	2.7	46.159	0	5.3142	5838600000	5	14	71885000	39051000	3991700	174980000	171340000	149140000	1.62287	0.0266183	-4.47602	0.0449349	-3.5485	WP_008516807.1	WP_008516807.1	1228	WP_008516807.1 NCS2 family permease [Dethiobacter alkaliphilus]
25.9961	26.1183	25.3704	26.8358	27.378	27.0728	+	Fe_TS	10	10	10	30.2	30.2	30.2	41.553	0	63.623	2076800000	17	33	7574400	5225300	1544400	38232000	33797000	20366000	1.97551	0.0179086	-1.26727	0.415446	-4.52966	WP_008516809.1	WP_008516809.1	1229	WP_008516809.1 5-(carboxyamino)imidazole ribonucleotide synthase [Dethiobacter alkaliphilus]
25.8169	26.3494	26.7335	27.5518	27.5586	27.5823	+	Fe_TS	3	3	3	14.1	14.1	14.1	18.906	0	21.639	1642000000	5	26	15139000	5594000	17548000	81657000	88310000	76743000	2.0486	0.0153678	-1.26433	0.416293	-4.75451	WP_008516811.1	WP_008516811.1	1230	WP_008516811.1 5-(carboxyamino)imidazole ribonucleotide mutase [Dethiobacter alkaliphilus]
28.3172	28.6046	27.5839	28.4841	28.6426	28.5932			20	20	20	42.8	42.8	42.8	48.815	0	81.382	5834200000	28	86	14009000	7790600	5034500	86642000	31325000	42716000	0.587634	0.274289	-0.404706	0.75539	-1.31627	WP_008516814.1	WP_008516814.1	1231	WP_008516814.1 adenylosuccinate lyase [Dethiobacter alkaliphilus]
27.985	27.4812	28.2393	27.7988	27.5649	27.7915			10	10	10	43.9	43.9	43.9	27.229	0	60.619	3340700000	14	40	16090000	7322200	22086000	40100000	38694000	34860000	0.319005	0.599535	0.183423	1.13558	0.778555	WP_008516818.1	WP_008516818.1	1232	WP_008516818.1 phosphoribosylaminoimidazolesuccinocarboxamide synthase [Dethiobacter alkaliphilus]
29.0448	29.475	30.2765	29.9279	29.718	29.8283			4	4	4	62.2	62.2	62.2	9.0513	0	44.58	10298000000	5	58	209180000	80836000	277020000	376410000	302900000	414360000	0.24384	0.690122	-0.225961	0.855025	-0.617415	WP_008516820.1	WP_008516820.1	1233	WP_008516820.1 phosphoribosylformylglycinamidine synthase subunit PurS [Dethiobacter alkaliphilus]
27.7982	27.6978	26.978	27.9423	28.1415	28.2186			7	7	7	36.2	36.2	36.2	25.428	0	52.504	3646000000	10	56	23295000	15487000	12213000	50655000	41298000	37711000	1.05647	0.0798039	-0.609487	0.65543	-2.24833	WP_008516822.1	WP_008516822.1	1234	WP_008516822.1 phosphoribosylformylglycinamidine synthase subunit PurQ [Dethiobacter alkaliphilus]
29.4171	29.6353	30.1511	29.8763	29.7813	30.0383			29	29	29	44.1	44.1	44.1	78.874	0	227.87	24613000000	37	217	44052000	30973000	56233000	139420000	108230000	121640000	0.287952	0.634174	-0.164092	0.89249	-0.712907	WP_008516824.1	WP_008516824.1	1235	WP_008516824.1 phosphoribosylformylglycinamidine synthase subunit PurL [Dethiobacter alkaliphilus]
28.9457	28.7074	26.4053	28.9267	29.7118	28.6827			17	17	17	30.5	30.5	30.5	53.063	0	140.75	9990100000	19	99	51515000	32713000	6936300	110210000	95694000	85577000	0.555627	0.304551	-1.08758	0.470551	-1.25375	WP_008516825.1	WP_008516825.1	1236	WP_008516825.1 amidophosphoribosyltransferase [Dethiobacter alkaliphilus]
29.0247	29.3013	28.9098	29.4809	29.0977	29.5287			12	12	12	41.8	41.8	41.8	35.835	0	280.42	13363000000	16	97	54742000	36585000	50815000	185840000	114720000	157060000	0.744001	0.177687	-0.290477	0.817632	-1.62116	WP_008516827.1	WP_008516827.1	1237	WP_008516827.1 phosphoribosylformylglycinamidine cyclo-ligase [Dethiobacter alkaliphilus]
26.8125	27.3488	27.8518	26.3176	25.9977	26.406	+	Fe_TS	5	5	5	28.2	28.2	28.2	22.896	0	17.683	952550000	9	19	9681100	10588000	35599000	15509000	10392000	13966000	1.55594	0.0289517	1.09728	2.1395	3.3794	WP_008516829.1	WP_008516829.1	1238	WP_008516829.1 phosphoribosylglycinamide formyltransferase [Dethiobacter alkaliphilus]
31.1858	30.9413	30.363	30.8156	30.7828	30.9575			21	21	21	36.3	36.3	36.3	55.293	0	177.07	57031000000	27	214	262690000	145570000	112320000	479900000	357250000	424630000	0.0295931	0.961595	-0.021972	0.984886	-0.0879693	WP_008516832.1	WP_008516832.1	1239	WP_008516832.1 bifunctional phosphoribosylaminoimidazolecarboxamide formyltransferase/IMP cyclohydrolase [Dethiobacter alkaliphilus]
29.0314	28.7767	27.973	29.104	28.8329	29.0631			16	16	16	38.9	38.9	38.9	45.107	0	135.34	16328000000	23	133	71998000	36870000	29719000	122560000	85444000	93763000	0.544263	0.312738	-0.406296	0.754558	-1.2315	WP_008516834.1	WP_008516834.1	1240	WP_008516834.1 phosphoribosylamine--glycine ligase [Dethiobacter alkaliphilus]
26.3981	26.2259	28.6645	26.1596	23.7047	25.1144			1	1	1	9	9	9	19.695	0	19.093	375990000	2	5	36142000	14048000	72005000	39559000	0	0	0.92741	0.106603	2.10328	4.29686	1.98449	WP_008516836.1	WP_008516836.1	1241	WP_008516836.1 GerMN domain-containing protein [Dethiobacter alkaliphilus]
26.8583	26.9983	26.11	26.8293	26.8724	26.9834			14	14	14	38.4	38.4	38.4	40.579	0	62.767	2603400000	16	52	13717000	9891700	5098000	28669000	27822000	29324000	0.356695	0.55079	-0.239506	0.847035	-0.856805	WP_008516854.1	WP_008516854.1	1242	WP_008516854.1 CoA transferase, partial [Dethiobacter alkaliphilus]
30.9222	30.9159	29.425	28.7534	28.7676	29.043	+	Fe_TS	33	33	33	56	56	56	73.785	0	323.31	38272000000	34	253	179760000	140490000	52996000	50560000	48361000	69118000	1.43692	0.036576	1.56638	2.9616	3.09022	WP_008516863.1	WP_008516863.1	1243	WP_008516863.1 acetate--CoA ligase [Dethiobacter alkaliphilus]
30.4686	30.3155	30.9719	29.3167	29.3925	29.5931	+	Fe_TS	43	43	43	48.3	48.3	48.3	91.028	0	290.08	42658000000	43	320	176630000	97634000	192200000	134270000	124570000	146020000	2.23352	0.0116541	1.15122	2.22102	5.36138	WP_008516866.1	WP_008516866.1	1244	WP_008516866.1 ATP-binding protein [Dethiobacter alkaliphilus]
26.8147	25.9976	26.9598	26.358	25.7042	25.4289			5	5	5	25	25	25	27.96	0	30.489	621060000	9	19	4099600	3709300	14156000	9716400	17617000	8300400	0.869336	0.126483	0.760311	1.69386	1.86826	WP_008516870.1	WP_008516870.1	1246	WP_008516870.1 class I SAM-dependent methyltransferase [Dethiobacter alkaliphilus]
25.4325	25.8114	26.6418	25.097	23.9973	25.3918			3	3	3	18.4	18.4	18.4	17.325	0	5.3288	279040000	10	6	4229800	3747700	5861400	6106200	2438900	5520400	0.95652	0.0995063	1.13321	2.19347	2.04329	WP_008516872.1	WP_008516872.1	1247	WP_008516872.1 tRNA (uridine(34)/cytosine(34)/5-carboxymethylaminomethyluridine(34)-2-O)-methyltransferase TrmL [Dethiobacter alkaliphilus]
33.0694	31.8025	33.387	30.4925	30.9224	30.9117	+	Fe_TS	6	6	6	87	87	87	7.3613	0	159.61	34538000000	4	122	1204300000	647200000	3039500000	709280000	511970000	556770000	1.76378	0.0200798	1.97746	3.93799	3.92139	WP_008516874.1	WP_008516874.1	1248	WP_008516874.1 copper ion binding protein [Dethiobacter alkaliphilus]
30.5615	30.5446	30.8223	29.3124	29.3972	29.0265	+	Fe_TS	5	5	5	50.4	50.4	50.4	15.17	0	73.319	10415000000	7	69	307670000	181570000	252720000	141690000	146300000	113880000	3.20338	0.00545455	1.39742	2.6343	9.72478	WP_008516877.1	WP_008516877.1	1249	WP_008516877.1 transcriptional repressor [Dethiobacter alkaliphilus]
26.3599	26.582	27.016	27.0744	26.7106	26.8541			23	23	23	22	22	22	127.83	0	110.58	3906300000	58	82	5124800	3127200	6405800	14865000	11887000	13006000	0.443777	0.42492	-0.227051	0.854379	-1.03308	WP_008516889.1	WP_008516889.1	1251	WP_008516889.1 DNA polymerase III subunit alpha [Dethiobacter alkaliphilus]
25.9175	26.8762	27.2175	25.5568	25.4559	25.5113	+	Fe_TS	10	10	10	33.5	33.5	33.5	33.915	0	30.513	976310000	18	26	6967100	6968100	8495000	9305800	8110600	8311100	1.3895	0.0407362	1.16242	2.23833	2.97885	WP_008516890.1	WP_008516890.1	1252	WP_008516890.1 6-phosphofructokinase [Dethiobacter alkaliphilus]
28.7002	28.9159	28.2469	28.9013	28.8993	29.1324			30	30	30	55.8	55.8	55.8	61.792	0	215.67	15899000000	30	141	35230000	29052000	21221000	102260000	84929000	106950000	0.776091	0.160637	-0.356645	0.780979	-1.68404	WP_008516891.1	WP_008516891.1	1253	WP_008516891.1 pyruvate kinase [Dethiobacter alkaliphilus]
29.0202	27.8702	27.7244	27.4063	28.0907	27.8057			11	11	11	60.6	60.6	60.6	16.756	0	62.421	2890600000	8	45	32364000	19567000	30627000	58586000	54365000	60135000	0.407619	0.473749	0.437347	1.35411	0.960527	WP_008516892.1	WP_008516892.1	1254	WP_008516892.1 acyl-CoA thioesterase [Dethiobacter alkaliphilus]
28.8779	28.8483	29.7674	30.0532	30.0804	29.9977	+	Fe_TS	22	22	22	55.6	55.6	55.6	50.469	0	307.05	44580000000	27	296	61870000	39907000	90123000	270500000	248980000	236810000	1.35815	0.0426945	-0.879258	0.543647	-2.90636	WP_008516896.1	WP_008516896.1	1255	WP_008516896.1 DUF1015 domain-containing protein [Dethiobacter alkaliphilus]
26.6713	27.0393	23.6031	26.5627	26.6381	26.8686			5	5	5	42.9	42.9	42.9	15.398	0	45.836	960550000	7	17	17144000	6129700	5497200	32856000	31979000	35680000	0.348704	0.561688	-0.918586	0.529027	-0.840332	WP_008516901.1	WP_008516901.1	1258	WP_008516901.1 GGDEF domain-containing protein [Dethiobacter alkaliphilus]
28.3174	27.9353	28.9605	28.5559	28.4959	28.6215			11	11	11	35.2	35.2	35.2	35.275	0	54.518	5446300000	13	62	45002000	18354000	49466000	85734000	83623000	74980000	0.195475	0.755747	-0.153357	0.899156	-0.508967	WP_008516903.1	WP_008516903.1	1259	WP_008516903.1 2-hydroxyacid dehydrogenase [Dethiobacter alkaliphilus]
27.0803	27.1458	24.5502	27.5035	27.3209	27.6309			9	9	9	23.9	23.9	23.9	50.838	0	67.804	2704100000	20	34	5019800	2780200	646100	17986000	10923000	16295000	0.644607	0.23381	-1.22635	0.427398	-1.42729	WP_008516905.1	WP_008516905.1	1260	WP_008516905.1 FAD-binding protein [Dethiobacter alkaliphilus]
31.4365	31.304	32.4415	29.9523	29.9954	30.7186	+	Fe_TS	11	11	11	59.5	59.5	59.5	24.388	0	98.349	47060000000	13	216	568250000	392870000	1017300000	338230000	282910000	399510000	1.58273	0.0277417	1.50525	2.83873	3.44649	WP_008516906.1	WP_008516906.1	1261	WP_008516906.1 CBS and ACT domain-containing protein [Dethiobacter alkaliphilus]
24.9688	24.939	26.7199	23.6956	23.3348	24.3133			2	2	2	14	14	14	22.74	0	10.069	312060000	9	21	994230	39691	5570100	584660	694880	1170500	1.26305	0.0504483	1.76129	3.39002	2.69156	WP_008516907.1	WP_008516907.1	1262	WP_008516907.1 CBS domain-containing protein [Dethiobacter alkaliphilus]
27.8497	27.9732	27.9644	28.592	28.6604	28.6395	+	Fe_TS	19	19	19	34.5	34.5	34.5	67.831	0	113.05	12204000000	30	132	23803000	10523000	15431000	70721000	59544000	59449000	4.01807	0	-0.701536	0.614917	-15.7089	WP_008516908.1	WP_008516908.1	1263	WP_008516908.1 translational GTPase TypA [Dethiobacter alkaliphilus]
24.2818	28.3362	22.9888	26.7888	26.9972	26.9753			4	4	4	7.6	7.6	7.6	73.042	0	26.6	1085400000	33	16	7781400	5715100	10482000	3453600	1700800	3758900	0.460195	0.406937	-1.71819	0.30393	-1.06578	WP_008516909.1	WP_008516909.1	1264	WP_008516909.1 ABC-F family ATP-binding cassette domain-containing protein [Dethiobacter alkaliphilus]
29.1349	29.622	29.529	30.2725	30.1187	29.9361	+	Fe_TS	11	11	11	59.6	59.6	59.6	21.117	0	107.05	18697000000	11	112	128760000	84926000	101490000	372360000	292890000	266820000	1.72616	0.021188	-0.680471	0.623961	-3.81952	WP_008516918.1	WP_008516918.1	1266	WP_008516918.1 flavodoxin family protein [Dethiobacter alkaliphilus]
25.4423	25.314	25.3968	24.7024	25.5377	25.163			6	6	6	22.3	22.3	22.3	34.176	0	22.219	357930000	17	8	1716500	640040	2099700	4877800	5169100	5198200	0.438588	0.431254	0.249983	1.18919	1.02271	WP_008516921.1	WP_008516921.1	1267	WP_008516921.1 ATP-binding cassette domain-containing protein [Dethiobacter alkaliphilus]
30.1245	30.135	29.2464	30.7156	30.642	30.5701	+	Fe_TS	27	27	27	49.5	49.5	49.5	72.194	0	236.3	47836000000	32	266	109250000	62566000	32469000	341130000	293250000	282750000	1.27316	0.0498172	-0.807273	0.571461	-2.71404	WP_008516922.1	WP_008516922.1	1268	WP_008516922.1 transketolase [Dethiobacter alkaliphilus]
24.5345	25.1201	25.5565	28.0254	28.7578	28.2725	+	Fe_TS	4	4	4	37.7	37.7	37.7	7.5786	0	5.72	1275900000	5	9	2757700	3553800	1676100	29479000	113440000	104270000	3.0676	0.00678261	-3.28151	0.102841	-8.96693	WP_008516923.1	WP_008516923.1	1269	WP_008516923.1 zinc ribbon domain-containing protein [Dethiobacter alkaliphilus]
24.5346	25.4996	25.6539	26.2156	26.5066	26.7879	+	Fe_TS	3	3	3	11.9	11.9	11.9	39.315	0	43.73	578170000	17	11	1142300	540600	702590	3513700	3671300	3295700	1.51971	0.0318547	-1.27402	0.413505	-3.28984	WP_008516925.1	WP_008516925.1	1270	WP_008516925.1 hypothetical protein [Dethiobacter alkaliphilus]
30.47	30.5314	31.3619	30.984	31.2815	31.1107			10	10	10	45.5	45.5	45.5	34.791	0	195.38	40610000000	14	176	194840000	170470000	343760000	519080000	472700000	471910000	0.489859	0.368012	-0.337627	0.791342	-1.12454	WP_008516926.1	WP_008516926.1	1271	WP_008516926.1 rhodanese-like domain-containing protein [Dethiobacter alkaliphilus]
27.7191	27.729	26.3582	28.7231	28.5666	28.8486	+	Fe_TS	7	7	7	25.5	25.5	25.5	28.781	0	62.895	4667800000	12	45	31759000	18093000	7622400	124460000	89607000	117440000	1.45026	0.036821	-1.44404	0.367536	-3.12193	WP_008516927.1	WP_008516927.1	1272	WP_008516927.1 helix-turn-helix domain-containing protein [Dethiobacter alkaliphilus]
23.5442	24.3184	24.8288	25.1632	24.7438	25.0754			4	4	4	12.5	12.5	12.5	34.789	0	4.6894	256950000	16	10	490130	435340	1793400	4080800	2684300	4544600	0.902756	0.115773	-0.763675	0.588994	-1.93499	WP_008516929.1	WP_008516929.1	1274	WP_008516929.1 ABC transporter ATP-binding protein [Dethiobacter alkaliphilus]
23.8494	25.1136	25.3464	25.4783	25.4335	25.6531			5	5	5	12.3	12.3	12.3	55.365	0	24.567	359350000	21	12	245090	910930	1180700	3715800	4540400	3733700	0.733228	0.18224	-0.751844	0.593844	-1.60009	WP_008516931.1	WP_008516931.1	1275	WP_008516931.1 HAMP domain-containing histidine kinase [Dethiobacter alkaliphilus]
24.4063	24.7764	25.7839	24.63	24.6776	24.3765			4	4	4	13.5	13.5	13.5	27.296	0	12.488	234000000	12	8	1984100	2048100	3328100	4835000	4496000	2808500	0.433643	0.436042	0.427502	1.3449	1.01282	WP_008516932.1	WP_008516932.1	1276	WP_008516932.1 response regulator transcription factor [Dethiobacter alkaliphilus]
26.276	25.8711	27.3833	24.7909	25.0625	25.572			11	11	11	26.2	26.2	26.2	47.936	0	25.444	778510000	24	22	7176700	2828600	15464000	2404400	1456200	3107700	1.26716	0.0504238	1.36829	2.58164	2.7007	WP_008516960.1	WP_008516960.1	1277	WP_008516960.1 UDP-glucose/GDP-mannose dehydrogenase family protein [Dethiobacter alkaliphilus]
26.7036	26.5241	27.761	24.2	24.0164	24.8347	+	Fe_TS	15	15	15	47.1	47.1	47.1	36.347	0	56.544	1159200000	23	34	7998700	6032300	18720000	1591400	3016800	4943500	2.34859	0.00880342	2.64586	6.2587	5.76899	WP_008516962.1	WP_008516962.1	1278	WP_008516962.1 NAD-dependent epimerase/dehydratase family protein [Dethiobacter alkaliphilus]
24.1867	24.0899	24.6126	25.9923	26.3074	26.2597	+	Fe_TS	3	3	3	33.6	33.6	33.6	12.481	0	20.497	387490000	6	8	4911000	1588500	0	9353700	12450000	16857000	3.25805	0.00591549	-1.89006	0.269795	-10.0464	WP_008516969.1	WP_008516969.1	1280	WP_008516969.1 hypothetical protein [Dethiobacter alkaliphilus]
26.0188	27.4235	27.0168	27.573	28.4433	28.2069			7	7	7	30.2	30.2	30.2	29.982	0	31.585	1905800000	13	28	13541000	11899000	9547000	21508000	21980000	8143200	1.19965	0.0560355	-1.2547	0.419081	-2.55238	WP_008516971.1	WP_008516971.1	1281	WP_008516971.1 epoxyqueuosine reductase [Dethiobacter alkaliphilus]
28.3857	28.6568	29.4084	28.506	28.6371	28.4232			14	14	14	54.2	54.2	54.2	39.066	0	74.156	8001500000	20	69	31253000	32849000	64788000	71528000	68697000	52114000	0.39965	0.483778	0.294832	1.22674	0.944426	WP_008516978.1	WP_008516978.1	1282	WP_008516978.1 M20/M25/M40 family metallo-hydrolase [Dethiobacter alkaliphilus]
27.8635	27.2353	24.6526	31.2552	31.4685	31.1319	+	Fe_TS	2	2	2	34.9	34.9	34.9	6.9022	0	26.875	16541000000	2	26	147260000	54547000	6142400	2004200000	1915800000	1570700000	2.05079	0.0155092	-4.70139	0.0384362	-4.76135	WP_008516982.1	WP_008516982.1	1283	WP_008516982.1 50S ribosomal protein L28 [Dethiobacter alkaliphilus]
28.234	27.9726	29.1928	28.3585	28.6656	28.7083			2	2	2	44.9	44.9	44.9	7.7808	0	58.373	2385000000	3	20	98841000	49383000	142620000	166090000	138780000	145990000	0.103239	0.871	-0.111023	0.925931	-0.286914	WP_008516985.1	WP_008516985.1	1284	WP_008516985.1 DUF1858 domain-containing protein [Dethiobacter alkaliphilus]
28.9419	28.8431	29.8139	29.2263	29.1907	29.3042			6	6	6	47.9	47.9	47.9	12.832	0	65.046	5521900000	6	57	85297000	52090000	157410000	175260000	168250000	169280000	0.0448982	0.943106	-0.0407785	0.97213	-0.131428	WP_008516987.1	WP_008516987.1	1285	WP_008516987.1 Asp23/Gls24 family envelope stress response protein [Dethiobacter alkaliphilus]
28.526	28.5436	28.8778	28.8942	28.9063	28.9585			20	20	20	40.5	40.5	40.5	58.35	0	127.45	10663000000	28	104	30762000	26217000	38009000	75037000	63334000	65925000	1.09506	0.0716038	-0.270508	0.829028	-2.32899	WP_008516988.1	WP_008516988.1	1286	WP_008516988.1 DAK2 domain-containing protein [Dethiobacter alkaliphilus]
30.7844	30.6356	31.6399	31.1177	31.1193	30.9954			9	9	9	41.1	41.1	41.1	30.891	0	80.413	27357000000	12	148	213290000	122370000	280010000	393430000	341880000	326100000	0.0633139	0.919908	-0.0574786	0.960942	-0.182124	WP_008516989.1	WP_008516989.1	1287	WP_008516989.1 DegV family protein [Dethiobacter alkaliphilus]
27.7646	27.957	28.7178	27.9058	27.7603	27.8772			6	6	6	38	38	38	18.924	0	25.362	1830300000	9	16	20744000	16780000	29026000	45359000	32918000	51042000	0.434499	0.434642	0.298667	1.23001	1.01453	WP_008516992.1	WP_008516992.1	1289	WP_008516992.1 pantetheine-phosphate adenylyltransferase [Dethiobacter alkaliphilus]
24.379	25.164	23.5807	23.2564	25.2329	25.3852			2	2	2	12.3	12.3	12.3	37.306	0	13.108	196010000	12	5	0	0	0	1955200	4137800	4239800	0.10986	0.862973	-0.250247	0.840752	-0.303701	WP_008516995.1	WP_008516995.1	1291	WP_008516995.1 PDZ domain-containing protein [Dethiobacter alkaliphilus]
24.429	24.0554	25.2483	25.3932	25.6533	25.6136			2	2	2	14	14	14	16.801	0	7.5909	402850000	5	5	3473700	4265300	5783900	15324000	15731000	15336000	1.26659	0.0503558	-0.975775	0.508467	-2.69943	WP_008516997.1	WP_008516997.1	1292	WP_008516997.1 YceD family protein [Dethiobacter alkaliphilus]
27.9096	28.9992	24.8953	29.1688	29.6168	28.7317			2	2	2	43.1	43.1	43.1	6.6638	0	21.692	3750800000	2	24	11622000	14940000	2345900	177280000	234190000	98158000	0.691721	0.206732	-1.90441	0.267126	-1.51907	WP_008516998.1	WP_008516998.1	1293	WP_008516998.1 50S ribosomal protein L32 [Dethiobacter alkaliphilus]
27.2519	27.4532	27.3276	27.8984	28.1012	27.9512	+	Fe_TS	12	12	12	41.5	41.5	41.5	36.022	0	114.77	4731000000	19	78	8183700	7218100	6836200	32165000	28899000	24993000	2.78662	0.00469173	-0.639369	0.641994	-7.56758	WP_008516999.1	WP_008516999.1	1294	WP_008516999.1 phosphate acyltransferase PlsX [Dethiobacter alkaliphilus]
28.1974	28.3047	28.0423	28.6795	29.0776	28.7938	+	Fe_TS	9	9	9	29.7	29.7	29.7	33.276	0	114.87	8634900000	10	73	56454000	37927000	39435000	165090000	146820000	127990000	2.04809	0.0153212	-0.668861	0.629003	-4.75291	WP_008517001.1	WP_008517001.1	1295	WP_008517001.1 enoyl-[acyl-carrier-protein] reductase FabK [Dethiobacter alkaliphilus]
26.7411	27.0349	27.7171	26.6608	26.5896	26.6439			7	7	7	29.3	29.3	29.3	33.398	0	61.294	2199400000	14	45	10450000	5579600	17425000	37262000	21313000	20891000	0.85426	0.13054	0.532904	1.44684	1.83829	WP_008517002.1	WP_008517002.1	1296	WP_008517002.1 ACP S-malonyltransferase [Dethiobacter alkaliphilus]
28.4621	28.9658	29.2999	29.2383	29.0756	29.2729			9	9	9	47	47	47	25.579	0	69.546	8413200000	11	51	65428000	38819000	74115000	189000000	216180000	151190000	0.498135	0.360301	-0.286338	0.819981	-1.14088	WP_008517003.1	WP_008517003.1	1297	WP_008517003.1 3-oxoacyl-[acyl-carrier-protein] reductase [Dethiobacter alkaliphilus]
29.824	29.7867	30.5513	31.9952	32.2153	31.6498	+	Fe_TS	2	2	2	30.7	30.7	30.7	8.3882	0	23.225	18730000000	2	34	364820000	213120000	452550000	3945500000	2827600000	1276400000	2.50547	0.00661856	-1.89938	0.268058	-6.36557	WP_008517004.1	WP_008517004.1	1298	WP_008517004.1 acyl carrier protein [Dethiobacter alkaliphilus]
29.0483	29.1802	27.7119	29.7227	29.6228	29.3063			16	16	16	58.1	58.1	58.1	43.612	0	133.73	16194000000	17	124	45262000	29192000	11450000	154250000	114780000	120030000	0.865991	0.127694	-0.903821	0.534469	-1.8616	WP_008517006.1	WP_008517006.1	1299	WP_008517006.1 beta-ketoacyl-ACP synthase II [Dethiobacter alkaliphilus]
26.1779	26.3721	24.9235	26.5187	26.5905	26.8592			6	6	6	27	27	27	26.267	0	50.784	970450000	14	16	6718600	4177600	0	19041000	17838000	21543000	0.827899	0.139916	-0.831666	0.56188	-1.78608	WP_008517016.1	WP_008517016.1	1300	WP_008517016.1 ribonuclease III [Dethiobacter alkaliphilus]
27.7961	27.8544	29.034	26.2781	28.4443	27.2553			2	2	2	36	36	36	8.8803	0	24.924	1517500000	3	19	67640000	36598000	104540000	36825000	54916000	66751000	0.533907	0.324492	0.902252	1.86898	1.21121	WP_008517018.1	WP_008517018.1	1301	WP_008517018.1 stage V sporulation protein S [Dethiobacter alkaliphilus]
25.3124	25.225	25.2223	26.9108	27.5348	26.7869	+	Fe_TS	35	35	35	37.5	37.5	37.5	134.5	0	224.53	5477800000	72	95	1775700	887290	804860	17205000	19811000	15465000	2.84037	0.00503226	-1.82428	0.282381	-7.81892	WP_008517020.1	WP_008517020.1	1302	WP_008517020.1 chromosome segregation protein SMC [Dethiobacter alkaliphilus]
29.1469	28.9041	28.9195	28.8914	28.8299	28.9024			12	12	12	42.9	42.9	42.9	33.377	0	78.457	8006900000	14	64	49570000	29502000	41192000	84481000	104470000	126710000	0.638852	0.236654	0.115618	1.08344	1.41608	WP_008517022.1	WP_008517022.1	1303	WP_008517022.1 signal recognition particle-docking protein FtsY [Dethiobacter alkaliphilus]
23.5001	25.4691	23.7312	25.513	25.6595	23.28			3	3	3	24.5	24.5	24.5	12.725	0	7.6396	275060000	6	7	0	9313300	9203800	10995000	10593000	3247700	0.23154	0.706488	-0.58399	0.667116	-0.590246	WP_008517023.1	WP_008517023.1	1304	WP_008517023.1 putative DNA-binding protein [Dethiobacter alkaliphilus]
26.707	26.946	26.4698	28.2449	27.9334	28.0478	+	Fe_TS	22	22	22	54.2	54.2	54.2	49.6	0	126.63	6866200000	28	78	8089000	6686200	6100700	72208000	54245000	57396000	2.93847	0.00617822	-1.36776	0.387492	-8.29704	WP_008517024.1	WP_008517024.1	1305	WP_008517024.1 signal recognition particle protein [Dethiobacter alkaliphilus]
30.9616	30.5991	29.6853	30.3301	30.1951	30.3336			4	4	4	27.2	27.2	27.2	9.0604	0	28.501	11025000000	4	34	568600000	111500000	63578000	916550000	344030000	302830000	0.123394	0.84653	0.129094	1.09361	0.33755	WP_008517025.1	WP_008517025.1	1306	WP_008517025.1 30S ribosomal protein S16 [Dethiobacter alkaliphilus]
29.9004	29.5594	30.3988	29.848	30.0971	29.9265			9	9	9	72.4	72.4	72.4	8.5028	0	58.24	14697000000	7	89	174410000	66897000	174030000	310820000	292880000	297520000	0.00562856	0.994166	-0.00437101	0.996975	-0.0171699	WP_008517026.1	WP_008517026.1	1307	WP_008517026.1 KH domain-containing protein [Dethiobacter alkaliphilus]
27.2661	28.0274	28.9347	27.4423	27.5251	27.5141			8	8	8	48.5	48.5	48.5	18.411	0	30.426	2833000000	10	48	20311000	14199000	53171000	57153000	49045000	45927000	0.530951	0.32747	0.582238	1.49717	1.20541	WP_008517027.1	WP_008517027.1	1308	WP_008517027.1 ribosome maturation factor RimM [Dethiobacter alkaliphilus]
25.3416	25.2063	24.5711	26.651	26.4891	25.9216	+	Fe_TS	2	2	2	10.6	10.6	10.6	27.658	0	18.407	809800000	9	8	2527700	1390500	1180300	9543900	9063000	8403600	1.81015	0.0192659	-1.31424	0.402137	-4.04943	WP_008517028.1	WP_008517028.1	1309	WP_008517028.1 tRNA (guanosine(37)-N1)-methyltransferase TrmD [Dethiobacter alkaliphilus]
29.7888	29.8501	27.5797	30.7848	30.7556	30.7856			9	9	9	54.4	54.4	54.4	13.21	0	41.786	24820000000	5	99	316970000	205540000	68483000	1429900000	1093600000	1086500000	1.07144	0.0759078	-1.70248	0.307258	-2.27952	WP_008517029.1	WP_008517029.1	1310	WP_008517029.1 50S ribosomal protein L19 [Dethiobacter alkaliphilus]
26.9998	27.025	27.8055	27.3475	27.6193	27.1348			4	4	4	20.1	20.1	20.1	20.025	0	15.347	1542800000	11	19	12369000	8300700	19116000	29624000	27496000	22030000	0.109201	0.863443	-0.0904115	0.939255	-0.302038	WP_008517030.1	WP_008517030.1	1311	WP_008517030.1 signal peptidase I [Dethiobacter alkaliphilus]
28.0655	27.7711	26.5148	28.482	28.3854	28.277			10	10	10	38.9	38.9	38.9	32.074	0	47.346	4052000000	14	43	18699000	8132300	398280	84235000	49140000	42382000	0.906735	0.113607	-0.930977	0.524503	-1.94296	WP_008517032.1	WP_008517032.1	1312	WP_008517032.1 ribosome biogenesis GTPase YlqF [Dethiobacter alkaliphilus]
25.566	24.1916	25.2398	26.2	26.4011	26.275	+	Fe_TS	3	3	3	16.9	16.9	16.9	28.521	0	20.268	538770000	10	10	3776700	0	0	17387000	14455000	13014000	1.4358	0.0366709	-1.2929	0.408131	-3.08757	WP_008517034.1	WP_008517034.1	1313	WP_008517034.1 ribonuclease HII [Dethiobacter alkaliphilus]
28.6795	29.5449	27.6624	29.5731	29.8721	29.3622			10	10	10	46.2	46.2	46.2	16.599	0	69.413	15193000000	6	102	215330000	171960000	47831000	624840000	567780000	490540000	0.797818	0.150599	-0.973508	0.509266	-1.72675	WP_008517043.1	WP_008517043.1	1315	WP_008517043.1 GatB/YqeY domain-containing protein [Dethiobacter alkaliphilus]
25.1318	24.7884	25.9333	24.7503	25.1134	24.7891			4	4	4	7.1	7.1	7.1	69.704	0	8.117	202370000	31	9	1033000	353530	1254500	261810	388240	842780	0.486222	0.372365	0.400263	1.31975	1.11736	WP_008517045.1	WP_008517045.1	1316	WP_008517045.1 asparagine synthase (glutamine-hydrolyzing) [Dethiobacter alkaliphilus]
26.7988	27.0481	27.8306	26.5669	26.3751	26.7757			21	21	21	36.6	36.6	36.6	78.398	0	196.73	4145700000	36	82	12195000	7739400	20835000	16315000	14135000	18694000	0.920182	0.108534	0.653306	1.57277	1.96995	WP_008517047.1	WP_008517047.1	1317	WP_008517047.1 SpoIID/LytB domain-containing protein [Dethiobacter alkaliphilus]
27.7778	27.9002	26.5454	27.9968	27.7584	27.9846			5	5	5	29.8	29.8	29.8	22.56	0	42.138	2860700000	11	35	27743000	17669000	9555400	56055000	40407000	46767000	0.502798	0.354764	-0.505491	0.704421	-1.15007	WP_008517053.1	WP_008517053.1	1319	WP_008517053.1 DUF1847 domain-containing protein [Dethiobacter alkaliphilus]
26.2926	26.8603	27.8192	26.4729	25.9347	26.6603			3	3	3	22.1	22.1	22.1	16.53	0	24.254	537950000	7	13	9672400	7796300	20676000	6419000	12696000	15559000	0.569246	0.290705	0.634726	1.55264	1.28037	WP_008517054.1	WP_008517054.1	1320	WP_008517054.1 NUDIX domain-containing protein [Dethiobacter alkaliphilus]
28.6728	28.6268	29.811	27.9292	27.8806	28.105	+	Fe_TS	14	14	14	73.8	73.8	73.8	22.389	0	77.389	7561500000	15	81	69187000	28449000	114690000	55363000	46649000	59368000	1.27081	0.049788	1.06524	2.09252	2.70881	WP_008517058.1	WP_008517058.1	1321	WP_008517058.1 molybdopterin-dependent oxidoreductase [Dethiobacter alkaliphilus]
26.5386	25.1886	27.1423	24.749	24.5926	24.7088	+	Fe_TS	3	3	3	33.8	33.8	33.8	7.9388	0	14.202	260910000	5	7	12036000	3161100	26069000	4508100	206010	6203000	1.29918	0.0475162	1.60637	3.04485	2.77227	WP_008517060.1	WP_008517060.1	1322	WP_008517060.1 DUF1657 domain-containing protein [Dethiobacter alkaliphilus]
26.6929	26.9698	26.754	27.4088	27.3306	27.1258	+	Fe_TS	14	14	14	27.5	27.5	27.5	60.675	0	49.729	4184700000	21	58	14314000	9252600	10181000	44323000	28946000	29829000	1.81236	0.0194028	-0.482812	0.715582	-4.05563	WP_008517074.1	WP_008517074.1	1323	WP_008517074.1 citramalate synthase [Dethiobacter alkaliphilus]
27.207	26.9298	27.8295	27.6677	27.7244	27.8664			10	10	10	28.9	28.9	28.9	39.405	0	46.822	3365900000	15	35	13232000	9327000	14367000	58050000	55852000	65576000	0.72319	0.187242	-0.430719	0.741892	-1.58047	WP_008517075.1	WP_008517075.1	1324	WP_008517075.1 hypothetical protein [Dethiobacter alkaliphilus]
25.0186	25.1902	25.1738	25.9093	25.9942	25.9932	+	Fe_TS	5	5	5	10.5	10.5	10.5	65.323	0	20.208	571540000	31	12	585670	465080	260120	2402600	2195900	2697800	3.77533	0.00645161	-0.838044	0.559402	-13.6305	WP_008517077.1	WP_008517077.1	1325	WP_008517077.1 ABC transporter ATP-binding protein/permease [Dethiobacter alkaliphilus]
28.5039	28.4556	29.2993	28.4747	28.4019	28.422			22	22	22	74	74	74	37.594	0	208.81	14753000000	20	146	53085000	37565000	81470000	117030000	99443000	107590000	0.511098	0.34737	0.320075	1.2484	1.16641	WP_008517085.1	WP_008517085.1	1326	WP_008517085.1 M42 family metallopeptidase [Dethiobacter alkaliphilus]
27.9296	27.9628	27.9041	28.4195	28.3592	28.3682	+	Fe_TS	10	10	10	35.2	35.2	35.2	36.787	0	149.03	4300800000	17	54	20618000	11843000	13094000	52484000	42163000	42675000	4.23047	0	-0.45012	0.731982	-17.7778	WP_008517087.1	WP_008517087.1	1327	WP_008517087.1 M42 family metallopeptidase [Dethiobacter alkaliphilus]
28.9369	28.643	29.1617	29.1713	29.1979	29.2186			22	22	22	60.4	60.4	60.4	37.069	0	201.08	16412000000	17	155	56083000	47193000	74081000	174650000	144290000	162950000	0.870364	0.126398	-0.282044	0.822425	-1.87031	WP_008517089.1	WP_008517089.1	1328	WP_008517089.1 M42 family metallopeptidase [Dethiobacter alkaliphilus]
28.2718	28.7177	29.4495	28.8782	28.7545	28.7557			9	9	9	43	43	43	30.729	0	126.74	8241000000	18	69	25810000	25164000	52789000	68667000	70744000	84764000	0.0161844	0.977994	0.0168711	1.01176	0.0487977	WP_008517091.1	WP_008517091.1	1329	WP_008517091.1 DUF2520 domain-containing protein [Dethiobacter alkaliphilus]
30.3479	30.3842	30.2731	30.1561	30.1583	30.3085			13	13	13	57.1	57.1	57.1	30.418	0	118.27	28810000000	11	164	276410000	262060000	173780000	439860000	344990000	435110000	0.994505	0.092868	0.127467	1.09237	2.1206	WP_008517093.1	WP_008517093.1	1330	WP_008517093.1 3-methyl-2-oxobutanoate hydroxymethyltransferase [Dethiobacter alkaliphilus]
28.1285	28.5443	29.2756	28.3687	28.3371	28.2838			14	14	14	49.6	49.6	49.6	31.63	0	52.074	7333000000	17	84	43512000	36191000	68907000	106730000	83769000	78813000	0.402749	0.480047	0.319613	1.248	0.950693	WP_008517095.1	WP_008517095.1	1331	WP_008517095.1 pantoate--beta-alanine ligase [Dethiobacter alkaliphilus]
23.7881	23.7623	25.4567	29.5356	29.6881	29.4401	+	Fe_TS	3	3	3	27.2	27.2	27.2	13.699	0	16.068	4884700000	7	18	90842000	66297000	102610000	210520000	53232000	174320000	3.11663	0.00606897	-5.21892	0.0268502	-9.23405	WP_008517097.1	WP_008517097.1	1332	WP_008517097.1 aspartate 1-decarboxylase [Dethiobacter alkaliphilus]
24.3689	25.414	23.4482	26.6096	27.036	26.8216	+	Fe_TS	3	3	3	18.5	18.5	18.5	23.214	0	7.8458	438710000	9	8	0	0	0	4472600	4441300	5439400	1.84627	0.0190294	-2.41207	0.187886	-4.15112	WP_008517102.1	WP_008517102.1	1333	WP_008517102.1 flotillin-like FloA family protein [Dethiobacter alkaliphilus]
27.4241	27.7621	28.4883	26.769	26.6665	27.0019	+	Fe_TS	9	9	9	30.1	30.1	30.1	33.98	0	16.37	2728200000	18	48	11878000	11962000	28032000	19241000	19319000	18643000	1.51459	0.0323586	1.07903	2.11262	3.27732	WP_008517108.1	WP_008517108.1	1335	WP_008517108.1 ketopantoate reductase family protein [Dethiobacter alkaliphilus]
27.3034	27.1891	27.3763	27.3353	26.3092	26.4124			5	5	5	29.9	29.9	29.9	14.797	0	4.4039	757840000	5	14	16700000	12331000	17206000	39405000	31164000	31346000	0.84818	0.132668	0.603935	1.51986	1.82623	WP_008517116.1	WP_008517116.1	1336	WP_008517116.1 BlaI/MecI/CopY family transcriptional regulator [Dethiobacter alkaliphilus]
27.4559	27.7644	26.805	27.5639	27.4097	27.7526			26	26	26	35.6	35.6	35.6	73.85	0	89.068	6377300000	37	103	17200000	13559000	6729200	36651000	33020000	37765000	0.319578	0.59904	-0.233654	0.850478	-0.779755	WP_008517122.1	WP_008517122.1	1338	WP_008517122.1 cell division protein FtsA, partial [Dethiobacter alkaliphilus]
27.7845	27.1577	27.7319	26.9233	26.1867	26.7628	+	Fe_TS	9	9	9	44.9	44.9	44.9	27.349	0	51.402	1782300000	14	56	19695000	9256300	33548000	16846000	13976000	24423000	1.444	0.036873	0.933767	1.91026	3.10704	WP_008517124.1	WP_008517124.1	1339	WP_008517124.1 MBL fold metallo-hydrolase [Dethiobacter alkaliphilus]
27.0165	25.8078	24.9866	25.1972	24.2246	25.55			4	4	4	57.6	57.6	57.6	7.8459	0	9.0267	319540000	7	9	19578000	6667100	1130100	6684900	2241700	9346000	0.595787	0.267839	0.946335	1.92697	1.33217	WP_008517126.1	WP_008517126.1	1340	WP_008517126.1 hypothetical protein [Dethiobacter alkaliphilus]
28.0262	28.0693	26.1396	27.0588	27.4388	28.0861			5	5	5	57.5	57.5	57.5	10.194	0	37.383	1794400000	6	24	23849000	17880000	2027700	21140000	33620000	57113000	0.0571087	0.930275	-0.116206	0.922611	-0.165224	WP_008517128.1	WP_008517128.1	1341	WP_008517128.1 spore coat protein [Dethiobacter alkaliphilus]
32.0615	31.7612	31.9797	29.6907	30.0194	30.216	+	Fe_TS	31	31	31	60.4	60.4	60.4	60.758	0	273.39	58063000000	31	285	373600000	269770000	353440000	192320000	119740000	204950000	3.41605	0.00589091	1.95875	3.88724	11.0331	WP_008517134.1	WP_008517134.1	1342	WP_008517134.1 AMP-binding protein [Dethiobacter alkaliphilus]
25.061	23.6282	26.2278	24.7784	24.459	23.6211			2	2	2	28.3	28.3	28.3	6.6053	0	2.6831	131620000	6	3	5624500	1154400	6326000	3474800	3614500	1743100	0.343493	0.567811	0.68618	1.60902	0.829556	WP_008517136.1	WP_008517136.1	1343	WP_008517136.1 DUF1657 domain-containing protein [Dethiobacter alkaliphilus]
24.146	27.1703	24.5406	27.5722	27.532	27.6055			5	5	5	11.6	11.6	11.6	53.836	0	17.792	912610000	26	15	1432600	2512000	647930	12233000	8485500	9606100	1.1315	0.0668634	-2.28428	0.205288	-2.40599	WP_008517138.1	WP_008517138.1	1344	WP_008517138.1 multiheme cytochrome [Dethiobacter alkaliphilus]
28.7244	28.7602	28.9879	29.4688	29.0996	29.2019	+	Fe_TS	10	10	10	40.6	40.6	40.6	23.949	0	59.964	13736000000	13	75	60406000	41967000	71924000	204020000	134720000	142970000	1.46002	0.0358017	-0.432637	0.740906	-3.14524	WP_008517147.1	WP_008517147.1	1345	WP_008517147.1 response regulator transcription factor [Dethiobacter alkaliphilus]
24.8059	25.2037	25.3712	24.7541	24.5051	24.4791	+	Fe_TS	5	5	5	13.3	13.3	13.3	39.1	0	13.854	341620000	19	19	850690	1021900	2712800	3708600	2911900	2516500	1.3529	0.0426252	0.547525	1.46158	2.89429	WP_008517149.1	WP_008517149.1	1346	WP_008517149.1 amidohydrolase family protein [Dethiobacter alkaliphilus]
29.895	30.0449	30.3845	29.6343	29.5307	29.4507	+	Fe_TS	19	19	19	58.1	58.1	58.1	43.063	0	165.09	25947000000	19	180	116370000	92115000	150570000	225210000	173340000	197410000	1.67833	0.0238621	0.569575	1.48409	3.69246	WP_008517152.1	WP_008517152.1	1347	WP_008517152.1 homocitrate synthase [Dethiobacter alkaliphilus]
29.8001	29.8438	30.7567	30.0026	29.7858	30.0541			18	18	18	56.4	56.4	56.4	44.566	0	309.88	34114000000	23	220	128050000	89227000	203360000	273920000	179230000	240020000	0.225496	0.714113	0.186012	1.13761	0.576796	WP_008517154.1	WP_008517154.1	1348	WP_008517154.1 glutamate-5-semialdehyde dehydrogenase [Dethiobacter alkaliphilus]
27.1765	27.2908	26.7864	27.542	27.6029	27.7362	+	Fe_TS	14	14	14	39	39	39	40.45	0	133.07	4399000000	21	63	20844000	14811000	9677300	52829000	44481000	48244000	1.5344	0.0305211	-0.542458	0.6866	-3.326	WP_008517156.1	WP_008517156.1	1349	WP_008517156.1 glutamate 5-kinase [Dethiobacter alkaliphilus]
29.5185	29.8446	30.701	29.7657	29.7222	29.8266			8	8	8	37.8	37.8	37.8	27.86	0	91.528	16370000000	12	153	87201000	85657000	211640000	222880000	136930000	150030000	0.284752	0.637864	0.249891	1.18912	0.706074	WP_008517158.1	WP_008517158.1	1350	WP_008517158.1 pyrroline-5-carboxylate reductase [Dethiobacter alkaliphilus]
24.9905	25.0428	26.5038	25.0112	24.2813	25.3776			4	4	4	46.7	46.7	46.7	12.116	0	20.197	236660000	5	8	10302000	4038700	8526200	2702700	2767600	4632500	0.453389	0.415819	0.622332	1.53936	1.05224	WP_008517159.1	WP_008517159.1	1351	WP_008517159.1 hypothetical protein [Dethiobacter alkaliphilus]
27.722	27.3643	27.3353	28.5355	28.3253	28.278	+	Fe_TS	14	14	14	50	50	50	30.089	0	102.61	6763400000	17	83	25138000	14085000	11655000	102490000	78078000	77376000	2.44894	0.00899512	-0.905738	0.53376	-6.1449	WP_008517164.1	WP_008517164.1	1352	WP_008517164.1 IclR family transcriptional regulator [Dethiobacter alkaliphilus]
26.7069	25.9648	24.9188	27.2394	27.624	27.2414	+	Fe_TS	4	4	4	57.6	57.6	57.6	7.9408	0	64.651	2134800000	4	38	4933100	3596500	1132400	61859000	73795000	62992000	1.31897	0.0455309	-1.50474	0.352394	-2.81694	WP_008517166.1	WP_008517166.1	1353	WP_008517166.1 hypothetical protein [Dethiobacter alkaliphilus]
23.9235	23.9569	24.1015	27.3708	27.9666	26.8634	+	Fe_TS	7	7	7	34.8	34.8	34.8	35.049	0	25.017	762050000	16	13	437070	416860	364200	3350200	3776100	1789600	3.33727	0.0050625	-3.40626	0.0943219	-10.5302	WP_008517169.1	WP_008517169.1	1354	WP_008517169.1 DUF4236 domain-containing protein [Dethiobacter alkaliphilus]
28.4501	28.1089	29.5692	27.9468	28.8765	28.2116			2	2	2	41.9	41.9	41.9	7.006	0	59.436	3859200000	4	27	66875000	32173000	81168000	122200000	151400000	112860000	0.281961	0.642027	0.364458	1.2874	0.700101	WP_008517175.1	WP_008517175.1	1356	WP_008517175.1 tautomerase family protein [Dethiobacter alkaliphilus]
25.7174	25.7282	24.88	25.8953	25.8245	26.2188			7	7	7	15.9	15.9	15.9	50.209	0	25.933	961140000	19	22	2369100	1420500	0	9687100	6934500	8098400	0.813101	0.144718	-0.537664	0.688886	-1.75686	WP_008517178.1	WP_008517178.1	1357	WP_008517178.1 RtcB family protein [Dethiobacter alkaliphilus]
28.7865	28.0698	28.075	29.1225	29.2214	29.2006	+	Fe_TS	9	9	9	51.2	51.2	51.2	27.812	0	131.24	6384700000	11	43	21518000	20741000	8185700	57284000	52922000	30599000	1.65466	0.0250988	-0.871079	0.546738	-3.63059	WP_008517180.1	WP_008517180.1	1358	WP_008517180.1 5/3-nucleotidase SurE [Dethiobacter alkaliphilus]
25.8858	26.1123	28.2348	24.5599	24.5239	23.9885	+	Fe_TS	2	2	2	12.7	12.7	12.7	19.911	0	11.208	327800000	9	12	5789900	3712300	19982000	3168500	1065000	2705000	1.43992	0.036871	2.38686	5.23018	3.09735	WP_008517181.1	WP_008517181.1	1359	WP_008517181.1 YhcN/YlaJ family sporulation lipoprotein [Dethiobacter alkaliphilus]
29.2583	29.3835	30.4895	29.1049	29.1271	29.2387			21	21	21	54	54	54	47.785	0	176.59	22058000000	24	177	78268000	53866000	134290000	119780000	105690000	105950000	0.634237	0.239345	0.553548	1.46769	1.40709	WP_008517183.1	WP_008517183.1	1360	WP_008517183.1 amidohydrolase [Dethiobacter alkaliphilus]
26.9704	27.4615	28.0116	27.0631	26.9522	27.1802			9	9	9	51.2	51.2	51.2	23.469	0	59.272	1795300000	12	34	13732000	7723300	16020000	23079000	23755000	26115000	0.605642	0.261665	0.416025	1.33425	1.35138	WP_008517184.1	WP_008517184.1	1361	WP_008517184.1 class II aldolase/adducin family protein [Dethiobacter alkaliphilus]
27.9094	28.3325	29.1836	28.6269	28.7734	28.8763			14	14	14	37	37	37	37.862	0	77.843	11165000000	20	73	30219000	26080000	59294000	117980000	108980000	101760000	0.302283	0.619083	-0.283665	0.821502	-0.743349	WP_008517185.1	WP_008517185.1	1362	WP_008517185.1 S-methyl-5-thioribose-1-phosphate isomerase [Dethiobacter alkaliphilus]
29.6384	29.6185	28.0012	30.3996	30.1017	30.0813			10	10	10	43.5	43.5	43.5	28.3	0	102	22524000000	12	113	128880000	87988000	35569000	573440000	359850000	375220000	0.938665	0.104025	-1.10821	0.46387	-2.00718	WP_008517189.1	WP_008517189.1	1363	WP_008517189.1 S-methyl-5-thioadenosine phosphorylase [Dethiobacter alkaliphilus]
30.487	30.7645	31.2519	30.9751	30.6562	31.1113			18	18	18	42.5	42.5	42.5	45.451	0	92.905	22095000000	18	167	112680000	97270000	132290000	342550000	193980000	245760000	0.11053	0.862261	-0.0797361	0.946231	-0.305391	WP_008517190.1	WP_008517190.1	1364	WP_008517190.1 adenosylhomocysteinase [Dethiobacter alkaliphilus]
26.9142	26.3025	25.8302	26.4307	26.319	26.6196			4	4	4	19.6	19.6	19.6	23.092	0	15.904	1029900000	10	16	9676600	2651200	3952800	17174000	15977000	18304000	0.120282	0.849725	-0.10746	0.928221	-0.329819	WP_008517192.1	WP_008517192.1	1365	WP_008517192.1 Uma2 family endonuclease [Dethiobacter alkaliphilus]
31.4027	31.1097	31.9365	32.2089	32.5771	32.3526	+	Fe_TS	9	9	9	57.3	57.3	57.3	16.761	0	75.359	93210000000	9	215	543970000	280710000	657440000	1922000000	1935600000	1757300000	1.55921	0.0284388	-0.896575	0.537161	-3.38754	WP_008517195.1	WP_008517195.1	1367	WP_008517195.1 nucleoside-diphosphate kinase [Dethiobacter alkaliphilus]
29.0213	28.3511	29.2137	30.2308	29.9598	29.7312	+	Fe_TS	12	12	12	48.7	48.7	48.7	34.708	0	116.3	14014000000	11	81	56224000	23433000	59124000	273790000	179660000	216550000	1.6899	0.0238512	-1.11186	0.462699	-3.72295	WP_008517196.1	WP_008517196.1	1368	WP_008517196.1 polyamine aminopropyltransferase [Dethiobacter alkaliphilus]
24.2773	25.1719	24.593	26.2076	26.1609	26.3465	+	Fe_TS	4	4	4	7.2	7.2	7.2	73.019	0	5.6023	439950000	19	8	289880	535690	0	6352800	6436200	7314500	2.36159	0.00903509	-1.5576	0.339715	-5.81656	WP_008517197.1	WP_008517197.1	1369	WP_008517197.1 TRAP transporter permease [Dethiobacter alkaliphilus]
33.0172	33.0784	33.1421	33.1376	33.1091	32.4867			6	6	6	37.5	37.5	37.5	37.752	0	116.37	59839000000	7	125	1066900000	684180000	1172400000	1095200000	918480000	979000000	0.319918	0.599158	0.168115	1.12359	0.780467	WP_008517198.1	WP_008517198.1	1370	WP_008517198.1 TAXI family TRAP transporter solute-binding subunit [Dethiobacter alkaliphilus]
24.8785	24.7711	25.6432	26.5915	26.7125	27.5362	+	Fe_TS	15	15	15	45.4	45.4	45.4	38.644	0	45.946	1768100000	21	37	622850	1407500	2911400	18150000	14369000	27906000	1.98994	0.0162209	-1.84915	0.277557	-4.5734	WP_008517199.1	WP_008517199.1	1371	WP_008517199.1 ABC transporter ATP-binding protein [Dethiobacter alkaliphilus]
23.2943	25.0584	23.6543	28.0219	28.7858	29.6093	+	Fe_TS	10	10	10	31	31	31	38.227	0	59.407	5451500000	13	49	1551400	1299700	744610	78751000	72971000	207800000	2.61087	0.00583133	-4.80329	0.035815	-6.79507	WP_008517201.1	WP_008517201.1	1372	WP_008517201.1 extracellular solute-binding protein [Dethiobacter alkaliphilus]
26.8873	26.9147	26.2498	26.9487	26.651	27.0389			9	9	9	18.9	18.9	18.9	62.384	0	69.074	2020400000	31	34	3495000	5070400	1515100	10943000	13747000	10387000	0.325765	0.592	-0.195638	0.873187	-0.792696	WP_008517204.1	WP_008517204.1	1373	WP_008517204.1 diguanylate cyclase [Dethiobacter alkaliphilus]
24.793	24.3884	25.4683	23.9128	25.0283	25.4716			2	2	2	5.1	5.1	5.1	40.195	0	3.3825	160620000	13	2	0	0	0	3911500	1149400	1925000	0.0483096	0.939785	0.0790113	1.05629	0.140945	WP_008517205.1	WP_008517205.1	1374	WP_008517205.1 aromatic acid exporter family protein [Dethiobacter alkaliphilus]
29.8441	29.8506	30.7132	30.5324	30.5022	30.6099			21	21	21	49.6	49.6	49.6	47.19	0	227.84	36732000000	22	169	110640000	72055000	155710000	414890000	289800000	342060000	0.640612	0.235872	-0.412221	0.751466	-1.4195	WP_008517206.1	WP_008517206.1	1375	WP_008517206.1 PFL family protein [Dethiobacter alkaliphilus]
29.6695	29.2867	30.018	30.1664	30.5056	30.6516	+	Fe_TS	4	4	4	44.9	44.9	44.9	10.891	0	20.539	7346200000	5	39	95789000	69167000	151400000	166590000	32721000	33599000	1.42654	0.0374281	-0.783144	0.581099	-3.06566	WP_008517207.1	WP_008517207.1	1376	WP_008517207.1 ACT domain-containing protein [Dethiobacter alkaliphilus]
26.6894	24.7382	26.7264	26.9665	26.616	26.8666			4	4	4	15.4	15.4	15.4	29.015	0	9.0178	642210000	11	15	5995800	4136900	6534800	13852000	12626000	13496000	0.503089	0.354788	-0.765017	0.588447	-1.15064	WP_008517208.1	WP_008517208.1	1377	WP_008517208.1 hypothetical protein [Dethiobacter alkaliphilus]
27.3732	27.4928	28.1649	27.3255	27.0549	27.4731			14	14	14	53.8	53.8	53.8	32.502	0	71.579	3120700000	20	45	18001000	10246000	25597000	30353000	25858000	27790000	0.644108	0.234082	0.392481	1.31265	1.42631	WP_008517210.1	WP_008517210.1	1379	WP_008517210.1 bifunctional enoyl-CoA hydratase/phosphate acetyltransferase [Dethiobacter alkaliphilus]
25.8259	25.7849	23.9545	26.3893	25.781	26.1381			4	4	4	15.4	15.4	15.4	38.676	0	14.69	610270000	17	13	1899400	1230500	788960	8689400	4824000	6931800	0.643314	0.234648	-0.914447	0.530547	-1.42477	WP_008517211.1	WP_008517211.1	1380	WP_008517211.1 butyrate kinase [Dethiobacter alkaliphilus]
29.4675	29.2822	29.7445	28.7657	28.7272	28.8998	+	Fe_TS	20	20	20	42.6	42.6	42.6	61.106	0	192.86	14036000000	30	157	56540000	42427000	70699000	52202000	46259000	60046000	2.08171	0.0149045	0.70049	1.62506	4.85904	WP_008517213.1	WP_008517213.1	1381	WP_008517213.1 DUF885 domain-containing protein [Dethiobacter alkaliphilus]
27.1899	26.6396	27.9849	26.6481	26.2029	26.8434			5	5	5	31.2	31.2	31.2	16.366	0	11.971	1289500000	8	22	21474000	7673000	34322000	33071000	18331000	33054000	0.747533	0.175882	0.706662	1.63202	1.62807	WP_008517221.1	WP_008517221.1	1383	WP_008517221.1 hypothetical protein [Dethiobacter alkaliphilus]
27.3579	27.1156	28.1477	26.2819	26.3014	26.2512	+	Fe_TS	8	8	8	27	27	27	40.182	0	34.016	1074300000	15	27	9257300	5568100	12124000	3533700	4285900	3608700	1.80902	0.0192207	1.26224	2.39868	4.04629	WP_008517222.1	WP_008517222.1	1384	WP_008517222.1 CAP domain-containing protein [Dethiobacter alkaliphilus]
27.0464	26.5221	27.6505	24.5373	25.0299	25.8105	+	Fe_TS	7	7	7	41.4	41.4	41.4	22.875	0	10.263	855470000	14	24	6065000	3366500	9987400	1371900	3517100	4266900	1.77216	0.0198565	1.94706	3.85588	3.94434	WP_008517224.1	WP_008517224.1	1385	WP_008517224.1 LysM peptidoglycan-binding domain-containing protein [Dethiobacter alkaliphilus]
30.026	29.9664	30.3853	29.1963	28.9941	29.6251	+	Fe_TS	12	12	12	78.9	78.9	78.9	15.073	0	119.52	15071000000	10	99	235390000	146910000	238370000	223690000	161810000	289830000	1.70205	0.0228309	0.854026	1.80754	3.75511	WP_008517225.1	WP_008517225.1	1386	WP_008517225.1 universal stress protein [Dethiobacter alkaliphilus]
31.8121	31.7809	32.4275	30.9251	30.6292	31.2339	+	Fe_TS	13	13	13	81.6	81.6	81.6	15.729	0	151.12	63157000000	11	225	929620000	465770000	989620000	736250000	446180000	867320000	1.77035	0.0202595	1.07739	2.11022	3.93938	WP_008517226.1	WP_008517226.1	1387	WP_008517226.1 universal stress protein [Dethiobacter alkaliphilus]
29.8485	30.0305	28.9349	29.224	28.8098	29.4609			15	15	15	43.5	43.5	43.5	46.696	0	98.972	4549400000	27	53	17002000	53648000	9212200	19564000	13879000	17691000	0.493313	0.364756	0.439762	1.35638	1.13136	WP_008517227.1	WP_008517227.1	1388	WP_008517227.1 4Fe-4S binding protein [Dethiobacter alkaliphilus]
24.4898	24.1228	25.9786	25.0104	25.8919	26.0281			4	4	4	21.7	21.7	21.7	24.406	0	27.623	356850000	13	8	2014200	587090	3030500	1637200	5255100	1354400	0.527138	0.331004	-0.779733	0.582475	-1.19793	WP_008517228.1	WP_008517228.1	1389	WP_008517228.1 HD domain-containing protein [Dethiobacter alkaliphilus]
25.7345	26.0476	26.9059	27.5198	27.0412	27.1097			9	9	9	47.8	47.8	47.8	23.228	0	36.429	1986200000	16	31	4643100	4175600	10657000	39099000	32375000	26082000	1.22686	0.0529897	-0.994227	0.502005	-2.61173	WP_008517237.1	WP_008517237.1	1391	WP_008517237.1 response regulator transcription factor [Dethiobacter alkaliphilus]
26.1797	26.2731	26.3921	26.0105	25.8061	25.8895	+	Fe_TS	3	3	3	7.3	7.3	7.3	40.188	0	4.9246	329260000	16	12	3971000	2749700	3949600	3102200	3197900	2997300	1.94675	0.0177315	0.379596	1.30098	4.44338	WP_008517238.1	WP_008517238.1	1392	WP_008517238.1 sensor histidine kinase [Dethiobacter alkaliphilus]
26.7247	27.39	28.1685	24.6806	24.5587	23.8279	+	Fe_TS	8	8	8	23.9	23.9	23.9	34.539	0	21.707	937530000	15	20	6419800	13568000	29999000	4118300	2536900	2655100	2.46502	0.00922	3.07199	8.40934	6.20698	WP_008517241.1	WP_008517241.1	1395	WP_008517241.1 ABC transporter ATP-binding protein [Dethiobacter alkaliphilus]
28.036	27.7751	27.8192	26.2687	26.0465	27.3733	+	Fe_TS	7	7	7	35.3	35.3	35.3	25.791	0	54.69	1928500000	10	28	30181000	14342000	16349000	18673000	16629000	39876000	1.4589	0.0359472	1.31393	2.48619	3.14258	WP_008517242.1	WP_008517242.1	1396	WP_008517242.1 N-acetylmuramoyl-L-alanine amidase [Dethiobacter alkaliphilus]
25.1855	25.5787	26.629	24.8817	24.8935	24.9478			5	5	5	15.1	15.1	15.1	42.751	0	28.615	361930000	13	17	3980400	2759900	6489900	742470	2471400	6470000	0.966509	0.0975489	0.890057	1.85325	2.06355	WP_008517243.1	WP_008517243.1	1397	WP_008517243.1 polysaccharide deacetylase family protein [Dethiobacter alkaliphilus]
24.6747	25.2715	25.2207	26.2395	25.6203	25.3972			4	4	4	11.6	11.6	11.6	47.583	0	42.491	423170000	21	7	981220	0	705520	3766800	3177600	3166400	1.03496	0.0839776	-0.696744	0.616963	-2.20375	WP_008517255.1	WP_008517255.1	1402	WP_008517255.1 sensor histidine kinase [Dethiobacter alkaliphilus]
24.4309	25.0833	26.1991	24.0257	24.2483	24.7787			3	3	3	13	13	13	23.032	0	4.5136	136570000	12	5	1373000	1934100	4145200	1423700	1547800	956670	0.721257	0.188775	0.886855	1.84914	1.5767	WP_008517261.1	WP_008517261.1	1403	WP_008517261.1 hypothetical protein [Dethiobacter alkaliphilus]
26.1149	27.0729	25.761	27.47	27.3258	27.4998	+	Fe_TS	18	16	16	49.8	45.2	45.2	46.69	0	121.43	3707100000	24	49	6311100	6966100	3304900	53556000	32002000	41128000	1.32056	0.0453506	-1.1156	0.461498	-2.82056	WP_008517277.1	WP_008517277.1	1404	WP_008517277.1 histidine--tRNA ligase [Dethiobacter alkaliphilus]
31.3356	31.1033	32.6641	27.9118	28.4312	29.0912	+	Fe_TS	32	32	32	58.2	58.2	58.2	54.907	0	258.99	35311000000	29	261	213260000	130230000	573410000	29758000	34965000	65231000	2.25215	0.0109885	3.22298	9.33713	5.42575	WP_008517280.1	WP_008517280.1	1405	WP_008517280.1 stage IV sporulation protein A [Dethiobacter alkaliphilus]
25.1272	26.079	25.7375	26.0345	26.1879	26.2252			8	8	8	30.5	30.5	30.5	37.128	0	43.248	901500000	17	24	2074700	3432700	3152400	13308000	11746000	10786000	0.815979	0.144308	-0.501348	0.706446	-1.76254	WP_008517281.1	WP_008517281.1	1406	WP_008517281.1 NAD(P)H-dependent glycerol-3-phosphate dehydrogenase [Dethiobacter alkaliphilus]
28.9225	29.002	28.1197	28.7749	29.0526	29.0696			16	16	16	35.2	35.2	35.2	49.559	0	79.722	6048400000	20	90	44874000	30228000	25354000	50590000	48989000	62008000	0.40513	0.477152	-0.284299	0.821141	-0.955502	WP_008517284.1	WP_008517284.1	1408	WP_008517284.1 ribosome biogenesis GTPase Der [Dethiobacter alkaliphilus]
29.9273	27.0153	30.2598	21.9247	21.6862	21.9103	+	Fe_TS	7	7	7	52.5	52.5	52.5	13.445	0	42.592	6189500000	7	57	271680000	48053000	293710000	2647500	1288400	2051200	2.65755	0.00558974	7.2271	149.822	6.99317	WP_008517287.1	WP_008517287.1	1409	WP_008517287.1 metalloregulator ArsR/SmtB family transcription factor [Dethiobacter alkaliphilus]
30.6086	25.5543	31.4548	23.361	24.8753	24.1204			3	3	3	11.1	11.1	11.1	32.377	0	6.3572	1903000000	10	6	641740	1570100	182860000	528250	0	283130	1.26097	0.0503807	5.08701	33.9893	2.68695	WP_008517291.1	WP_008517291.1	1411	WP_008517291.1 YIEGIA family protein [Dethiobacter alkaliphilus]
28.2485	27.6634	29.4865	23.5684	21.4883	24.0425	+	Fe_TS	11	11	11	39	39	39	44.659	0	173.85	3679200000	20	61	33320000	20096000	74814000	1650600	709260	3677400	2.33343	0.00865546	5.43306	43.2031	5.71388	WP_008517292.1	WP_008517292.1	1412	WP_008517292.1 stage II sporulation protein P [Dethiobacter alkaliphilus]
29.8294	30.0856	31.0545	29.7567	29.585	29.6712			16	16	16	28.1	28.1	28.1	76.746	0	124.07	7388200000	30	74	30465000	24643000	47313000	47523000	41278000	43092000	0.801026	0.149576	0.652193	1.57156	1.73306	WP_008517295.1	WP_008517295.1	1413	WP_008517295.1 GerMN domain-containing protein [Dethiobacter alkaliphilus]
26.3106	26.2524	26.9527	26.6442	26.7341	26.8866			9	9	9	21.9	21.9	21.9	53.849	0	61.573	1884900000	22	36	7810000	4203400	10607000	23172000	18246000	20989000	0.458051	0.408885	-0.249734	0.841052	-1.06152	WP_008517297.1	WP_008517297.1	1414	WP_008517297.1 ATP-binding protein [Dethiobacter alkaliphilus]
27.4856	27.0349	27.2171	27.4136	27.3401	27.4382			7	7	7	51.6	51.6	51.6	20.696	0	78.444	2112800000	12	25	10255000	6262800	13753000	27416000	24567000	26212000	0.491923	0.36544	-0.151451	0.900344	-1.12862	WP_008517302.1	WP_008517302.1	1415	WP_008517302.1 pyridoxal 5-phosphate synthase glutaminase subunit PdxT [Dethiobacter alkaliphilus]
26.6106	25.7243	27.1438	26.5494	24.7464	26.683			3	3	3	23	23	23	21.355	0	11.575	527080000	4	12	14844000	4188000	19268000	11886000	17496000	13976000	0.266737	0.660149	0.499982	1.4142	0.66734	WP_008517305.1	WP_008517305.1	1416	WP_008517305.1 hypothetical protein [Dethiobacter alkaliphilus]
27.4794	26.9516	27.3748	27.1316	27.325	27.1083			5	5	5	22.4	22.4	22.4	23.056	0	9.1456	667210000	7	14	14479000	12380000	27026000	2964300	23594000	2119200	0.173427	0.781155	0.0803038	1.05724	0.457938	WP_008517307.1	WP_008517307.1	1417	WP_008517307.1 hypothetical protein [Dethiobacter alkaliphilus]
29.346	29.5383	30.5554	29.2904	29.3603	29.451			15	15	15	51.3	51.3	51.3	38.591	0	108.68	18980000000	20	127	107310000	65986000	156410000	182030000	181590000	185720000	0.517792	0.340153	0.445967	1.36223	1.17957	WP_008517309.1	WP_008517309.1	1418	WP_008517309.1 D-alanine--D-alanine ligase [Dethiobacter alkaliphilus]
32.1529	32.2953	31.2987	32.0567	31.9318	32.2006			48	48	48	67.1	67.1	67.1	75.319	0	323.31	276110000000	37	875	807760000	566960000	338810000	1517200000	1124900000	1507900000	0.174122	0.781301	-0.147404	0.902873	-0.459564	WP_008517311.1	WP_008517311.1	1419	WP_008517311.1 elongation factor G [Dethiobacter alkaliphilus]
30.95	31.1568	30.3963	31.3188	31.1689	31.2423			17	17	17	48.2	48.2	48.2	37.081	0	196.01	68948000000	19	249	313410000	234550000	151000000	721740000	527760000	553520000	0.8195	0.14283	-0.408946	0.753173	-1.76948	WP_008517317.1	WP_008517317.1	1420	WP_008517317.1 ketol-acid reductoisomerase [Dethiobacter alkaliphilus]
28.3176	28.3652	28.7227	28.2445	28.1104	28.3289			7	7	7	35.1	35.1	35.1	18.559	0	27.653	3500200000	10	32	46716000	26598000	37586000	73325000	77859000	87935000	0.77622	0.160729	0.240556	1.18145	1.68429	WP_008517319.1	WP_008517319.1	1421	WP_008517319.1 acetolactate synthase small subunit [Dethiobacter alkaliphilus]
28.786	28.8533	28.2176	29.3651	29.2358	29.3779	+	Fe_TS	20	20	20	36.2	36.2	36.2	61.29	0	132.56	17086000000	21	135	45859000	25515000	30294000	156860000	138530000	147160000	1.5731	0.0279927	-0.707272	0.612477	-3.4223	WP_008517321.1	WP_008517321.1	1422	WP_008517321.1 biosynthetic-type acetolactate synthase large subunit [Dethiobacter alkaliphilus]
28.8357	29.1861	25.2543	29.8008	29.772	29.6885			27	27	27	48	48	48	58.508	0	301.69	30674000000	26	205	71569000	46996000	2959800	220960000	206840000	198120000	0.7268	0.185806	-1.99506	0.250857	-1.58753	WP_008517323.1	WP_008517323.1	1423	WP_008517323.1 dihydroxy-acid dehydratase [Dethiobacter alkaliphilus]
29.0669	29.1301	30.135	29.0057	29.0444	28.9883			10	10	10	31.5	31.5	31.5	32.129	0	43.374	8535300000	16	69	54455000	41674000	64743000	140540000	113870000	110040000	0.551138	0.308562	0.431243	1.34839	1.24496	WP_008517325.1	WP_008517325.1	1424	WP_008517325.1 branched-chain-amino-acid transaminase [Dethiobacter alkaliphilus]
29.7916	29.9088	29.3404	30.5332	30.3241	30.4463	+	Fe_TS	19	19	19	31.5	31.5	31.5	55.471	0	129.55	36990000000	21	221	126580000	98059000	78569000	375010000	296280000	306940000	1.83119	0.0190315	-0.754227	0.592864	-4.10846	WP_008517328.1	WP_008517328.1	1425	WP_008517328.1 oxaloacetate decarboxylase subunit alpha [Dethiobacter alkaliphilus]
25.5737	25.8215	26.7086	25.6306	26.1032	26.2065			6	6	6	17.8	17.8	17.8	48.195	0	30.367	692450000	14	11	1887100	2111500	5714300	7465900	7250700	7521400	0.0481982	0.939324	0.0544891	1.03849	0.140635	WP_008517330.1	WP_008517330.1	1426	WP_008517330.1 FAD-binding protein [Dethiobacter alkaliphilus]
29.2643	29.0354	27.3277	30.1899	30.2223	30.1284			32	32	32	35.6	35.6	35.6	92.126	0	198.73	27433000000	42	169	42317000	21871000	7497700	141810000	121420000	128960000	1.25686	0.050996	-1.63771	0.321367	-2.67784	WP_008517333.1	WP_008517333.1	1427	WP_008517333.1 DNA gyrase subunit A [Dethiobacter alkaliphilus]
29.1837	29.1248	27.9066	29.8659	29.8756	29.8498			31	31	31	45.1	45.1	45.1	72.862	0	249.11	27434000000	36	197	51820000	33245000	10918000	187370000	133770000	123680000	1.26829	0.0503243	-1.12539	0.458377	-2.7032	WP_008517336.1	WP_008517336.1	1428	WP_008517336.1 DNA topoisomerase (ATP-hydrolyzing) subunit B [Dethiobacter alkaliphilus]
28.2893	28.6997	28.9002	28.374	28.2333	28.1306			5	5	5	55.7	55.7	55.7	8.9203	0	11.77	4759400000	6	26	80307000	54869000	92428000	210630000	176390000	178600000	0.928607	0.106585	0.383785	1.30476	1.9869	WP_008517338.1	WP_008517338.1	1429	WP_008517338.1 DUF370 domain-containing protein [Dethiobacter alkaliphilus]
29.9701	30.1611	30.2925	29.9387	29.9453	30.3102			5	5	5	12.7	12.7	12.7	42.006	0	10.705	4911700000	18	16	26402000	18028000	49014000	66567000	48775000	64083000	0.189626	0.763151	0.0764917	1.05445	0.495536	WP_008517341.1	WP_008517341.1	1431	WP_008517341.1 DNA replication/repair protein RecF [Dethiobacter alkaliphilus]
30.2645	30.4054	31.2884	30.7682	30.7069	30.69			15	15	15	56.4	56.4	56.4	40.397	0	223.62	59522000000	20	218	225630000	138310000	297600000	435260000	305380000	396950000	0.0753971	0.904801	-0.0689271	0.953347	-0.214531	WP_008517343.1	WP_008517343.1	1432	WP_008517343.1 DNA polymerase III subunit beta [Dethiobacter alkaliphilus]
27.8198	27.7904	28.0282	28.3903	28.4719	28.5782	+	Fe_TS	24	24	24	56.6	56.6	56.6	52.269	0	221.14	12658000000	28	128	31984000	16895000	19429000	78362000	69815000	71787000	2.53677	0.0063871	-0.600685	0.659441	-6.49062	WP_008517346.1	WP_008517346.1	1433	WP_008517346.1 chromosomal replication initiator protein DnaA [Dethiobacter alkaliphilus]
28.1575	28.8787	27.0378	29.2755	28.3067	28.9608			3	3	3	9.5	9.5	9.5	25.047	0	7.859	2477900000	6	23	22886000	19981000	20098000	144200000	85151000	114750000	0.608119	0.259689	-0.822975	0.565275	-1.35621	WP_008517351.1	WP_008517351.1	1434	WP_008517351.1 YidC/Oxa1 family membrane protein insertase [Dethiobacter alkaliphilus]
30.6293	30.236	27.9281	30.8495	31.2329	31.0212			11	11	11	48.5	48.5	48.5	23.24	0	135.36	33189000000	11	142	203720000	131440000	20970000	471750000	432750000	409700000	0.779458	0.159035	-1.43674	0.369401	-1.69065	WP_008517352.1	WP_008517352.1	1435	WP_008517352.1 protein jag [Dethiobacter alkaliphilus]
26.3884	26.2767	27.0655	27.2716	27.4434	27.3229	+	Fe_TS	10	10	10	29.8	29.8	29.8	49.721	0	58.489	2090900000	20	36	8050200	4614900	7094900	25988000	19389000	14081000	1.4226	0.0377925	-0.769082	0.586791	-3.05639	WP_008517354.1	WP_008517354.1	1436	WP_008517354.1 tRNA uridine-5-carboxymethylaminomethyl(34) synthesis GTPase MnmE [Dethiobacter alkaliphilus]
26.1159	26.81	24.1827	26.7992	27.047	27.0786			22	22	22	38.8	38.8	38.8	69.147	0	120.52	2733400000	36	51	4811900	4191900	1113700	18169000	16015000	15844000	0.737333	0.180556	-1.27204	0.414073	-1.60811	WP_008517357.1	WP_008517357.1	1437	WP_008517357.1 tRNA uridine-5-carboxymethylaminomethyl(34) synthesis enzyme MnmG [Dethiobacter alkaliphilus]
26.6317	26.6266	26.7462	27.3818	27.064	27.0662	+	Fe_TS	6	6	6	34.9	34.9	34.9	26.529	0	26.91	1174100000	12	16	13204000	6246000	9150800	22115000	23055000	21668000	1.95383	0.0178292	-0.502489	0.705888	-4.46451	WP_008517360.1	WP_008517360.1	1438	WP_008517360.1 16S rRNA (guanine(527)-N(7))-methyltransferase RsmG [Dethiobacter alkaliphilus]
25.4901	26.3851	25.3588	26.5086	26.4669	27.1019			9	9	9	31.1	31.1	31.1	33.973	0	29.89	1152000000	20	25	6597500	4844400	1529100	14247000	10496000	14335000	1.16629	0.0618481	-0.947811	0.518418	-2.4803	WP_008517362.1	WP_008517362.1	1439	WP_008517362.1 nucleoid occlusion protein [Dethiobacter alkaliphilus]
28.1824	28.5735	28.0504	29.1719	28.8615	28.9591	+	Fe_TS	8	8	8	34.9	34.9	34.9	28.288	0	83.957	6446500000	11	45	41397000	26080000	25343000	133810000	103480000	105890000	1.79511	0.0193486	-0.728743	0.60343	-4.00762	WP_008517364.1	WP_008517364.1	1440	WP_008517364.1 AAA family ATPase [Dethiobacter alkaliphilus]
26.9069	27.2109	24.0433	28.106	28.1143	28.302			11	11	11	47.2	47.2	47.2	31.524	0	144.71	6171500000	14	57	18779000	11708000	264770	120220000	82467000	96889000	0.983086	0.0948393	-2.12045	0.229975	-2.09728	WP_008517365.1	WP_008517365.1	1441	WP_008517365.1 ParB/RepB/Spo0J family partition protein [Dethiobacter alkaliphilus]
25.9347	27.4178	27.538	27.4728	27.2885	27.1232			3	3	3	15.2	15.2	15.2	18.773	0	17.437	1111800000	8	14	5195400	7655100	19745000	41117000	33821000	31442000	0.24988	0.684333	-0.331336	0.7948	-0.630665	WP_008517368.1	WP_008517368.1	1442	WP_008517368.1 DUF4446 family protein [Dethiobacter alkaliphilus]
28.8272	28.6768	30.6529	26.9677	26.4358	27.943	+	Fe_TS	3	3	3	34.2	34.2	34.2	8.779	0	23.387	1652900000	3	13	123960000	63624000	233860000	35332000	23443000	64991000	1.3707	0.0418401	2.27015	4.82373	2.93527	WP_008517374.1	WP_008517374.1	1443	WP_008517374.1 YkuS family protein [Dethiobacter alkaliphilus]
31.7709	31.2873	31.72	32.3276	32.0846	32.0483	+	Fe_TS	20	20	20	66.5	66.5	66.5	24.022	0	247.15	74170000000	12	264	439050000	318430000	490000000	1112000000	906170000	912200000	1.47179	0.0354841	-0.560767	0.677941	-3.17348	WP_008517377.1	WP_008517377.1	1444	WP_008517377.1 adenylate kinase [Dethiobacter alkaliphilus]
31.7089	32.235	32.1711	32.1807	31.9119	31.9883			8	8	8	61.5	61.5	61.5	11.507	0	100.97	47609000000	6	65	913820000	751200000	779110000	2132300000	1180800000	1908800000	0.0205199	0.972435	0.0113341	1.00789	0.061582	WP_008517384.1	WP_008517384.1	1446	WP_008517384.1 30S ribosomal protein S6 [Dethiobacter alkaliphilus]
31.1047	31.4711	29.0272	30.4583	30.6684	30.8101			3	3	3	25.4	25.4	25.4	14.467	0	39.795	10458000000	7	25	149270000	97518000	24304000	368150000	367820000	295280000	0.0497246	0.938397	-0.111231	0.925797	-0.144875	WP_008517385.1	WP_008517385.1	1447	WP_008517385.1 single-stranded DNA-binding protein [Dethiobacter alkaliphilus]
28.262	28.8384	26.1511	30.4168	30.5685	30.1272	+	Fe_TS	6	6	6	43.4	43.4	43.4	8.9265	0	20.118	8770300000	5	20	29494000	24712000	4306100	628470000	565880000	467600000	1.4697	0.0354247	-2.62032	0.162632	-3.16845	WP_008517387.1	WP_008517387.1	1448	WP_008517387.1 30S ribosomal protein S18 [Dethiobacter alkaliphilus]
27.3181	27.3265	25.3944	29.096	29.2505	28.9956	+	Fe_TS	11	11	11	63.7	63.7	63.7	15.758	0	45.718	8237800000	9	78	26958000	17380000	5595900	244330000	227960000	203370000	1.70509	0.0227254	-2.43435	0.185006	-3.7632	WP_008517390.1	WP_008517390.1	1449	WP_008517390.1 50S ribosomal protein L9 [Dethiobacter alkaliphilus]
25.4275	25.0403	24.6649	24.7573	25.0189	24.7784			6	6	6	9.6	9.6	9.6	71	0	25.574	310110000	32	9	749700	659250	268640	3073600	1676500	1916300	0.33792	0.577664	0.192708	1.14291	0.818002	WP_008517391.1	WP_008517391.1	1450	WP_008517391.1 Lon family ATP-dependent protease [Dethiobacter alkaliphilus]
26.8515	27.6559	27.4153	28.0711	28.3092	28.2539	+	Fe_TS	10	10	10	23	23	23	50.102	0	29.326	2728400000	20	36	14062000	12718000	12316000	34010000	29782000	33533000	1.65446	0.0250493	-0.903849	0.534459	-3.63008	WP_008517393.1	WP_008517393.1	1451	WP_008517393.1 replicative DNA helicase [Dethiobacter alkaliphilus]
29.5448	29.5416	30.2014	30.057	29.9644	30.202			21	21	21	46.4	46.4	46.4	46.352	0	217.29	25062000000	21	162	76036000	47914000	98176000	228870000	194940000	214360000	0.607887	0.259741	-0.311868	0.805598	-1.35576	WP_008517395.1	WP_008517395.1	1452	WP_008517395.1 adenylosuccinate synthase [Dethiobacter alkaliphilus]
29.3444	29.9044	29.2599	27.0719	27.9048	28.0172	+	Fe_TS	12	12	12	27.1	27.1	27.1	57.203	0	135.64	3614100000	24	51	33399000	30683000	23877000	11245000	12150000	16256000	2.15684	0.0134306	1.83826	3.57578	5.10285	WP_008517397.1	WP_008517397.1	1453	WP_008517397.1 M23 family metallopeptidase [Dethiobacter alkaliphilus]
26.3868	26.566	24.1345	27.0802	27.1296	27.0332			6	6	6	25.9	25.9	25.9	26.651	0	26.324	1090300000	15	20	5629600	9139500	111730	17010000	7508400	7940900	0.819508	0.142965	-1.38522	0.38283	-1.7695	WP_008517401.1	WP_008517401.1	1454	WP_008517401.1 response regulator transcription factor [Dethiobacter alkaliphilus]
25.9062	25.7673	26.3741	25.9955	25.9419	26.1075			14	14	14	25	25	25	67.913	0	61.985	1332900000	28	36	1440300	1651600	4349200	4448900	4196000	6950900	0.00158615	0.999509	0.000923157	1.00064	0.00486082	WP_008517403.1	WP_008517403.1	1455	WP_008517403.1 ATP-binding protein [Dethiobacter alkaliphilus]
26.8727	27.2851	27.6165	26.8945	26.9562	27.0092			7	7	7	18.4	18.4	18.4	51.162	0	59.708	1701400000	21	38	9678100	6974300	13245000	13840000	14830000	17360000	0.630677	0.241639	0.304781	1.23523	1.40016	WP_008517406.1	WP_008517406.1	1456	WP_008517406.1 two-component system activity regulator YycH [Dethiobacter alkaliphilus]
26.851	26.8135	27.9362	26.1964	26.581	26.6264			5	5	5	20.6	20.6	20.6	31.315	0	19.96	859680000	12	16	7869200	3889700	10096000	4103200	4881400	15477000	0.867772	0.127524	0.732284	1.66127	1.86515	WP_008517408.1	WP_008517408.1	1457	WP_008517408.1 two-component system regulatory protein YycI [Dethiobacter alkaliphilus]
29.1337	29.4616	29.8154	29.3022	29.3553	29.4292			19	19	19	47.8	47.8	47.8	44.451	0	152.76	13721000000	22	125	38461000	34353000	54278000	130260000	114210000	118430000	0.2088	0.736743	0.108001	1.07773	0.539295	WP_008517410.1	WP_008517410.1	1458	WP_008517410.1 UDP-N-acetylglucosamine 1-carboxyvinyltransferase [Dethiobacter alkaliphilus]
25.4038	25.7969	24.9057	25.9756	25.4993	26.1431			8	8	8	39.5	39.5	39.5	23.077	0	20.032	576500000	13	12	1635900	3194600	3024600	14990000	7738500	13763000	0.715224	0.19258	-0.503872	0.705212	-1.56492	WP_008517412.1	WP_008517412.1	1459	WP_008517412.1 histidine phosphatase family protein [Dethiobacter alkaliphilus]
28.8933	29.0341	30.0345	29.7281	30.1809	30.1251			9	9	9	24.4	24.4	24.4	41.529	0	79.46	14239000000	10	78	80604000	50906000	121930000	391070000	342140000	310370000	0.828509	0.139889	-0.690748	0.619532	-1.78728	WP_008517416.1	WP_008517416.1	1461	WP_008517416.1 trypsin-like peptidase domain-containing protein [Dethiobacter alkaliphilus]
25.1524	26.0381	26.0833	25.673	25.6955	25.412			5	5	5	15.7	15.7	15.7	32.959	0	10.494	622050000	15	20	4886300	4154700	4764900	9961700	9179500	8523100	0.200177	0.7503	0.164431	1.12072	0.51971	WP_008517417.1	WP_008517417.1	1462	WP_008517417.1 metalloenzyme domain protein [Dethiobacter alkaliphilus]
26.1095	25.7207	27.5031	26.0202	26.1946	26.0958			2	2	2	51.9	51.9	51.9	6.4003	0	34.017	924930000	3	19	16683000	8644900	34619000	33355000	31683000	31479000	0.248338	0.686498	0.340902	1.26655	0.627288	WP_008517420.1	WP_008517420.1	1463	WP_008517420.1 CxxH/CxxC protein [Dethiobacter alkaliphilus]
27.1509	26.9087	26.4667	25.784	25.3936	26.5378			10	10	10	32.2	32.2	32.2	43.608	0	36.218	1544900000	20	25	11264000	7108900	8194300	13517000	8327900	13870000	1.127	0.0672542	0.936988	1.91453	2.39643	WP_008517425.1	WP_008517425.1	1464	WP_008517425.1 threonine ammonia-lyase [Dethiobacter alkaliphilus]
28.3677	27.1	30.0984	26.0678	26.2189	27.5866			5	3	3	93.9	71.2	71.2	7.308	0	56.932	1802700000	4	11	39000000	24269000	69951000	6908500	6625600	17936000	0.889585	0.11977	1.89761	3.72595	1.90864	WP_008517429.1	WP_008517429.1	1465	WP_008517429.1 cold shock domain-containing protein [Dethiobacter alkaliphilus]
28.8785	28.3073	28.6372	29.0473	29.1328	29.1897	+	Fe_TS	22	22	22	60.1	60.1	60.1	49.39	0	171.59	15614000000	23	159	53039000	22528000	30803000	123590000	104880000	119930000	1.4076	0.0387683	-0.515579	0.699512	-3.02112	WP_008517432.1	WP_008517432.1	1466	WP_008517432.1 type I glutamate--ammonia ligase [Dethiobacter alkaliphilus]
26.4003	26.2394	27.5532	26.3867	26.433	26.5959			11	11	11	49	49	49	29.151	0	37.623	2159200000	16	41	7820100	6114300	15389000	28962000	25769000	27427000	0.244558	0.689242	0.259088	1.19672	0.618993	WP_008517434.1	WP_008517434.1	1467	WP_008517434.1 nitrilase [Dethiobacter alkaliphilus]
32.6764	32.3317	33.1517	33.3379	33.9383	33.0862			8	8	6	93.8	93.8	81.5	7.272	0	299.68	115300000000	4	430	1987700000	1350500000	2868000000	6709500000	4924300000	4099200000	0.99224	0.0930446	-0.734193	0.601154	-2.11597	WP_008517436.1	WP_008517436.1	1468	WP_008517436.1 cold shock domain-containing protein [Dethiobacter alkaliphilus]
26.1816	25.7048	24.2114	27.1036	27.2321	27.0756	+	Fe_TS	10	10	10	26.9	26.9	26.9	50.889	0	69.755	2169700000	23	30	3168300	2380100	809020	22095000	21322000	17768000	1.38774	0.0405496	-1.77118	0.292968	-2.97477	WP_008517438.1	WP_008517438.1	1469	WP_008517438.1 NAD(P)/FAD-dependent oxidoreductase [Dethiobacter alkaliphilus]
29.9839	29.985	31.097	28.5297	28.6003	28.9161	+	Fe_TS	3	3	3	18.5	18.5	18.5	20.106	0	17.379	5008800000	6	21	158200000	102340000	259810000	103650000	93243000	117550000	1.89695	0.0183179	1.67324	3.1893	4.29678	WP_008517442.1	WP_008517442.1	1470	WP_008517442.1 bZIP transcription factor [Dethiobacter alkaliphilus]
28.4387	28.8263	28.4958	28.9228	28.8701	28.9223			19	19	19	50.4	50.4	50.4	44.427	0	164.6	15342000000	23	157	35718000	30024000	46240000	112050000	84330000	89369000	1.22415	0.0535527	-0.318154	0.802096	-2.6058	WP_008517444.1	WP_008517444.1	1471	WP_008517444.1 cofactor-independent phosphoglycerate mutase [Dethiobacter alkaliphilus]
29.0864	28.8929	29.2586	29.2359	29.3979	29.0469			22	22	22	51.4	51.4	51.4	54.59	0	204.18	16311000000	27	164	45134000	26971000	46169000	95492000	87401000	67511000	0.4311	0.439485	-0.147563	0.902774	-1.00773	WP_008517447.1	WP_008517447.1	1472	WP_008517447.1 threonine synthase [Dethiobacter alkaliphilus]
27.8768	27.828	27.7191	27.7031	27.7068	27.8753			16	16	16	30.7	30.7	30.7	66.192	0	100.45	7019900000	23	83	38896000	20827000	27896000	79972000	60911000	63563000	0.249146	0.685075	0.0462087	1.03255	0.629059	WP_008517448.1	WP_008517448.1	1473	WP_008517448.1 M3 family oligoendopeptidase [Dethiobacter alkaliphilus]
28.0035	28.2122	25.2324	27.3684	27.7315	27.7223			7	7	7	31.5	31.5	31.5	26.53	0	22.842	1808600000	10	21	22803000	15785000	0	40660000	31355000	36322000	0.180018	0.773138	-0.458065	0.727962	-0.473309	WP_008517450.1	WP_008517450.1	1474	WP_008517450.1 SagB/ThcOx family dehydrogenase [Dethiobacter alkaliphilus]
29.8497	29.8317	28.7456	30.4888	30.7808	30.7536	+	Fe_TS	24	24	24	54.9	54.9	54.9	52.757	0	254.88	34378000000	20	179	102420000	65998000	26755000	403650000	305350000	326770000	1.47528	0.0356034	-1.19874	0.435654	-3.18187	WP_008517452.1	WP_008517452.1	1475	WP_008517452.1 DEAD/DEAH box helicase [Dethiobacter alkaliphilus]
30.4904	30.9321	29.9234	30.328	30.2661	30.5444			16	16	16	34.6	34.6	34.6	54.026	0	222.81	34803000000	19	184	195370000	195970000	116880000	354310000	254550000	328150000	0.0802769	0.898325	0.0691153	1.04907	0.22744	WP_008517453.1	WP_008517453.1	1476	WP_008517453.1 Ig-like domain-containing protein [Dethiobacter alkaliphilus]
29.5471	29.4165	29.7432	28.7958	28.5992	28.8623	+	Fe_TS	24	24	24	45.8	45.8	45.8	69.19	0	238.1	12393000000	33	117	48595000	38646000	46000000	68051000	46381000	55883000	2.56656	0.00667416	0.816523	1.76116	6.61157	WP_008517454.1	WP_008517454.1	1477	WP_008517454.1 glucosaminidase domain-containing protein [Dethiobacter alkaliphilus]
30.401	29.3211	25.547	30.6039	30.6948	29.9877			14	14	14	93.7	93.7	93.7	18.778	0	251.54	34314000000	9	191	225270000	114130000	7624300	581510000	516740000	545140000	0.603838	0.262771	-2.00574	0.249008	-1.34786	WP_008517455.1	WP_008517455.1	1478	WP_008517455.1 peptidylprolyl isomerase [Dethiobacter alkaliphilus]
31.5239	31.8309	32.6209	30.9348	30.9708	31.0208	+	Fe_TS	13	13	13	22.8	22.8	22.8	58.584	0	159	55359000000	17	207	392030000	335100000	716810000	355750000	401290000	379610000	1.44183	0.0369091	1.01642	2.0229	3.10189	WP_008517457.1	WP_008517457.1	1479	WP_008517457.1 glutathione ABC transporter substrate-binding protein [Dethiobacter alkaliphilus]
24.0785	24.8435	24.4401	25.8097	25.725	25.4851	+	Fe_TS	2	2	2	6.4	6.4	6.4	32.173	0	3.3158	289650000	11	6	1483500	595340	872230	9369700	7481800	6529200	2.14115	0.0136246	-1.21926	0.429504	-5.05115	WP_008517458.1	WP_008517458.1	1480	WP_008517458.1 ABC transporter permease [Dethiobacter alkaliphilus]
24.8097	23.9657	24.2735	25.5847	25.9257	25.5269	+	Fe_TS	2	2	2	9.2	9.2	9.2	34.26	0	21.914	294690000	9	6	2313700	0	884040	6002100	5721900	3008600	2.06736	0.0150721	-1.3295	0.397907	-4.81352	WP_008517459.1	WP_008517459.1	1481	WP_008517459.1 ABC transporter permease [Dethiobacter alkaliphilus]
24.6971	24.7244	24.531	27.2122	27.1153	27.3068	+	Fe_TS	10	10	10	32.8	32.8	32.8	36.819	0	49.213	1892700000	13	25	1224500	1296700	1046700	28337000	26145000	20938000	5.20497	0	-2.56059	0.169506	-31.2637	WP_008517460.1	WP_008517460.1	1482	WP_008517460.1 ABC transporter ATP-binding protein [Dethiobacter alkaliphilus]
24.1042	24.262	24.1256	24.7932	24.9903	24.9354	+	Fe_TS	2	2	2	30.2	30.2	30.2	9.2768	0	2.6521	139510000	5	4	0	0	0	8936200	9124200	9840700	3.19389	0.00531646	-0.742393	0.597747	-9.66994	WP_008517464.1	WP_008517464.1	1483	WP_008517464.1 4Fe-4S binding protein [Dethiobacter alkaliphilus]
26.8081	26.7866	25.653	26.8557	26.7516	26.8441			18	18	18	37.8	37.8	37.8	67.845	0	89.42	3067300000	35	76	6688600	4205300	2885600	17457000	12963000	16288000	0.451203	0.4177	-0.401257	0.757198	-1.04789	WP_008517465.1	WP_008517465.1	1484	WP_008517465.1 aldehyde ferredoxin oxidoreductase family protein [Dethiobacter alkaliphilus]
22.6935	23.6299	24.4219	26.0205	26.1418	26.0242	+	Fe_TS	6	6	6	17.2	17.2	17.2	41.704	0	19.916	1055600000	18	14	4354600	4499000	9393500	7867100	9779700	7093500	2.11005	0.0138553	-2.48042	0.179193	-4.94995	WP_008517466.1	WP_008517466.1	1485	WP_008517466.1 cysteine desulfurase [Dethiobacter alkaliphilus]
25.7709	23.6665	25.5246	26.5253	27.3443	26.9299	+	Fe_TS	6	6	6	16.7	16.7	16.7	43.671	0	18.115	1049300000	21	16	1594600	933660	754310	7181900	8715300	9304400	1.29361	0.0476039	-1.94578	0.259574	-2.75977	WP_008517467.1	WP_008517467.1	1486	WP_008517467.1 tRNA 4-thiouridine(8) synthase ThiI [Dethiobacter alkaliphilus]
26.5683	24.9163	25.4307	26.4699	25.6412	26.5581			4	4	4	10	10	10	41.534	0	11.023	508500000	13	11	3423100	3117600	1389500	12099000	7727600	11359000	0.441173	0.427554	-0.584609	0.66683	-1.02788	WP_008517476.1	WP_008517476.1	1487	WP_008517476.1 sensor histidine kinase [Dethiobacter alkaliphilus]
24.7923	24.0785	25.6917	24.4078	24.2474	24.445			6	6	6	40.2	40.2	40.2	15.056	0	6.9804	218670000	10	12	2419300	943220	8540800	2312200	3453300	4197800	0.445058	0.423835	0.487396	1.40191	1.03563	WP_008517478.1	WP_008517478.1	1488	WP_008517478.1 transcriptional repressor [Dethiobacter alkaliphilus]
29.3327	29.284	27.1236	29.9403	29.8226	30.5375			9	9	9	41.3	41.3	41.3	21.974	0	71.536	16730000000	8	66	143890000	86007000	16159000	388090000	281100000	459020000	0.933471	0.105709	-1.52004	0.348677	-1.9967	WP_008517480.1	WP_008517480.1	1489	WP_008517480.1 rubrerythrin family protein [Dethiobacter alkaliphilus]
27.8303	27.526	27.7259	23.7054	23.7638	23.8861	+	Fe_TS	3	3	3	16.9	16.9	16.9	14.122	0	7.3379	419140000	5	6	34549000	13429000	35849000	0	0	0	5.52499	0	3.90901	15.0221	37.6074	WP_008517483.1	WP_008517483.1	1490	WP_008517483.1 FMN-binding protein [Dethiobacter alkaliphilus]
28.0158	23.6084	28.2748	27.6958	23.6063	28.0288			2	2	2	27.6	27.6	27.6	12.677	0	15.689	964600000	3	6	67328000	2864000	70808000	63927000	31603000	85004000	0.0307063	0.960206	0.189381	1.14027	0.091174	WP_008517490.1	WP_008517490.1	1493	WP_008517490.1 cupin [Dethiobacter alkaliphilus]
28.2553	25.6909	23.7028	23.4203	26.0483	26.6836			2	2	2	4.4	4.4	4.4	42.744	0	2.4146	634280000	8	10	17527000	9266300	30626000	3701300	6806100	11359000	0.109083	0.863095	0.498923	1.41316	0.301738	WP_008517494.1	WP_008517494.1	1494	WP_008517494.1 dicarboxylate/amino acid:cation symporter [Dethiobacter alkaliphilus]
28.3465	27.7953	28.3902	31.4343	31.4394	31.6689	+	Fe_TS	15	15	15	60	60	60	15.326	0	156.35	26647000000	4	97	151760000	63085000	83455000	1644300000	1500900000	1672400000	4.06655	0	-3.33684	0.0989716	-16.1593	WP_008517496.1	WP_008517496.1	1495	WP_008517496.1 YtxH domain-containing protein [Dethiobacter alkaliphilus]
31.4469	30.729	31.7698	30.9309	30.5087	30.9974			7	7	7	48.6	48.6	48.6	16.484	0	47.854	25520000000	6	87	582440000	256570000	768340000	728620000	379620000	664340000	0.663344	0.223555	0.50287	1.41703	1.46378	WP_008517497.1	WP_008517497.1	1496	WP_008517497.1 hypothetical protein [Dethiobacter alkaliphilus]
29.6217	29.2673	29.1666	29.6267	29.7316	29.7539			32	32	32	50.4	50.4	50.4	77.48	0	323.31	36009000000	39	282	80436000	52586000	50713000	174960000	133150000	177960000	1.1545	0.0631605	-0.352225	0.783375	-2.45503	WP_008517503.1	WP_008517503.1	1497	WP_008517503.1 acetate--CoA ligase family protein [Dethiobacter alkaliphilus]
28.3878	28.3455	27.3193	28.9686	29.02	28.8481			36	36	36	54.8	54.8	54.8	79.359	0	300.4	16162000000	40	158	28094000	12999000	6764200	77247000	80327000	71088000	1.23472	0.0523346	-0.928061	0.525564	-2.62899	WP_008517507.1	WP_008517507.1	1499	WP_008517507.1 RNA-binding transcriptional accessory protein [Dethiobacter alkaliphilus]
[truncated: 650 more rows]

## Sheet: Stat_dif
Fe	Fe	Fe	TS	TS	TS	Student's T-test Significant Fe_TS	Student's T-test significant	Peptides	Razor + unique peptides	Unique peptides	Sequence coverage [%]	Unique + razor sequence coverage [%]	Unique sequence coverage [%]	Mol. weight [kDa]	Q-value	Score	Intensity	iBAQ peptides	MS/MS count	iBAQ Fe-1	iBAQ Fe-2	iBAQ Fe-3	iBAQ TS-1	iBAQ TS-2	iBAQ TS-3	-Log Student's T-test p-value Fe_TS	Student's T-test q-value Fe_TS	Student's T-test Difference Fe_TS	Fold change Fe_vs_TS	log_Fold change Fe_vs_TS	log_Folf change TS_vs_Fe	Student's T-test Test statistic Fe_TS	Protein IDs	Majority protein IDs	id	Fasta headers
[truncated: 738 more rows]
