# Supplementary material for: Iron or sulfur respiration—an adaptive choice determining the fitness of a natronophilic bacterium Dethiobacter alkaliphilus in geochemically contrasting environments
Source: Front Microbiol. 2023 Jul 14;14:1108245. doi: 10.3389/fmicb.2023.1108245 (PMC10376724; doi:10.3389/fmicb.2023.1108245)
Supplement: Supplementary file 4 [file Table_3.XLSX]

## Sheet: Stat_diff_Z-1002_f-S
Supplementary table S4. Shotgun proteomic profiles of D. alkaliphilus strain Z-1002 grown under ferrihydrite reducing or Fe(II) oxidizing conditions as determined by LC-MS/MS.
Statistically supported data on differential expression of the proteins are represented. Marked yellow are the identified multiheme cytochromes differentially expressed under the compared growth conditions.
Marked orange are the identified multiheme cytochromes exclusively expressed under Fe(II) oxidizing conditions.
Refer to the Materials and Methods section for the description of the parameters presented.
F and S (Fe and Sid) indices stand for the biomass grown under Ferrihydrite reduction or under iron(II) oxidation from the Siderite-based mineral mixture (refer to the text for details).
Z-1002-F	Z-1002-F	Z-1002-F	Z-1002-S	Z-1002-S	Z-1002-S	Student's T-test Significant Z-1002-F_Z-1002-S	Student's T-test significant	Peptides	Razor + unique peptides	Unique peptides	Sequence coverage [%]	Unique + razor sequence coverage [%]	Unique sequence coverage [%]	Mol. weight [kDa]	Q-value	Score	Intensity	iBAQ peptides	MS/MS count	iBAQ Z-1002-F1	iBAQ Z-1002-F2	iBAQ Z-1002-F3	iBAQ Z-1002-S1	iBAQ Z-1002-S2	iBAQ Z-1002-S3	iBAQ-Fe_AVE	iBAQ-Sid_AVE	riBAQ-Fe_AVE	riBAQ-Sid_AVE	-Log Student's T-test p-value Z-1002-F_Z-1002-S	Student's T-test q-value Z-1002-F_Z-1002-S	Student's T-test Difference Z-1002-F_Z-1002-S	Fold change	log2 fold change	Student's T-test Test statistic Z-1002-F_Z-1002-S	Protein IDs	Majority protein IDs	id	Fasta headers		Cytochromes		Closed reported EET-related proteins
25.081	25.2186	25.4643	26.2055	26.1519	25.7587	+	Z-1002-F_Z-1002-S	3	3	3	9.4	9.4	9.4	43.937	0	12.797	198790000	10	13	7443600	6333600	1108700	1389900	1215500	676530	4.96197e+06	1.09398e+06	0.00459163	0.00779317	1.91718	0.008	-0.784084	0.580721	-0.784084	-4.3559	MCW3488852.1	MCW3488852.1	237	MCW3488852.1 cytochrome c family protein [Dethiobacter alkaliphilus]		OMD50_RS01775		SmhC
23.8359	22.3585	24.5242	27.6344	27.4919	27.0987	+	Z-1002-F_Z-1002-S	1	1	1	2.6	2.6	2.6	37.305	0.00063052	3.8778	50618000	3	4	0	0	0	6567000	5439500	3718600	0	5241700	0	0.0373404	2.36337	0.00315271	-3.83547	0.0700502	-3.83547	-5.82311	MCW3489071.1	MCW3489071.1	383	MCW3489071.1 ammonia-forming cytochrome c nitrite reductase subunit c552 [Dethiobacter alkaliphilus]		OMD50_RS02905		OcwA
23.9935	23.3827	23.2505	26.3608	26.5792	26.4533	+	Z-1002-F_Z-1002-S	3	3	3	11.3	11.3	11.3	39.301	0	23.327	44030000	17	10	0	0	0	590740	625310	146640	0	454230	0	0.0032358	3.60149	0.00317949	-2.92219	0.131927	-2.92219	-12.3081	MCW3489883.1	MCW3489883.1	779	MCW3489883.1 multiheme c-type cytochrome [Dethiobacter alkaliphilus]		OMD50_RS07060		SirA
25.6772	26.1691	28.2451	28.5133	28.5376	27.7987			4	4	4	9.7	9.7	9.7	47.985	0	44.145	470590000	19	30	5369800	5768100	4907700	3606800	3425000	1437700	5.34853e+06	2.82317e+06	0.00494935	0.0201114	0.898398	0.103804	-1.58604	0.333084	-1.58604	-1.92626	MCW3490366.1	MCW3490366.1	1064	MCW3490366.1 ammonia-forming cytochrome c nitrite reductase subunit c552 [Dethiobacter alkaliphilus]		OMD50_RS09530		Q-ox
24.0214	24.003	24.1839	22.634	22.8496	24.3977			2	2	2	2.6	2.6	2.6	105.93	0	12.49	83802000	33	7	714810	423010	69296	49057	51474	38114	402372	46215	0.000372341	0.000329222	0.624929	0.228741	0.775653	1.71196	0.775653	1.38896	MCW3491317.1	MCW3491317.1	1590	MCW3491317.1 Ig-like domain repeat protein [Dethiobacter alkaliphilus]		OMD50_RS14355		MtoA
24.2585	24.2953	24.304	24.1668	24.2225	23.6888			5	5	5	4.6	4.6	4.6	114.65	0	10.829	135050000	42	13	1387100	1272400	259480	129340	131930	35357	972993	98875.7	0.000900375	0.000704362	0.696908	0.183686	0.259885	1.19738	0.259885	1.52919	MCW3491319.1	MCW3491319.1	1592	MCW3491319.1 Ig-like domain repeat protein [Dethiobacter alkaliphilus]		OMD50_RS14365		MtoA
30.4072	30.1057	29.952	30.6631	30.0904	29.8705			10	10	10	23.8	23.8	23.8	61.792	0	138.69	7841700000	22	185	100900000	84173000	23295000	22657000	12312000	10559000	69456000	15176000	0.0642722	0.108109	0.0682392	0.921032	-0.0530453	0.9639	-0.0530453	-0.195411	MCW3491323.1	MCW3491323.1	1596	MCW3491323.1 cytochrome C [Dethiobacter alkaliphilus]		OMD50_RS14385		CarfeDRAFT_000155
28.3356	27.7565	27.0909	27.5719	27.5677	26.9275			3	3	3	8.9	8.9	8.9	41.565	0	24.219	1070200000	19	20	27493000	19991000	2740400	1153900	1073500	850960	1.67415e+07	1026120	0.015492	0.00730978	0.3723	0.511278	0.37196	1.29411	0.37196	0.88881	MCW3491329.1	MCW3491329.1	1600	MCW3491329.1 NapC/NirT family cytochrome c [Dethiobacter alkaliphilus]		OMD50_RS14415		CymA-like
29.5651	29.9237	30.7347	29.5153	29.9088	29.3742			8	8	8	14.8	14.8	14.8	53.909	0	115.62	3977200000	14	60	66324000	68875000	34301000	5456100	6881900	5292400	56500000	5876800	0.0522832	0.0418646	0.551807	0.289011	0.475033	1.38995	0.475033	1.24627	MCW3491416.1	MCW3491416.1	1650	MCW3491416.1 cytochrome c family protein [Dethiobacter alkaliphilus]		OMD50_RS14880		SmhC/OmhA
26.1322	25.8359	26.8411	26.3931	26.3519	26.2982			18	18	18	18	18	18	126.22	0	86.778	764770000	49	47	5625800	4470000	703250	753800	980460	457060	3.59968e+06	730440	0.00333102	0.00520344	0.0929505	0.892201	-0.0780182	0.947358		-0.260516	MCW3488503.1	MCW3488503.1	37	MCW3488503.1 winged helix-turn-helix domain-containing protein [Dethiobacter alkaliphilus]
24.5668	25.0151	25.7706	24.4361	24.7005	24.5196			5	5	5	18	18	18	33.197	0	12.835	161520000	18	15	2228200	4218200	1391700	289220	345480	263580	2612700	299427	0.0024177	0.00213303	0.718558	0.17347	0.565439	1.47984		1.57143	MCW3488511.1	MCW3488511.1	39	MCW3488511.1 tRNA 2-thiocytidine biosynthesis protein TtcA [Dethiobacter alkaliphilus]
24.0787	24.4992	24.594	23.9899	24.2124	23.7249			6	6	6	15.7	15.7	15.7	48.398	0	15.71	94622000	24	14	1420100	1515900	364690	196510	268920	176440	1100230	213957	0.00101812	0.00152417	0.914026	0.0986372	0.414914	1.33322		1.95759	MCW3488516.1	MCW3488516.1	40	MCW3488516.1 dihydrolipoyl dehydrogenase [Dethiobacter alkaliphilus]
25.1031	25.2948	26.3597	26.7058	26.6803	26.7757	+	Z-1002-F_Z-1002-S	8	8	8	45.9	45.9	45.9	22.759	0	34	170270000	12	21	3095700	3704600	1867200	1513100	1924600	1330500	2.88917e+06	1589400	0.00267354	0.0113224	1.35338	0.0294291	-1.1347	0.455428		-2.8954	MCW3488523.1	MCW3488523.1	42	MCW3488523.1 flavodoxin family protein [Dethiobacter alkaliphilus]
25.0897	24.7542	25.7847	24.0683	23.7012	23.9677	+	Z-1002-F_Z-1002-S	4	4	4	12.2	12.2	12.2	26.342	0	10.296	160960000	13	11	5019900	4484900	2131000	325790	306530	113790	3878600	248703	0.00358912	0.00177169	1.79981	0.0112231	1.29712	2.45738		4.02065	MCW3488526.1	MCW3488526.1	45	MCW3488526.1 response regulator transcription factor [Dethiobacter alkaliphilus]
22.8259	22.9334	24.2439	22.5234	23.082	20.9979			3	3	3	6	6	6	60.953	0	4.8543	30337000	31	4	379140	379570	192980	11229	8620.7	7086.9	317230	8978.87	0.000293554	6.39629e-05	0.665707	0.202855	1.13333	2.19364		1.46838	MCW3488527.1	MCW3488527.1	46	MCW3488527.1 DUF3365 domain-containing protein [Dethiobacter alkaliphilus]
27.4446	29.6068	27.8029	31.0628	30.7441	31.3367	+	Z-1002-F_Z-1002-S	6	6	6	64.8	64.8	64.8	16.345	0	106.35	3714100000	8	78	20308000	169040000	23076000	36096000	61946000	34602000	70808000	4.42147e+07	0.0655233	0.314973	1.79266	0.011399	-2.76314	0.147303		-4.00083	MCW3488533.1	MCW3488533.1	47	MCW3488533.1 thioesterase family protein [Dethiobacter alkaliphilus]
26.8667	27.2435	26.9422	28.0695	27.9697	27.6939	+	Z-1002-F_Z-1002-S	17	17	17	61.3	61.3	61.3	26.665	0	93.446	1734400000	16	79	28303000	36666000	8325600	8205000	8243300	4853100	2.44315e+07	7.10047e+06	0.0226081	0.0505817	2.28924	0.00290909	-0.893553	0.538287		-5.55572	MCW3488534.1	MCW3488534.1	48	MCW3488534.1 glucose 1-dehydrogenase [Dethiobacter alkaliphilus]
27.1219	27.293	27.7437	27.7247	27.5253	27.4806			11	11	11	71.8	71.8	71.8	13.952	0	61.874	2702600000	8	148	83416000	73784000	16267000	14067000	14121000	10091000	5.78223e+07	1.27597e+07	0.0535068	0.0908962	0.403882	0.464193	-0.19066	0.876204		-0.952981	MCW3488539.1	MCW3488539.1	50	MCW3488539.1 desulfoferrodoxin [Dethiobacter alkaliphilus]
23.3198	24.2557	24.2836	22.9664	23.0864	23.2018	+	Z-1002-F_Z-1002-S	5	5	5	8.7	8.7	8.7	68.33	0	7.9915	109900000	24	6	827810	406390	271750	12867	20257	19114	501983	17412.7	0.000464518	0.000124043	1.25778	0.0384185	0.868111	1.82527		2.67987	MCW3488544.1	MCW3488544.1	53	MCW3488544.1 ABC-F family ATP-binding cassette domain-containing protein [Dethiobacter alkaliphilus]
29.2893	29.4338	28.2507	29.7493	29.7388	29.3873			13	13	13	72.1	72.1	72.1	18.337	0	119.15	4924500000	7	104	223020000	182060000	24352000	27465000	29908000	20361000	143144000	2.59113e+07	0.132461	0.184585	0.743662	0.159086	-0.633883	0.64444		-1.62049	MCW3488552.1	MCW3488552.1	54	MCW3488552.1 rubrerythrin family protein [Dethiobacter alkaliphilus]
24.0301	24.1422	25.045	23.5194	23.2399	22.8033	+	Z-1002-F_Z-1002-S	4	4	4	12.1	12.1	12.1	33.875	0	9.3374	106500000	17	7	2561100	2468700	880720	160820	146360	46935	1.97017e+06	118038	0.00182313	0.000840871	1.47509	0.0183811	1.21822	2.3266		3.18142	MCW3488555.1	MCW3488555.1	55	MCW3488555.1 UDP-N-acetylmuramate dehydrogenase [Dethiobacter alkaliphilus]
25.2071	24.8499	24.1965	24.521	24.6741	24.6356			5	5	5	16.9	16.9	16.9	34.364	0	9.6714	115970000	20	7	3257600	885310	0	164150	296170	221170	1380970	227163	0.0012779	0.00161825	0.178871	0.78492	0.14093	1.10262		0.470643	MCW3488558.1	MCW3488558.1	57	MCW3488558.1 ATP-binding cassette domain-containing protein [Dethiobacter alkaliphilus]
24.2689	24.202	25.0727	24.4503	24.3708	22.3067			5	5	5	32.6	32.6	32.6	20.518	0	15.234	102920000	11	10	3919500	3458300	1397900	71666	102470	13594	2.92523e+06	62576.7	0.00270691	0.000445778	0.460335	0.393024	0.805275	1.74748		1.06606	MCW3488559.1	MCW3488559.1	58	MCW3488559.1 helix-turn-helix domain-containing protein [Dethiobacter alkaliphilus]
27.6749	27.7075	28.8722	26.2301	26.1707	25.9831	+	Z-1002-F_Z-1002-S	5	5	5	25	25	25	19.772	0	8.5521	1112500000	11	20	34318000	39336000	9111800	1596600	1554300	1266000	27588600	1472300	0.0255295	0.0104882	2.0892	0.00458781	1.95688	3.88221		4.88294	MCW3488561.1	MCW3488561.1	59	MCW3488561.1 3-isopropylmalate dehydratase small subunit [Dethiobacter alkaliphilus]
27.3608	27.2166	27.4948	26.5645	26.6632	26.598	+	Z-1002-F_Z-1002-S	15	15	15	40.9	40.9	40.9	46.695	0	131.91	1966000000	17	91	30491000	30512000	6263300	2579200	2908400	2017600	22422100	2.50173e+06	0.0207486	0.0178216	3.0305	0.00142529	0.748863	1.68047		8.76958	MCW3488562.1	MCW3488562.1	60	MCW3488562.1 3-isopropylmalate dehydratase large subunit [Dethiobacter alkaliphilus]
23.8435	23.4126	24.003	23.9927	23.7335	24.0587			6	6	6	6.8	6.8	6.8	103.53	0	12.485	58130000	54	14	412180	224860	172960	108620	100110	57740	270000	88823.3	0.000249849	0.000632752	0.361228	0.527382	-0.175254	0.885612		-0.866123	MCW3488566.1;MCW3489719.1	MCW3488566.1	61	MCW3488566.1 LuxR C-terminal-related transcriptional regulator [Dethiobacter alkaliphilus]
25.335	24.9062	23.5017	23.069	22.7186	22.3498	+	Z-1002-F_Z-1002-S	6	6	6	18.4	18.4	18.4	38.383	0	18.929	240050000	18	9	5426300	7325800	443640	37093	50389	53113	4398580	46865	0.0040703	0.000333853	1.46613	0.0192437	1.86847	3.65146		3.15989	MCW3488567.1	MCW3488567.1	62	MCW3488567.1 3-deoxy-7-phosphoheptulonate synthase [Dethiobacter alkaliphilus]
25.9951	25.7829	24.654	23.9428	23.9572	23.1717	+	Z-1002-F_Z-1002-S	3	3	3	28.4	28.4	28.4	12.458	0	8.0864	218670000	5	11	12469000	10740000	1151700	445350	423440	372970	8.12023e+06	413920	0.00751419	0.00294865	1.65943	0.0126818	1.78676	3.45039		3.643	MCW3488568.1	MCW3488568.1	63	MCW3488568.1 cysteine-rich small domain-containing protein [Dethiobacter alkaliphilus]
25.5185	25.7152	25.6014	25.2401	25.1364	24.8894	+	Z-1002-F_Z-1002-S	5	5	4	28.6	28.6	23.8	16.196	0	17.953	402430000	7	24	14172000	15378000	2608300	1470400	1487400	889210	1.07194e+07	1.28234e+06	0.0099194	0.009135	1.93557	0.0074878	0.52306	1.437		4.41016	MCW3488573.1	MCW3488573.1	64	MCW3488573.1 universal stress protein [Dethiobacter alkaliphilus]
27.909	28.3098	28.4266	29.2169	29.3441	29.4683	+	Z-1002-F_Z-1002-S	26	26	26	38.9	38.9	38.9	81.294	0	227.89	3780700000	37	148	21447000	33324000	7898800	5404100	5590000	6577300	2.08899e+07	5.85713e+06	0.0193308	0.0417245	2.54674	0.00131737	-1.12797	0.45756		-6.53087	MCW3488583.1	MCW3488583.1	66	MCW3488583.1 catalase/peroxidase HPI [Dethiobacter alkaliphilus]
24.5833	25.1622	23.563	25.1625	25.1718	25.061			4	4	4	60.6	60.6	60.6	7.839	0	10.157	230510000	4	12	18063000	20574000	2862200	2125900	2218100	1188800	1.38331e+07	1.84427e+06	0.0128006	0.013138	0.673642	0.19702	-0.695655	0.617429		-1.48384	MCW3488596.1	MCW3488596.1	71	MCW3488596.1 type II toxin-antitoxin system VapB family antitoxin [Dethiobacter alkaliphilus]
25.2563	24.9502	23.0698	25.1794	25.1585	24.2319			3	3	3	29.1	29.1	29.1	8.9881	0	11.784	96392000	3	10	5709500	7099000	1316600	3141000	2189000	602250	4.70837e+06	1.97742e+06	0.00435696	0.0140865	0.224089	0.724628	-0.43114	0.741675		-0.573655	MCW3488598.1	MCW3488598.1	72	MCW3488598.1 DUF1778 domain-containing protein [Dethiobacter alkaliphilus]
23.9665	24.0124	24.0619	24.6219	24.4727	24.4978	+	Z-1002-F_Z-1002-S	2	2	2	25.9	25.9	25.9	9.615	0	6.7544	35787000	7	6	440030	1042400	0	460190	447070	284240	494143	397167	0.000457263	0.0028293	3.18594	0.00177143	-0.517187	0.698733		-9.62423	MCW3488602.1	MCW3488602.1	74	MCW3488602.1 DUF6364 family protein [Dethiobacter alkaliphilus]
27.5632	27.6086	27.7019	27.1529	27.1685	27.0729	+	Z-1002-F_Z-1002-S	37	37	37	48.5	48.5	48.5	81.342	0	207.91	5603100000	39	200	46327000	52362000	12840000	3390700	3940900	2943800	3.71763e+07	3.42513e+06	0.0344017	0.0243997	3.21173	0.00190769	0.493146	1.40751		9.77326	MCW3488603.1	MCW3488603.1	75	MCW3488603.1 ribonuclease R [Dethiobacter alkaliphilus]
26.6795	26.8231	27.0989	26.4856	26.8077	26.804			5	5	5	29.5	29.5	29.5	20.479	0	33.266	770050000	8	29	27934000	33534000	5953300	4376500	4309500	2837300	2.24738e+07	3841100	0.0207965	0.0273629	0.442982	0.417644	0.168036	1.12353		1.03149	MCW3488604.1	MCW3488604.1	76	MCW3488604.1 HDIG domain-containing protein [Dethiobacter alkaliphilus]
30.4705	29.6499	29.45	29.5662	29.6791	29.9292			16	16	16	19.9	19.9	19.9	68.785	0	156.69	15643000000	18	228	374810000	224260000	61059000	19975000	20814000	15059000	220043000	18616000	0.20362	0.132615	0.14894	0.822679	0.132016	1.09582		0.399886	MCW3488605.1	MCW3488605.1	77	MCW3488605.1 sodium-translocating pyrophosphatase [Dethiobacter alkaliphilus]
24.7137	23.9136	23.4437	26.4692	26.3915	25.5421	+	Z-1002-F_Z-1002-S	1	1	1	25	25	25	7.6992	0	9.8613	107820000	4	9	11288000	1539700	4855100	3741100	3574700	1957100	5.89427e+06	3.09097e+06	0.00545435	0.0220192	1.94679	0.00720245	-2.1106	0.231551		-4.4435	MCW3488606.1	MCW3488606.1	78	MCW3488606.1 preprotein translocase subunit SecG [Dethiobacter alkaliphilus]
28.0968	28.2046	27.9358	27.993	28.0896	28.3422			14	14	14	40.3	40.3	40.3	45.433	0	198.27	4615300000	16	134	110180000	94361000	14688000	7674100	10127000	8308300	7.30763e+07	8.70313e+06	0.0676223	0.0619986	0.183053	0.779258	-0.0625134	0.957594		-0.480353	MCW3488607.1	MCW3488607.1	79	MCW3488607.1 phosphopyruvate hydratase [Dethiobacter alkaliphilus]
25.5943	25.4367	26.6155	25.015	24.8056	24.7204	+	Z-1002-F_Z-1002-S	9	9	9	19.8	19.8	19.8	56.786	0	42.363	544580000	24	41	8563500	7003600	2490000	478510	434250	345920	6.01903e+06	419560	0.00556981	0.00298882	1.27854	0.035906	1.03516	2.04934		2.72603	MCW3488608.1	MCW3488608.1	80	MCW3488608.1 2,3-bisphosphoglycerate-independent phosphoglycerate mutase [Dethiobacter alkaliphilus]
25.4663	26.3797	24.856	26.1587	26.2489	26.5891			7	7	7	47.5	47.5	47.5	27.437	0	43.647	477340000	12	32	4261700	7016300	317920	866220	722230	705980	3.86531e+06	764810	0.00357682	0.00544829	0.762081	0.151237	-0.764887	0.588499		-1.65656	MCW3488609.1	MCW3488609.1	81	MCW3488609.1 triose-phosphate isomerase [Dethiobacter alkaliphilus]
28.2402	28.3119	29.0956	27.7445	27.7624	27.4685	+	Z-1002-F_Z-1002-S	16	16	16	38.8	38.8	38.8	42.035	0	95.714	2370500000	28	82	29583000	31956000	8483000	2855900	2859400	2658500	2.33407e+07	2.79127e+06	0.0215987	0.0198842	1.42905	0.0217676	0.890788	1.85419		3.07161	MCW3488610.1	MCW3488610.1	82	MCW3488610.1 phosphoglycerate kinase [Dethiobacter alkaliphilus]
29.4674	28.994	29.7733	28.9967	29.0389	29.0523			20	20	20	67.8	67.8	67.8	36.299	0	180.65	7759100000	22	165	132300000	110000000	31226000	7391200	13410000	9903000	9.11753e+07	1.02347e+07	0.0843705	0.0729093	0.774901	0.14505	0.382266	1.30339		1.6817	MCW3488611.1	MCW3488611.1	83	MCW3488611.1 type I glyceraldehyde-3-phosphate dehydrogenase [Dethiobacter alkaliphilus]
25.3178	26.3387	26.3132	24.5274	24.6648	24.9507	+	Z-1002-F_Z-1002-S	6	6	6	13.4	13.4	13.4	52.835	0	49.349	241410000	23	15	3403700	5111300	934480	388740	375310	282690	3.14983e+06	348913	0.00291474	0.00248556	1.62654	0.0135894	1.2756	2.421		3.55794	MCW3488612.1	MCW3488612.1	84	MCW3488612.1 RNA polymerase factor sigma-54 [Dethiobacter alkaliphilus]
23.2061	23.8376	24.7056	23.4889	23.6407	23.6908			4	4	4	11.6	11.6	11.6	35.268	0	8.2232	55018000	16	7	809680	906410	1324200	131110	129110	138130	1013430	132783	0.000937793	0.00094591	0.284461	0.643082	0.309617	1.23938		0.705451	MCW3488613.1	MCW3488613.1	85	MCW3488613.1 DNA-binding protein WhiA [Dethiobacter alkaliphilus]
26.1383	26.3288	25.5368	25.6329	25.4026	25.9691			5	5	5	18.6	18.6	18.6	32.414	0	13.815	360280000	13	13	9172700	12958000	3463900	403100	721640	238570	8.53153e+06	454437	0.00789479	0.00323728	0.502355	0.341506	0.333105	1.25972		1.1492	MCW3488615.1	MCW3488615.1	87	MCW3488615.1 RNase adapter RapZ [Dethiobacter alkaliphilus]
26.0109	25.9451	25.1585	24.7481	24.7714	24.462	+	Z-1002-F_Z-1002-S	8	8	8	27.9	27.9	27.9	26.041	0	18.404	593320000	13	27	16735000	16036000	1231100	715960	1135600	329680	1.1334e+07	727080	0.0104881	0.00517951	1.63693	0.0134044	1.04432	2.0624		3.58466	MCW3488617.1	MCW3488617.1	88	MCW3488617.1 Crp/Fnr family transcriptional regulator [Dethiobacter alkaliphilus]
26.0374	26.5797	27.0508	25.5585	25.4503	25.6331	+	Z-1002-F_Z-1002-S	4	4	4	15.2	15.2	15.2	35.614	0	29.877	711960000	14	29	12045000	18352000	2408600	698080	1656900	277740	10935200	877573	0.0101191	0.00625158	1.56003	0.0151701	1.00866	2.01204		3.3896	MCW3488619.1	MCW3488619.1	89	MCW3488619.1 alpha-hydroxy-acid oxidizing protein [Dethiobacter alkaliphilus]
25.8037	26.0919	25.6713	25.2493	25.3221	25.2788	+	Z-1002-F_Z-1002-S	4	4	4	8.3	8.3	8.3	53.611	0	13.838	271880000	25	8	4211600	5008000	998080	214110	244400	199140	3.40589e+06	219217	0.0031517	0.00156164	1.97982	0.00638994	0.572219	1.48681		4.54269	MCW3488621.1	MCW3488621.1	91	MCW3488621.1 histidine kinase [Dethiobacter alkaliphilus]
28.1998	28.2778	27.9491	27.8205	27.6546	27.6214	+	Z-1002-F_Z-1002-S	28	28	28	35.1	35.1	35.1	104.68	0	157.59	1916600000	53	88	11136000	11776000	3590800	1835800	1325700	454810	8.83427e+06	1.20544e+06	0.00817493	0.00858718	1.71838	0.0117282	0.443384	1.35979		3.79866	MCW3488625.1	MCW3488625.1	92	MCW3488625.1 excinuclease ABC subunit UvrA [Dethiobacter alkaliphilus]
25.3377	25.9306	26.467	25.1082	25.027	24.9083	+	Z-1002-F_Z-1002-S	14	14	14	21.1	21.1	21.1	76.38	0	37.943	515310000	39	30	3974800	5383800	1315200	263480	275260	162630	3.55793e+06	233790	0.00329239	0.00166545	1.27078	0.0361196	0.897269	1.86254		2.70874	MCW3488626.1	MCW3488626.1	93	MCW3488626.1 excinuclease ABC subunit UvrB [Dethiobacter alkaliphilus]
27.3577	26.9786	26.5565	26.2999	26.2126	26.6581			10	10	10	24.3	24.3	24.3	54.021	0	61.309	1133900000	22	38	21526000	16606000	3998400	1253300	1098400	846120	1.40435e+07	1065940	0.0129953	0.00759345	1.00275	0.0768188	0.574032	1.48868		2.13749	MCW3488629.1	MCW3488629.1	94	MCW3488629.1 S41 family peptidase [Dethiobacter alkaliphilus]
30.7411	30.2083	30.761	30.3487	30.2527	29.8968			16	16	16	44.4	44.4	44.4	44.22	0	125.39	9563500000	19	138	256060000	116770000	58279000	7980500	9234000	6471400	143703000	7895300	0.132978	0.0562438	0.823679	0.124675	0.404051	1.32322		1.77774	MCW3488630.1	MCW3488630.1	95	MCW3488630.1 peptidoglycan DD-metalloendopeptidase family protein [Dethiobacter alkaliphilus]
24.6108	24.4893	24.496	22.3878	23.3296	22.7968	+	Z-1002-F_Z-1002-S	2	2	2	7.8	7.8	7.8	33.162	0	11.777	136520000	11	5	3724600	3107600	858590	0	149630	0	2.5636e+06	49876.7	0.00237226	0.000355307	2.44999	0.00286022	1.69395	3.23542		6.14891	MCW3488631.1	MCW3488631.1	96	MCW3488631.1 permease-like cell division protein FtsX [Dethiobacter alkaliphilus]
25.0975	24.34	24.7331	22.5985	23.3769	23.1481	+	Z-1002-F_Z-1002-S	5	5	5	26.2	26.2	26.2	25.554	0	10.176	164950000	14	6	5822500	4073200	1729100	22657	106350	28394	3.87493e+06	52467	0.00358573	0.00037376	2.2123	0.00403333	1.68237	3.20955		5.28882	MCW3488632.1	MCW3488632.1	97	MCW3488632.1 cell division ATP-binding protein FtsE [Dethiobacter alkaliphilus]
27.4813	27.3413	28.2661	28.1435	28.1605	28.0503			13	13	13	24.2	24.2	24.2	61.364	0	123	1978500000	23	89	19784000	23392000	6980600	3619700	5589100	3535900	1.67189e+07	4.24823e+06	0.0154711	0.0302632	0.659168	0.205164	-0.421853	0.746465		-1.45564	MCW3488633.1	MCW3488633.1	98	MCW3488633.1 2-oxoacid:acceptor oxidoreductase subunit alpha [Dethiobacter alkaliphilus]
26.1722	26.5943	23.4716	26.8131	26.9468	27.761			8	8	8	36.9	36.9	36.9	31.104	0	44.934	484360000	15	35	8389100	2272300	90731	879240	784130	827530	3.58404e+06	830300	0.00331655	0.00591482	0.795899	0.136556	-1.76096	0.295052		-1.72297	MCW3488634.1	MCW3488634.1	99	MCW3488634.1 thiamine pyrophosphate-dependent enzyme [Dethiobacter alkaliphilus]
25.5004	25.3704	26.4421	24.0095	24.2189	23.9292	+	Z-1002-F_Z-1002-S	6	6	6	14.4	14.4	14.4	41.685	0	15.005	315680000	21	22	4613200	5545200	2765400	247390	308180	156280	4.30793e+06	237283	0.00398641	0.00169034	2.104	0.00462094	1.71844	3.2908		4.93042	MCW3488636.1	MCW3488636.1	100	MCW3488636.1 peptide chain release factor 2 [Dethiobacter alkaliphilus]
28.3926	28.2054	28.5	28.2632	28.1419	28.1005			44	44	44	45	45	45	108.4	0	315.29	5194100000	51	227	27100000	26492000	8656100	4851900	3187600	2305600	2.07494e+07	3.44837e+06	0.0192008	0.0245652	0.932537	0.093191	0.197418	1.14664		1.99482	MCW3488637.1	MCW3488637.1	101	MCW3488637.1 preprotein translocase subunit SecA [Dethiobacter alkaliphilus]
26.8017	27.3112	26.6204	26.2075	25.9904	25.5541	+	Z-1002-F_Z-1002-S	6	6	6	22.5	22.5	22.5	23.916	0	13.606	836540000	10	14	38240000	23891000	6120600	403990	609250	156600	2.27505e+07	389947	0.0210526	0.00277787	1.61201	0.0138301	0.993792	1.99141		3.52074	MCW3488640.1	MCW3488640.1	103	MCW3488640.1 hypothetical protein OMD50_00710 [Dethiobacter alkaliphilus]
26.7837	27.9195	26.1876	29.2977	29.5546	29.9323	+	Z-1002-F_Z-1002-S	9	9	9	44.9	44.9	44.9	20.415	0	204.31	2262500000	6	65	87699000	114730000	11653000	17502000	22254000	23388000	7.13607e+07	21048000	0.0660347	0.14994	2.0849	0.00495714	-2.63125	0.161404		-4.86924	MCW3488642.1	MCW3488642.1	105	MCW3488642.1 ribosome-associated translation inhibitor RaiA [Dethiobacter alkaliphilus]
30.3914	31.193	30.6568	32.3157	32.6194	32.4861	+	Z-1002-F_Z-1002-S	7	7	7	93.8	93.8	93.8	7.279	0	190.73	16509000000	4	140	948790000	1336300000	639360000	182360000	217340000	173390000	9.74817e+08	191030000	0.902062	1.36084	2.62687	0.00156028	-1.72669	0.302144		-6.86242	MCW3488643.1	MCW3488643.1	106	MCW3488643.1 cold shock domain-containing protein [Dethiobacter alkaliphilus]
24.2515	24.5865	25.004	23.5935	23.9018	24.8294			7	7	7	10.6	10.6	10.6	80.476	0	19.224	194770000	44	12	1774200	1252400	461690	57904	66501	98797	1.16276e+06	74400.7	0.00107598	0.000530009	0.515418	0.32914	0.505757	1.41987		1.17491	MCW3488645.1	MCW3488645.1	107	MCW3488645.1 ATP-dependent RecD-like DNA helicase [Dethiobacter alkaliphilus]
29.9333	29.9256	30.1082	29.46	29.6044	29.6671	+	Z-1002-F_Z-1002-S	15	15	15	37.1	37.1	37.1	43.25	0	171.67	9945200000	20	172	178860000	163410000	51074000	12806000	15405000	11401000	1.31115e+08	13204000	0.121329	0.0940615	2.06798	0.00511724	0.411868	1.33041		4.8155	MCW3488649.1	MCW3488649.1	108	MCW3488649.1 methionine adenosyltransferase [Dethiobacter alkaliphilus]
23.134	22.7765	23.8786	24.7712	24.8842	23.8844	+	Z-1002-F_Z-1002-S	3	3	3	22.2	22.2	22.2	15.747	0	8.7139	129780000	7	11	5756900	3728800	7173600	739120	841180	299710	5553100	626670	0.00513865	0.00446422	1.29331	0.0348678	-1.25022	0.420384		-2.7591	MCW3488650.1	MCW3488650.1	109	MCW3488650.1 3-hydroxyacyl-ACP dehydratase FabZ [Dethiobacter alkaliphilus]
27.2435	27.6975	26.8971	27.6531	27.8243	27.7801			16	16	16	35.6	35.6	35.6	60.398	0	129.01	2480500000	29	101	24911000	28918000	1972700	2537300	2918300	2207100	1.86006e+07	2.55423e+06	0.0172123	0.0181956	0.93182	0.0933632	-0.473133	0.720398		-1.99338	MCW3488651.1	MCW3488651.1	110	MCW3488651.1 MBL fold metallo-hydrolase [Dethiobacter alkaliphilus]
25.3343	23.2769	23.7169	23.675	23.4966	23.6089			3	3	3	17.8	17.8	17.8	24.443	0	10.751	115680000	10	3	5948100	2435600	793840	49407	251940	182230	3059180	161192	0.00283086	0.00114829	0.339824	0.558237	0.515907	1.42989		0.821954	MCW3488652.1	MCW3488652.1	111	MCW3488652.1 phosphoribosyltransferase [Dethiobacter alkaliphilus]
30.0928	30.344	29.5012	30.26	30.2607	30.302			10	10	10	46	46	46	27.303	0	137.12	9137100000	13	123	186640000	219770000	38379000	17532000	20275000	18690000	148263000	1.88323e+07	0.137198	0.134156	0.517273	0.327121	-0.294905	0.815126		-1.17855	MCW3488655.1	MCW3488655.1	112	MCW3488655.1 AAA family ATPase [Dethiobacter alkaliphilus]
25.9392	25.6937	23.6981	25.8425	25.7482	25.6079			9	9	9	19.7	19.7	19.7	50.585	0	22.665	275390000	22	22	4750700	3201500	1112800	788210	790130	358810	3.02167e+06	645717	0.00279615	0.0045999	0.364646	0.522124	-0.622503	0.649543		-0.873138	MCW3488656.1	MCW3488656.1	113	MCW3488656.1 VWA domain-containing protein [Dethiobacter alkaliphilus]
28.7948	29.1043	29.2181	28.8571	29.0119	28.8663			17	17	17	51.7	51.7	51.7	33.923	0	105.21	5864300000	20	119	88717000	115610000	15283000	9790800	13439000	9195800	7.32033e+07	1.08085e+07	0.0677399	0.0769969	0.39547	0.479003	0.127316	1.09226		0.935962	MCW3488657.1	MCW3488657.1	114	MCW3488657.1 MoxR family ATPase [Dethiobacter alkaliphilus]
28.8349	28.7134	28.3399	29.1419	29.3319	29.4833	+	Z-1002-F_Z-1002-S	16	16	16	65.5	65.5	65.5	31.274	0	175.03	6280900000	15	116	141010000	118020000	8788100	12602000	16409000	10905000	89272700	1.33053e+07	0.0826099	0.0947833	1.74087	0.0113975	-0.689608	0.620022		-3.85913	MCW3488658.1	MCW3488658.1	115	MCW3488658.1 NAD(P)/FAD-dependent oxidoreductase [Dethiobacter alkaliphilus]
27.5619	27.2515	26.6633	28.2048	28.0533	28.1853	+	Z-1002-F_Z-1002-S	5	5	5	22.1	22.1	22.1	24.51	0	39.986	866130000	10	26	30459000	22410000	3953200	3803100	3746100	2045700	1.89407e+07	3198300	0.0175271	0.0227838	1.67846	0.0121574	-0.988861	0.503875		-3.69281	MCW3488659.1	MCW3488659.1	116	MCW3488659.1 metal-dependent hydrolase [Dethiobacter alkaliphilus]
26.7259	26.014	27.9669	26.0442	26.1877	25.2791			3	3	3	70.2	70.2	70.2	5.4701	0	29.555	601240000	3	20	73695000	44146000	67551000	5621500	6534700	2865500	6.17973e+07	5.00723e+06	0.0571851	0.0356701	0.770784	0.147495	1.06525	2.09253		1.67363	MCW3488660.1	MCW3488660.1	117	MCW3488660.1 hypothetical protein OMD50_00810 [Dethiobacter alkaliphilus]
24.8455	25.0513	24.8448	23.3985	23.7203	23.3586	+	Z-1002-F_Z-1002-S	4	4	4	9.2	9.2	9.2	45.739	0	5.9818	127390000	20	5	3315200	1867000	939480	71225	112150	64562	2040560	82645.7	0.00188826	0.000588744	3.3557	0.00238462	1.42141	2.67848		10.6459	MCW3488665.1	MCW3488665.1	118	MCW3488665.1 hypothetical protein OMD50_00835 [Dethiobacter alkaliphilus]
24.6691	23.6834	26.041	23.1478	23.277	23.0584			2	2	2	24.6	24.6	24.6	8.6375	0	5.783	122070000	5	7	8090800	10920000	3875700	526880	629110	372030	7.62883e+06	509340	0.00705946	0.00362839	1.12113	0.0545389	1.63673	3.1096		2.38398	MCW3488670.1	MCW3488670.1	119	MCW3488670.1 hypothetical protein OMD50_00860 [Dethiobacter alkaliphilus]
24.3798	24.0954	23.9352	24.3543	24.6389	23.682			5	5	5	17.1	17.1	17.1	34.267	0	18.539	121470000	15	10	2589700	4675700	250980	235230	248390	97717	2505460	193779	0.00231847	0.00138043	0.101646	0.882755	-0.0882708	0.94065		-0.282854	MCW3488671.1	MCW3488671.1	120	MCW3488671.1 hypothetical protein OMD50_00865 [Dethiobacter alkaliphilus]
25.6281	25.271	27.3615	26.4647	26.1283	26.2257			6	6	6	16.4	16.4	16.4	45.622	0	12.677	237760000	19	19	4123300	3500700	3082300	701460	672430	433270	3.56877e+06	602387	0.00330241	0.00429123	0.102387	0.882201	-0.186021	0.879027		-0.284743	MCW3488674.1;MCW3488673.1	MCW3488674.1	121	MCW3488674.1 hypothetical protein OMD50_00880 [Dethiobacter alkaliphilus]
24.3471	24.9618	23.9352	23.9901	24.1115	24.3435			2	2	2	26.4	26.4	26.4	11.012	0	5.5099	97117000	4	12	3422000	5060000	0	624870	673030	369540	2.82733e+06	555813	0.00261632	0.00395945	0.350256	0.542681	0.266363	1.20277		0.843535	MCW3488675.1	MCW3488675.1	122	MCW3488675.1 hypothetical protein OMD50_00885 [Dethiobacter alkaliphilus]
25.3523	24.9223	25.8737	25.6804	25.6156	25.4041			8	8	8	57.1	57.1	57.1	10.959	0	25.982	339910000	6	28	18011000	16952000	6678200	2952800	3086300	1485400	13880400	2.50817e+06	0.0128444	0.0178675	0.254107	0.685581	-0.18393	0.880302		-0.639904	MCW3488676.1	MCW3488676.1	123	MCW3488676.1 WXG100 family type VII secretion target [Dethiobacter alkaliphilus]
27.5452	27.4934	28.5696	27.3488	27.3078	27.0376			30	30	30	33	33	33	108.78	0	156.52	3821200000	52	162	21707000	21842000	9998500	2240900	2348400	1645400	1.78492e+07	2.07823e+06	0.016517	0.0148047	0.811582	0.130204	0.637978	1.55615		1.75386	MCW3488677.1	MCW3488677.1	124	MCW3488677.1 FtsK/SpoIIIE domain-containing protein [Dethiobacter alkaliphilus]
26.1786	25.3367	25.616	25.0684	25.0765	24.9592	+	Z-1002-F_Z-1002-S	8	8	8	29.9	29.9	29.9	32.267	0	24.057	358260000	16	26	12079000	6010500	1631300	724550	780420	418020	6573600	640997	0.00608298	0.00456627	1.2659	0.0370777	0.675749	1.59743		2.6979	MCW3488678.1	MCW3488678.1	125	MCW3488678.1 hypothetical protein OMD50_00900 [Dethiobacter alkaliphilus]
29.0376	28.7452	29.569	28.4781	28.4991	28.1162	+	Z-1002-F_Z-1002-S	11	11	11	41.8	41.8	41.8	28.283	0	63.414	5336100000	17	93	118870000	102180000	34942000	6393200	7053200	4552400	8.53307e+07	5999600	0.0789621	0.0427394	1.30043	0.0345461	0.752789	1.68505		2.77509	MCW3488679.1	MCW3488679.1	126	MCW3488679.1 zinc ribbon domain-containing protein [Dethiobacter alkaliphilus]
23.1985	23.4748	23.2925	24.7284	24.5626	24.1779	+	Z-1002-F_Z-1002-S	4	4	4	8.5	8.5	8.5	58.084	0	15.033	49685000	30	16	291840	335830	0	231720	145390	153660	209223	176923	0.000193608	0.00126035	2.51715	0.00187429	-1.1677	0.44513		-6.41196	MCW3488681.1	MCW3488681.1	127	MCW3488681.1 TIGR02710 family CRISPR-associated CARF protein [Dethiobacter alkaliphilus]
24.9384	25.7077	23.6089	24.4555	24.4244	24.8623			5	5	5	33.1	33.1	33.1	16.349	0	16.191	187720000	10	14	8295500	8078600	309190	283870	488250	315780	5.5611e+06	362633	0.00514605	0.0025833	0.0972884	0.888258	0.170912	1.12577		0.271695	MCW3488683.1	MCW3488683.1	128	MCW3488683.1 type III-B CRISPR module-associated protein Cmr5 [Dethiobacter alkaliphilus]
25.7531	25.9451	23.7893	25.2315	25.5886	25.4663			8	8	8	27.3	27.3	27.3	35.157	0	31.749	392440000	16	16	10878000	9497800	1921100	940630	806490	483860	7432300	743660	0.0068776	0.00529762	0.141607	0.832534	-0.266295	0.831452		-0.382188	MCW3488684.1	MCW3488684.1	129	MCW3488684.1 type III-B CRISPR module RAMP protein Cmr4 [Dethiobacter alkaliphilus]
24.625	24.1476	24.8064	22.769	22.1778	23.4638	+	Z-1002-F_Z-1002-S	5	5	5	8.3	8.3	8.3	66.047	0	6.8859	108810000	34	6	1340900	1241400	502790	26801	42178	46252	1.02836e+06	38410.3	0.000951612	0.000273624	1.82763	0.0100705	1.72282	3.30081		4.09844	MCW3488687.1	MCW3488687.1	130	MCW3488687.1 type III-B CRISPR-associated protein Cas10/Cmr2 [Dethiobacter alkaliphilus]
28.0961	27.8544	28.9512	26.5495	26.6134	26.3356	+	Z-1002-F_Z-1002-S	9	9	9	26.5	26.5	26.5	41.845	0	21.988	685990000	20	24	7105800	5516400	16053000	169640	318430	164870	9558400	217647	0.00884502	0.00155045	2.20033	0.00396721	1.80105	3.48473		5.24824	MCW3488689.1	MCW3488689.1	131	MCW3488689.1 hypothetical protein OMD50_00955 [Dethiobacter alkaliphilus]
25.3465	25.0588	26.1413	23.7589	24.1132	24.0269	+	Z-1002-F_Z-1002-S	9	9	9	17.4	17.4	17.4	59.363	0	24.56	398230000	31	30	4615200	5269800	1396400	243190	304020	221660	3.76047e+06	256290	0.00347981	0.00182574	1.98069	0.00641009	1.5492	2.92655		4.54532	MCW3488690.1	MCW3488690.1	132	MCW3488690.1 Hsp70 family protein [Dethiobacter alkaliphilus]
25.3386	25.644	25.9961	25.4397	24.9594	24.2445			7	7	7	8	8	8	136.87	0	17.87	287330000	63	15	1187600	1949900	555970	197990	146430	77140	1.23116e+06	140520	0.00113927	0.00100102	0.918487	0.0964016	0.778373	1.7152		1.96655	MCW3488691.1	MCW3488691.1	133	MCW3488691.1 AAA family ATPase [Dethiobacter alkaliphilus]
27.3189	27.0423	26.9251	26.4595	26.6342	26.5434	+	Z-1002-F_Z-1002-S	16	16	16	39.1	39.1	39.1	44.399	0	78.436	2113000000	18	87	35542000	30785000	6696100	2243800	2619500	1705500	2.4341e+07	2189600	0.0225244	0.0155981	1.9058	0.00818713	0.549728	1.46381		4.32258	MCW3488692.1	MCW3488692.1	134	MCW3488692.1 hypothetical protein OMD50_00970 [Dethiobacter alkaliphilus]
24.4127	23.9695	25.2685	22.7553	22.9502	22.6192	+	Z-1002-F_Z-1002-S	6	6	6	11	11	11	51.26	0	15.805	137030000	27	12	2307500	1595100	954690	100250	85790	31740	1.6191e+06	72593.3	0.00149826	0.000517134	1.97086	0.0067375	1.77532	3.42315		4.51562	MCW3488700.1	MCW3488700.1	137	MCW3488700.1 serine/threonine protein kinase [Dethiobacter alkaliphilus]
25.5706	26.0107	26.2201	22.5494	22.2199	22.0862	+	Z-1002-F_Z-1002-S	2	2	2	11	11	11	18.397	0	4.4397	174640000	10	11	7172300	7479500	2275300	237660	193740	105950	5.64237e+06	179117	0.00522125	0.00127598	3.99253	0.00590476	3.64859	12.5411		15.4765	MCW3488702.1	MCW3488702.1	138	MCW3488702.1 FHA domain-containing protein [Dethiobacter alkaliphilus]
23.4866	24.5671	23.8362	24.973	24.855	24.5513			12	12	12	18.9	18.9	18.9	76.276	0	24.634	140640000	35	19	1365800	1608100	105900	324660	366360	215170	1026600	302063	0.00094998	0.00215181	1.14043	0.0530272	-0.829814	0.562602		-2.42499	MCW3488703.1	MCW3488703.1	139	MCW3488703.1 AAA family ATPase [Dethiobacter alkaliphilus]
29.3107	29.1329	28.8151	28.087	27.7897	28.1744	+	Z-1002-F_Z-1002-S	12	12	12	67.9	67.9	67.9	21.317	0	124.13	8225400000	13	145	206480000	204650000	26029000	8497800	8738200	7576500	1.4572e+08	8.27083e+06	0.134844	0.058919	2.34367	0.00309179	1.06919	2.09825		5.75104	MCW3488705.1	MCW3488705.1	141	MCW3488705.1 indolepyruvate oxidoreductase subunit beta [Dethiobacter alkaliphilus]
29.9338	30.049	30.0016	29.0209	29.0876	28.8854	+	Z-1002-F_Z-1002-S	21	21	21	36.8	36.8	36.8	63.374	0	176.78	13912000000	27	248	182240000	175790000	48094000	7908900	8112900	5546900	1.35375e+08	7.18957e+06	0.125271	0.0512164	3.89391	0.00496	0.996827	1.99561		14.6102	MCW3488706.1	MCW3488706.1	142	MCW3488706.1 indolepyruvate ferredoxin oxidoreductase subunit alpha [Dethiobacter alkaliphilus]
27.6473	27.4787	28.1022	26.2723	26.3373	26.5002	+	Z-1002-F_Z-1002-S	13	13	13	28.3	28.3	28.3	48.639	0	107.55	1883500000	16	56	35626000	38541000	8425100	1743500	1905300	1293600	27530700	1.64747e+06	0.025476	0.0117361	2.64224	0.00158273	1.37279	2.58971		6.92767	MCW3488707.1	MCW3488707.1	143	MCW3488707.1 phenylacetate--CoA ligase [Dethiobacter alkaliphilus]
29.8648	29.6819	29.2427	30.0484	30.0288	29.8311			6	6	6	46.2	46.2	46.2	15.685	0	72.312	5548700000	9	51	219420000	219470000	42207000	13562000	23602000	18901000	1.60366e+08	1.86883e+07	0.148397	0.13313	0.880967	0.108434	-0.373	0.772175		-1.89143	MCW3488708.1	MCW3488708.1	144	MCW3488708.1 ACT domain-containing protein [Dethiobacter alkaliphilus]
26.0693	25.868	24.8511	25.3903	25.4288	25.3456			5	5	5	16	16	16	36.35	0	15.176	308980000	18	21	5587800	8731700	890520	416390	475590	366490	5.07001e+06	419490	0.00469161	0.00298833	0.21369	0.740631	0.207904	1.15501		0.550334	MCW3488710.1	MCW3488710.1	146	MCW3488710.1 chemotaxis response regulator protein-glutamate methylesterase [Dethiobacter alkaliphilus]
25.2385	25.6782	25.954	23.6456	23.4782	23.7052	+	Z-1002-F_Z-1002-S	4	4	4	25.6	25.6	25.6	16.84	0	10.714	160450000	11	9	5835300	6187900	1559500	433160	396080	174630	4.52757e+06	334623	0.00418966	0.00238376	3.10838	0.00163158	2.01389	4.03868		9.18856	MCW3488711.1	MCW3488711.1	147	MCW3488711.1 chemotaxis protein CheD [Dethiobacter alkaliphilus]
27.296	25.4088	26.9207	25.317	25.6315	25.0418			4	4	4	15.3	15.3	15.3	21.723	0	10.367	455130000	8	14	26493000	20486000	7066400	887870	896850	483650	1.80151e+07	756123	0.0166706	0.0053864	0.942444	0.0914293	1.2117	2.31611		2.01481	MCW3488712.1	MCW3488712.1	148	MCW3488712.1 chemotaxis protein CheC [Dethiobacter alkaliphilus]
28.8908	29.188	29.4855	28.9913	28.7945	28.516			9	9	9	91.7	91.7	91.7	13.272	0	57.645	4737900000	7	122	215870000	256990000	88071000	22149000	20850000	13627000	186977000	1.88753e+07	0.173022	0.134462	0.890884	0.105882	0.420852	1.33872		1.91123	MCW3488713.1	MCW3488713.1	149	MCW3488713.1 response regulator [Dethiobacter alkaliphilus]
28.3905	28.3106	28.6302	28.0816	28.1547	27.898	+	Z-1002-F_Z-1002-S	24	24	24	42	42	42	72.511	0	275.46	7463800000	34	228	66809000	69312000	13769000	5474100	6539400	4560500	4.99633e+07	5.52467e+06	0.0462344	0.0393561	1.5042	0.0169076	0.398978	1.31857		3.25194	MCW3488714.1	MCW3488714.1	150	MCW3488714.1 chemotaxis protein CheA [Dethiobacter alkaliphilus]
28.3895	28.3657	29.0225	27.9312	28.0371	28.0933	+	Z-1002-F_Z-1002-S	9	9	9	23	23	23	40.799	0	59.775	3662100000	13	87	115030000	84040000	29424000	7932100	8793100	7605000	7.61647e+07	8.11007e+06	0.0704802	0.0577738	1.22004	0.0423949	0.572023	1.48661		2.59681	MCW3488715.1	MCW3488715.1	151	MCW3488715.1 methyl-accepting chemotaxis protein [Dethiobacter alkaliphilus]
29.8699	30.1116	31.2204	29.4566	29.4154	29.9113			3	3	3	17.3	17.3	17.3	19.303	0	24.685	5916400000	7	67	276220000	308070000	139630000	21651000	22928000	17215000	2.41307e+08	20598000	0.223297	0.146734	0.840659	0.120044	0.806189	1.74859		1.81132	MCW3488716.1	MCW3488716.1	152	MCW3488716.1 chemotaxis protein CheW [Dethiobacter alkaliphilus]
25.9138	25.3859	26.9935	24.8966	25.1395	24.8511			9	9	9	17.6	17.6	17.6	58.507	0	33.455	393850000	12	34	9878300	7421100	5714900	1067500	1562800	949420	7.67143e+06	1193240	0.00709888	0.0085003	1.10888	0.0567311	1.13534	2.1967		2.35809	MCW3488717.1	MCW3488717.1	153	MCW3488717.1 flagellar motor switch phosphatase FliY [Dethiobacter alkaliphilus]
26.1145	25.5427	22.9648	25.6888	25.6403	25.2174			4	4	4	26.2	26.2	26.2	15.305	0	18.104	372070000	9	22	15750000	15618000	0	1306900	1423100	417550	10456000	1.04918e+06	0.00967562	0.00747408	0.260787	0.678159	-0.641527	0.641034		-0.654445	MCW3488718.1	MCW3488718.1	154	MCW3488718.1 flagellar motor switch protein FliN [Dethiobacter alkaliphilus]
25.9268	26.5345	23.235	25.8588	25.8963	25.3559			1	1	1	3.4	3.4	3.4	36.566	0	5.0624	272270000	7	6	8438900	8426200	189200	964280	1029100	451660	5.68477e+06	815013	0.00526049	0.00580592	0.173624	0.792482	-0.47156	0.721184		-0.4584	MCW3488719.1	MCW3488719.1	155	MCW3488719.1 flagellar motor switch protein FliM [Dethiobacter alkaliphilus]
26.855	26.8666	26.8528	27.8196	27.8919	27.8467	+	Z-1002-F_Z-1002-S	13	13	13	32	32	32	53.305	0	72.753	1064000000	18	45	21316000	15870000	3222300	1692400	2281200	3155100	1.34694e+07	2.37623e+06	0.0124642	0.0169276	5.88187	0	-0.994616	0.50187		-46.2026	MCW3488720.1	MCW3488720.1	156	MCW3488720.1 FapA family protein [Dethiobacter alkaliphilus]
25.2746	24.7167	23.2186	22.0264	22.6922	22.8523	+	Z-1002-F_Z-1002-S	4	4	4	22.4	22.4	22.4	28.037	0	39.99	181940000	11	9	9061400	6812200	469900	73791	110970	12065	5.44783e+06	65608.7	0.00504124	0.000467377	1.32532	0.0322172	1.87972	3.68003		2.83135	MCW3488722.1	MCW3488722.1	157	MCW3488722.1 flagellar hook-basal body protein [Dethiobacter alkaliphilus]
26.3586	24.3723	26.6356	21.4662	22.5758	22.5799	+	Z-1002-F_Z-1002-S	5	5	5	15.1	15.1	15.1	27.118	0	14.918	359260000	13	18	11790000	7684800	5335400	62126	181820	48503	8.27007e+06	97483	0.00765284	0.000694441	1.95174	0.00692923	3.58152	11.9714		4.45825	MCW3488723.1	MCW3488723.1	158	MCW3488723.1 flagellar basal-body rod protein FlgF [Dethiobacter alkaliphilus]
24.46	25.6616	24.564	24.5306	23.9028	24.0455			7	7	7	31	31	31	26.946	0	20.611	160130000	14	10	2806800	4826300	870000	87247	122420	125400	2.83437e+06	111689	0.00262283	0.00079564	0.792013	0.137449	0.73551	1.66499		1.71533	MCW3488726.1	MCW3488726.1	160	MCW3488726.1 RNA polymerase sigma factor FliA [Dethiobacter alkaliphilus]
25.7294	23.2479	25.9455	22.7991	22.3293	23.2714			5	5	5	25.2	25.2	25.2	25.014	0	20.93	178960000	11	11	8228900	5655100	1998900	134390	91109	160320	5294300	128606	0.00489916	0.000916154	1.12722	0.054048	2.17431	4.5137		2.39689	MCW3488727.1	MCW3488727.1	161	MCW3488727.1 PilZ domain-containing protein [Dethiobacter alkaliphilus]
25.0803	23.9546	25.1113	21.5973	23.1208	23.5	+	Z-1002-F_Z-1002-S	5	5	5	14	14	14	31.713	0	6.6736	114080000	16	8	3120700	491020	2081500	9256.5	12889	9348.2	1897740	10497.9	0.0017561	7.4784e-05	1.33081	0.0313369	1.97604	3.93411		2.84382	MCW3488728.1	MCW3488728.1	162	MCW3488728.1 MinD/ParA family protein [Dethiobacter alkaliphilus]
28.5794	28.7945	29.1914	26.8175	26.7996	26.5212	+	Z-1002-F_Z-1002-S	17	17	17	43.8	43.8	43.8	40.475	0	89.349	3216300000	18	66	80251000	61799000	26125000	1985600	1026100	774430	5.60583e+07	1.26204e+06	0.0518745	0.00899043	3.33839	0.00233962	2.14233	4.41474		10.5372	MCW3488729.1	MCW3488729.1	163	MCW3488729.1 flagellar biosynthesis protein FlhF [Dethiobacter alkaliphilus]
24.5778	24.4271	24.4418	21.926	22.5644	24.2653			6	6	6	8	8	8	74.352	0	13.042	148730000	23	8	3429100	2473300	539880	9091.3	0	15182	2.14743e+06	8091.1	0.00198716	5.76387e-05	1.04982	0.0680057	1.56367	2.95605		2.23453	MCW3488730.1	MCW3488730.1	164	MCW3488730.1 flagellar biosynthesis protein FlhA [Dethiobacter alkaliphilus]
24.4574	24.1021	24.3692	23.4986	23.8734	23.5162	+	Z-1002-F_Z-1002-S	2	2	2	12	12	12	16.137	0.00061767	3.4129	80504000	6	7	6934300	4275200	1517200	264780	280550	145240	4.24223e+06	230190	0.00392562	0.00163981	1.86085	0.00978652	0.680164	1.60232		4.19267	MCW3488735.1	MCW3488735.1	166	MCW3488735.1 flagellar biosynthetic protein FliO [Dethiobacter alkaliphilus]
25.9504	25.9284	24.6432	22.1942	23.3764	22.6871	+	Z-1002-F_Z-1002-S	4	4	4	41.8	41.8	41.8	16.53	0	25.303	283840000	9	11	13208000	15140000	670610	135260	60118	56837	9672870	84071.7	0.00895094	0.000598902	2.12371	0.00432959	2.75476	6.74942		4.99419	MCW3488736.1	MCW3488736.1	167	MCW3488736.1 FliM/FliN family flagellar motor switch protein [Dethiobacter alkaliphilus]
28.5661	28.7519	29.2852	27.1181	27.2564	26.9866	+	Z-1002-F_Z-1002-S	5	5	5	35.8	35.8	35.8	17.748	0	35.718	1626700000	9	34	38732000	73776000	46127000	815790	1827900	1098400	5.28783e+07	1.24736e+06	0.0489318	0.00888586	2.79909	0.00110714	1.74739	3.3575		7.62527	MCW3488737.1	MCW3488737.1	168	MCW3488737.1 flagellar basal body-associated FliL family protein [Dethiobacter alkaliphilus]
26.1226	26.1294	26.6385	24.702	24.8412	24.2329	+	Z-1002-F_Z-1002-S	5	5	5	24.1	24.1	24.1	27.958	0	36.972	580790000	9	22	24980000	24326000	7455700	625320	684470	374010	1.89206e+07	561267	0.0175084	0.0039983	2.60962	0.00151724	1.70485	3.25996		6.78983	MCW3488738.1	MCW3488738.1	169	MCW3488738.1 OmpA family protein [Dethiobacter alkaliphilus]
29.7612	29.657	29.4376	27.5727	27.313	27.0014	+	Z-1002-F_Z-1002-S	9	9	9	25.5	25.5	25.5	43.295	0	69.243	4996700000	12	72	205780000	152180000	28754000	2634600	2695200	2143000	1.28905e+08	2.49093e+06	0.119284	0.0177447	3.5839	0.00295238	2.32291	5.0034		12.1814	MCW3488740.1	MCW3488740.1	171	MCW3488740.1 flagellar hook protein FlgE [Dethiobacter alkaliphilus]
27.2535	27.3045	24.1296	23.9228	24.3197	22.9757			7	7	7	50.4	50.4	50.4	14.085	0	57.739	1442600000	10	27	54238000	49979000	1225900	454870	631410	157080	3.51476e+07	414453	0.0325244	0.00295245	1.04137	0.0701792	2.48981	5.61703		2.217	MCW3488741.1	MCW3488741.1	172	MCW3488741.1 flagellar biosynthesis protein [Dethiobacter alkaliphilus]
25.8669	26.1526	23.978	21.9533	23.8102	23.8999			3	3	3	9.7	9.7	9.7	40.02	0	12.113	309990000	14	7	9834100	11738000	570540	0	0	0	7380880	0	0.00683001	0	1.06508	0.0639014	2.11137	4.32102		2.26625	MCW3488743.1	MCW3488743.1	174	MCW3488743.1 flagellar hook-length control protein FliK [Dethiobacter alkaliphilus]
24.7806	24.5239	25.2045	23.0823	22.5937	24.0239	+	Z-1002-F_Z-1002-S	8	8	8	20.7	20.7	20.7	47.429	0	20.294	296920000	27	16	4773400	3198700	762630	36425	91191	11530	2.91158e+06	46382	0.00269427	0.000330412	1.58527	0.0143207	1.60302	3.03778		3.4529	MCW3488745.1	MCW3488745.1	176	MCW3488745.1 flagellar protein export ATPase FliI [Dethiobacter alkaliphilus]
26.6939	27.3148	27.0686	23.332	24.6868	24.0441	+	Z-1002-F_Z-1002-S	7	7	7	30.2	30.2	30.2	28.755	0	41.499	656300000	18	16	10017000	11595000	2702100	1421800	68931	42711	8104700	511147	0.00749981	0.00364127	2.65293	0.0015942	3.00479	8.02663		6.97338	MCW3488746.1	MCW3488746.1	177	MCW3488746.1 FliH/SctL family protein [Dethiobacter alkaliphilus]
26.2534	26.6853	26.245	26.485	26.3802	26.7893			9	9	9	26.3	26.3	26.3	37.72	0	68.235	1146200000	15	48	15220000	21312000	3408100	1858500	1865000	874200	1.33134e+07	1.53257e+06	0.0123197	0.0109176	0.341365	0.554938	-0.156958	0.896915		-0.825148	MCW3488747.1	MCW3488747.1	178	MCW3488747.1 flagellar motor switch protein FliG [Dethiobacter alkaliphilus]
25.3772	25.8007	27.117	25.0928	24.9676	24.8687			10	10	10	21.2	21.2	21.2	58.033	0	53.475	573120000	20	32	10638000	10834000	4208000	397440	437570	356590	8560000	397200	0.00792113	0.00282954	0.996948	0.0782645	1.12194	2.1764		2.1256	MCW3488748.1	MCW3488748.1	179	MCW3488748.1 flagellar basal-body MS-ring/collar protein FliF [Dethiobacter alkaliphilus]
28.3579	28.2401	28.1533	25.156	24.4425	24.8443	+	Z-1002-F_Z-1002-S	5	5	5	69.7	69.7	69.7	10.925	0	55.99	2084400000	6	29	112040000	91000000	19949000	930600	809520	266800	7.43297e+07	668973	0.0687821	0.00476557	4.04884	0.00652632	3.43617	10.8241		15.9934	MCW3488749.1	MCW3488749.1	180	MCW3488749.1 flagellar hook-basal body complex protein FliE [Dethiobacter alkaliphilus]
26.9915	26.5932	27.0457	25.2851	24.8192	25.0389	+	Z-1002-F_Z-1002-S	4	4	4	36.8	36.8	36.8	14.884	0	10.642	807830000	6	30	61432000	57449000	13139000	1159400	751560	708490	4.40067e+07	873150	0.0407223	0.00622007	3.13329	0.00167568	1.82909	3.55313		9.32644	MCW3488750.1	MCW3488750.1	181	MCW3488750.1 flagellar basal body rod protein FlgC [Dethiobacter alkaliphilus]
29.1968	28.4355	26.6277	26.9536	26.8729	26.5097			4	4	4	53.8	53.8	53.8	11.642	0	41.062	2246000000	6	25	180830000	102850000	2366500	4300000	3790600	2006400	9.53488e+07	3.36567e+06	0.0882325	0.023976	0.779045	0.142681	1.30794	2.47588		1.68984	MCW3488754.1	MCW3488754.1	183	MCW3488754.1 flagellar protein FlaG [Dethiobacter alkaliphilus]
26.1945	26.4519	26.0639	22.192	22.1987	21.6769	+	Z-1002-F_Z-1002-S	4	4	4	27.9	27.9	27.9	14.15	0	8.0193	440900000	10	14	28270000	13183000	2620300	0	16874	0	14691100	5624.67	0.0135946	4.00685e-05	4.46356	0	4.2142	18.561		20.3559	MCW3488755.1	MCW3488755.1	184	MCW3488755.1 flagellar export chaperone FliS [Dethiobacter alkaliphilus]
28.5987	28.2064	28.2904	26.6179	26.0135	25.9791	+	Z-1002-F_Z-1002-S	13	13	13	34.6	34.6	34.6	54.858	0	132.46	3059000000	23	76	52293000	42314000	11494000	1242600	739300	405300	35367000	795733	0.0327274	0.00566857	3.08006	0.00153086	2.16168	4.47437		9.03411	MCW3488757.1	MCW3488757.1	186	MCW3488757.1 flagellar hook-associated protein FlgK [Dethiobacter alkaliphilus]
27.764	27.341	27.469	25.2314	24.8825	24.9251	+	Z-1002-F_Z-1002-S	6	6	6	18.7	18.7	18.7	33.192	0	44.567	900870000	15	28	25138000	21447000	4043000	482890	386150	319950	16876000	396330	0.0156165	0.00282334	3.94749	0.00563636	2.5117	5.70294		15.0748	MCW3488758.1	MCW3488758.1	187	MCW3488758.1 flagellar hook-associated protein FlgL [Dethiobacter alkaliphilus]
25.449	25.6432	23.7798	24.7833	25.021	24.4301			3	3	3	28.4	28.4	28.4	8.0204	0	8.3273	143750000	5	11	11123000	14397000	839820	359010	451620	388960	8.78661e+06	399863	0.00813082	0.00284851	0.126462	0.850916	0.21255	1.15873		0.345142	MCW3488760.1	MCW3488760.1	189	MCW3488760.1 carbon storage regulator CsrA [Dethiobacter alkaliphilus]
32.2971	31.7657	31.434	32.564	32.181	32.0885			16	16	16	37	37	37	40.142	0	323.31	44716000000	14	496	1042400000	784790000	246200000	91151000	74210000	50261000	691130000	71874000	0.639548	0.51201	0.699309	0.181215	-0.44556	0.734299		-1.53387	MCW3488761.1	MCW3488761.1	190	MCW3488761.1 flagellin [Dethiobacter alkaliphilus]
23.9747	24.0245	23.627	22.05	23.4265	22.6448	+	Z-1002-F_Z-1002-S	3	3	3	14.3	14.3	14.3	16.782	0	5.525	73175000	10	6	2657700	2699500	490270	0	0	0	1.94916e+06	0	0.00180368	0	1.31005	0.0336458	1.16829	2.24745		2.79678	MCW3488762.1	MCW3488762.1	191	MCW3488762.1 hypothetical protein OMD50_01325 [Dethiobacter alkaliphilus]
28.7178	28.6363	28.3601	26.616	26.187	26.4014	+	Z-1002-F_Z-1002-S	18	18	18	39.7	39.7	39.7	59.665	0	189.48	6165000000	28	129	92643000	93122000	16397000	1883300	1489200	1370900	6.73873e+07	1.58113e+06	0.0623579	0.0112635	3.71971	0.003875	2.16993	4.50002		13.1933	MCW3488763.1;MCW3489342.1	MCW3488763.1	192	MCW3488763.1 flagellar filament capping protein FliD [Dethiobacter alkaliphilus]
29.253	28.2626	26.7876	26.8559	26.3968	26.3379			9	9	9	65.9	65.9	65.9	10.05	0	35.58	3179000000	4	60	350040000	264180000	19387000	9924400	8208500	4569300	2.11202e+08	7567400	0.195439	0.053908	1.00297	0.0769252	1.57089	2.97087		2.13792	MCW3488764.1	MCW3488764.1	193	MCW3488764.1 flagellar biosynthesis anti-sigma factor FlgM [Dethiobacter alkaliphilus]
28.0141	28.3561	27.8946	28.2118	28.2005	28.1058			23	23	23	46.6	46.6	46.6	53.06	0	125.97	4296000000	31	153	36249000	46909000	11287000	4637100	5602600	3730700	3.14817e+07	4656800	0.0291321	0.0331737	0.23301	0.711398	-0.0844631	0.943135		-0.593506	MCW3488769.1	MCW3488769.1	194	MCW3488769.1 phosphoglucomutase/phosphomannomutase family protein [Dethiobacter alkaliphilus]
28.3728	28.458	27.9495	28.2256	28.064	27.8255			9	9	9	29.6	29.6	29.6	28.54	0	60.469	4006100000	11	122	93101000	119820000	15918000	9317800	11986000	6357700	7.62797e+07	9220500	0.0705866	0.0656842	0.494703	0.350066	0.221743	1.16614		1.13411	MCW3488771.1	MCW3488771.1	196	MCW3488771.1 4-hydroxy-tetrahydrodipicolinate reductase [Dethiobacter alkaliphilus]
29.1406	29.2887	27.0506	29.679	29.6135	29.4501			8	8	8	59.4	59.4	59.4	13.338	0	149.33	6261100000	5	117	303760000	300400000	13080000	32039000	31951000	20727000	2.05747e+08	28239000	0.190391	0.201166	0.68112	0.19285	-1.08757	0.470555		-1.49841	MCW3488773.1	MCW3488773.1	197	MCW3488773.1 thioesterase family protein [Dethiobacter alkaliphilus]
24.6905	24.9835	23.5707	25.4258	25.217	25.832			6	6	6	28.4	28.4	28.4	28.361	0	22.541	256710000	20	21	1219900	3574100	115760	316800	448400	320140	1.63659e+06	361780	0.00151444	0.00257722	1.08433	0.0601468	-1.0767	0.474112		-2.30647	MCW3488774.1	MCW3488774.1	198	MCW3488774.1 alpha/beta fold hydrolase [Dethiobacter alkaliphilus]
28.9287	29.0222	28.8318	28.3148	28.4072	28.5771	+	Z-1002-F_Z-1002-S	14	14	14	44.1	44.1	44.1	42.876	0	99.562	4142300000	19	92	65352000	50447000	31952000	4379900	3319100	3764100	4.92503e+07	3.82103e+06	0.0455746	0.0272199	2.19663	0.00393496	0.494499	1.40883		5.23573	MCW3488775.1	MCW3488775.1	199	MCW3488775.1 coenzyme F420-0:L-glutamate ligase [Dethiobacter alkaliphilus]
30.309	30.8084	29.6063	32.0564	32.1834	31.9933	+	Z-1002-F_Z-1002-S	23	23	23	61.2	61.2	61.2	41.033	0	323.31	25130000000	17	389	329650000	509000000	49852000	94248000	124680000	106010000	2.96167e+08	1.08313e+08	0.274063	0.771588	2.18626	0.00385657	-1.83648	0.280005		-5.20083	MCW3488776.1	MCW3488776.1	200	MCW3488776.1 acyl-CoA dehydrogenase [Dethiobacter alkaliphilus]
27.7841	28.2666	27.2148	29.0685	28.9733	29.4507	+	Z-1002-F_Z-1002-S	18	18	18	61.4	61.4	61.4	33.296	0	196.9	4584200000	17	180	64148000	102990000	7116500	16967000	17283000	12689000	5.80848e+07	1.56463e+07	0.0537497	0.11146	1.856	0.0097591	-1.40894	0.376588		-4.17883	MCW3488777.1	MCW3488777.1	201	MCW3488777.1 hydroxymethylglutaryl-CoA lyase [Dethiobacter alkaliphilus]
26.4482	27.3822	27.4626	30.3174	30.4816	30.0761	+	Z-1002-F_Z-1002-S	19	19	19	43.8	43.8	43.8	41.371	0	165.35	3129600000	18	125	11071000	29722000	5957600	25688000	30408000	20021000	1.55835e+07	2.53723e+07	0.0144205	0.180745	3.11524	0.00165333	-3.19405	0.109268		-9.22634	MCW3488778.1	MCW3488778.1	202	MCW3488778.1 pyruvate carboxyltransferase [Dethiobacter alkaliphilus]
27.4406	28.1958	27.2621	29.2305	29.3702	29.185	+	Z-1002-F_Z-1002-S	15	15	15	43.2	43.2	43.2	28.452	0	92.949	2444900000	13	110	40227000	61586000	5920700	15332000	16691000	15090000	3.59112e+07	1.57043e+07	0.033231	0.111873	2.29839	0.00294931	-1.62911	0.323287		-5.58819	MCW3488779.1	MCW3488779.1	203	MCW3488779.1 enoyl-CoA hydratase-related protein [Dethiobacter alkaliphilus]
29.1067	30.0202	28.1229	31.6725	31.5506	31.6869	+	Z-1002-F_Z-1002-S	38	38	38	71.5	71.5	71.5	61.99	0	323.31	28556000000	28	600	164750000	304120000	22966000	94857000	104460000	85378000	1.63945e+08	9.48983e+07	0.151709	0.676028	2.01375	0.00598007	-2.55336	0.170358		-4.64629	MCW3488781.1	MCW3488781.1	204	MCW3488781.1 AMP-binding protein [Dethiobacter alkaliphilus]
23.4793	23.9737	24.3629	29.1256	29.345	30.0504	+	Z-1002-F_Z-1002-S	5	5	5	7.5	7.5	7.5	58.65	0	54.561	351270000	8	24	0	1231800	109610	3474300	8575800	23577000	447137	11875700	0.000413765	0.0845991	3.90613	0.0053913	-5.56833	0.0210749		-14.7149	MCW3488782.1	MCW3488782.1	205	MCW3488782.1 cation acetate symporter [Dethiobacter alkaliphilus]
26.6057	26.9839	26.7148	26.681	26.6717	26.5561			21	21	21	33.9	33.9	33.9	65.502	0	82.053	2041300000	29	89	23456000	31351000	4707700	2162200	2228700	1648900	1.98382e+07	2.01327e+06	0.0183576	0.0143419	0.479884	0.370985	0.13187	1.09571		1.10483	MCW3488785.1	MCW3488785.1	207	MCW3488785.1 sigma 54-interacting transcriptional regulator [Dethiobacter alkaliphilus]
28.0902	28.5519	27.5767	29.0902	29.0227	29.0722	+	Z-1002-F_Z-1002-S	10	10	10	46.6	46.6	46.6	23.062	0	133.82	4349500000	7	188	133790000	164720000	32859000	25765000	27414000	22122000	1.10456e+08	2.51003e+07	0.102213	0.178808	1.60447	0.0141253	-0.988777	0.503905		-3.50152	MCW3488786.1	MCW3488786.1	208	MCW3488786.1 DUF3786 domain-containing protein [Dethiobacter alkaliphilus]
26.2205	26.9221	26.5283	25.7416	25.7467	25.4676	+	Z-1002-F_Z-1002-S	10	10	10	32.2	32.2	32.2	32.054	0	23.751	785380000	15	36	18174000	18543000	4235600	1147100	1271100	739230	1.36509e+07	1.05248e+06	0.012632	0.00749754	1.81349	0.0105707	0.905017	1.87257		4.05878	MCW3488791.1	MCW3488791.1	209	MCW3488791.1 B12-binding domain-containing radical SAM protein [Dethiobacter alkaliphilus]
26.9542	27.0581	27.3719	25.8369	25.7631	26.1093	+	Z-1002-F_Z-1002-S	6	6	6	27.5	27.5	27.5	35.179	0	42.226	974230000	16	39	17205000	23242000	8779700	785130	887890	678370	16408900	783797	0.0151842	0.00558354	2.76657	0.00106897	1.22491	2.33742		7.47572	MCW3488795.1	MCW3488795.1	210	MCW3488795.1 DUF3048 domain-containing protein [Dethiobacter alkaliphilus]
28.0077	28.0964	28.274	27.7116	27.467	26.9649	+	Z-1002-F_Z-1002-S	3	3	3	3	3	3	105.36	0.002994	2.7854	1330200000	55	14	6040900	6129000	1469100	372580	314910	172390	4.54633e+06	286627	0.00420702	0.00204185	1.47964	0.0184536	0.744855	1.67581		3.19238	MCW3488800.1	MCW3488800.1	211	MCW3488800.1 PAS domain S-box protein [Dethiobacter alkaliphilus]
27.182	27.1323	27.0376	26.7516	26.671	26.2454	+	Z-1002-F_Z-1002-S	7	7	7	40.5	40.5	40.5	19.688	0	25.871	629570000	6	38	28501000	30702000	5301400	3127900	3536900	1717000	2.15015e+07	2.79393e+06	0.0198967	0.0199032	1.58452	0.0142905	0.561267	1.47556		3.451	MCW3488801.1	MCW3488801.1	212	MCW3488801.1 nitroreductase family protein [Dethiobacter alkaliphilus]
24.287	24.128	23.362	24.535	24.3981	24.7518			2	2	2	8.1	8.1	8.1	35.122	0	21.3	81862000	15	9	2375400	2033000	258670	260330	246380	283680	1555690	263463	0.00143958	0.00187684	0.982055	0.0823539	-0.635984	0.643502		-2.09518	MCW3488803.1	MCW3488803.1	213	MCW3488803.1 hypothetical protein OMD50_01530 [Dethiobacter alkaliphilus]
24.9	24.9525	25.246	23.9461	24.5574	23.9575	+	Z-1002-F_Z-1002-S	2	2	2	13.5	13.5	13.5	16.166	0	6.2077	165780000	7	10	4672800	4552000	1630100	240710	221710	144980	3618300	202467	0.00334825	0.00144231	1.73457	0.0113137	0.879164	1.83931		3.84213	MCW3488813.1	MCW3488813.1	218	MCW3488813.1 nucleotidyltransferase substrate binding protein [Dethiobacter alkaliphilus]
24.2212	24.7754	24.6624	23.2728	23.4723	23.5828	+	Z-1002-F_Z-1002-S	2	2	2	11.6	11.6	11.6	23.549	0	11.69	87051000	10	10	2977900	4187300	975750	169290	227750	167070	2713650	188037	0.00251112	0.00133952	2.35353	0.0031068	1.11033	2.15895		5.78703	MCW3488814.1	MCW3488814.1	219	MCW3488814.1 hypothetical protein OMD50_01585 [Dethiobacter alkaliphilus]
24.1633	22.7952	24.7612	23.5606	23.1253	23.8914			3	3	3	7	7	7	50.653	0	4.2483	58229000	24	7	1060300	373260	690590	124800	96393	80905	708050	100699	0.000655205	0.000717353	0.241147	0.700977	0.380802	1.30207		0.61149	MCW3488816.1	MCW3488816.1	221	MCW3488816.1 ATP-binding protein [Dethiobacter alkaliphilus]
28.4466	27.6282	27.2058	27.5359	27.5494	27.8909			14	14	14	48.9	48.9	48.9	39.182	0	88.393	2278400000	20	74	37572000	32168000	4214000	2429700	3720800	3845200	2.46513e+07	3331900	0.0228115	0.0237355	0.0948342	0.890461	0.101447	1.07285		0.265379	MCW3488819.1	MCW3488819.1	222	MCW3488819.1 NDP-sugar synthase [Dethiobacter alkaliphilus]
24.7675	25.1477	26.5717	24.6051	24.6737	24.7407			6	6	6	10.3	10.3	10.3	64.062	0	13.802	222960000	31	18	2291500	2789800	1525800	198890	253170	133180	2.20237e+06	195080	0.00203799	0.00138969	0.678832	0.193725	0.822459	1.76842		1.49395	MCW3488821.1	MCW3488821.1	223	MCW3488821.1 acylphosphatase [Dethiobacter alkaliphilus]
25.9484	25.7947	25.9329	24.5219	24.8014	24.5672	+	Z-1002-F_Z-1002-S	8	8	8	27.4	27.4	27.4	33.803	0	40.668	487560000	14	31	12992000	11449000	2478900	620730	892280	934330	8973300	815780	0.00830358	0.00581138	3.65326	0.00344444	1.26177	2.39789		12.6884	MCW3488823.1;MCW3489903.1	MCW3488823.1	224	MCW3488823.1 NAD-dependent epimerase/dehydratase family protein [Dethiobacter alkaliphilus]
26.2964	26.612	23.6939	25.9922	26.198	26.539			10	10	10	31.2	31.2	31.2	48.204	0	41.821	404010000	23	22	2961200	4982000	258590	212930	298280	170140	2733930	227117	0.00252989	0.00161791	0.308104	0.608324	-0.708977	0.611754		-0.755641	MCW3488828.1	MCW3488828.1	226	MCW3488828.1 phosphoenolpyruvate mutase [Dethiobacter alkaliphilus]
23.3901	23.8953	26.0201	22.9441	22.1592	21.8926			3	3	3	6.9	6.9	6.9	41.01	0	5.8701	70263000	16	5	939410	2196700	1133100	55245	39085	27887	1423070	40739	0.00131686	0.000290213	1.14295	0.0528923	2.10319	4.29659		2.43037	MCW3488829.1	MCW3488829.1	227	MCW3488829.1 phosphonoacetaldehyde reductase [Dethiobacter alkaliphilus]
23.8243	24.5799	25.485	23.4782	23.0958	23.766			8	8	8	13.7	13.7	13.7	63.844	0	12.842	178540000	29	17	1628800	2321100	1308500	110050	154070	121850	1752800	128657	0.00162198	0.000916513	1.07404	0.0625168	1.18311	2.27066		2.28494	MCW3488831.1	MCW3488831.1	228	MCW3488831.1 acylphosphatase [Dethiobacter alkaliphilus]
25.4737	26.0891	24.2579	25.066	24.8235	24.7494			6	6	6	21.6	21.6	21.6	29.315	0	16.33	333400000	10	13	10473000	12491000	2987800	696770	638330	429750	8650600	588283	0.00800497	0.00419076	0.2917	0.632169	0.393932	1.31397		0.720892	MCW3488833.1	MCW3488833.1	229	MCW3488833.1 NTP transferase domain-containing protein [Dethiobacter alkaliphilus]
25.2135	25.8562	25.5346	24.4501	24.2618	24.2748	+	Z-1002-F_Z-1002-S	5	5	5	7.8	7.8	7.8	60.555	0	9.4234	229690000	29	8	3880500	2342600	1588800	40656	34481	33165	2.60397e+06	36100.7	0.00240962	0.000257171	2.45719	0.00287568	1.20585	2.30673		6.17669	MCW3488836.1	MCW3488836.1	230	MCW3488836.1 LCP family protein [Dethiobacter alkaliphilus]
27.1424	27.2503	24.1777	26.5795	26.8457	27.11			4	4	4	27.9	27.9	27.9	15.442	0	10.307	701040000	7	17	40704000	43947000	2493800	2333900	2230500	3500500	2.90483e+07	2688300	0.0268803	0.0191507	0.255589	0.684653	-0.654902	0.635119		-0.643135	MCW3488839.1	MCW3488839.1	232	MCW3488839.1 MaoC family dehydratase [Dethiobacter alkaliphilus]
29.2345	29.212	30.044	27.1378	27.1993	27.6521	+	Z-1002-F_Z-1002-S	2	2	2	10.2	10.2	10.2	9.8221	0	5.2337	1596400000	3	13	177570000	170200000	108020000	5570300	5923900	5274100	151930000	5.58943e+06	0.140591	0.0398175	2.61516	0.00152778	2.16714	4.49131		6.81308	MCW3488840.1	MCW3488840.1	233	MCW3488840.1 type II toxin-antitoxin system Phd/YefM family antitoxin [Dethiobacter alkaliphilus]
27.6269	27.7324	27.5189	26.3646	26.1714	26.2419	+	Z-1002-F_Z-1002-S	11	11	11	34.9	34.9	34.9	35.971	0	72.343	2042500000	14	72	42241000	50022000	12244000	2354500	2506600	1969200	3.48357e+07	2.27677e+06	0.0322357	0.016219	4.08726	0.00775	1.36679	2.57896		16.3556	MCW3488841.1	MCW3488841.1	234	MCW3488841.1 rod shape-determining protein MreB [Dethiobacter alkaliphilus]
30.2283	29.5879	28.0288	30.5713	30.5997	30.4608			11	11	11	47.8	47.8	47.8	22.599	0	136.45	11305000000	12	190	217150000	234320000	31367000	28971000	29902000	22533000	1.60946e+08	2.71353e+07	0.148934	0.193304	0.899574	0.10303	-1.26227	0.416887		-1.92862	MCW3488851.1	MCW3488851.1	236	MCW3488851.1 hypothetical protein OMD50_01770 [Dethiobacter alkaliphilus]
28.2557	29.0661	27.5708	28.4984	28.3992	28.4856			11	11	11	38.3	38.3	38.3	24.326	0	76.72	6997800000	6	162	253430000	389630000	48781000	27976000	27959000	21849000	2.30614e+08	25928000	0.213402	0.184704	0.139644	0.83486	-0.163537	0.892833		-0.377424	MCW3488859.1	MCW3488859.1	241	MCW3488859.1 V-type ATP synthase subunit D [Dethiobacter alkaliphilus]
31.373	31.3432	30.7256	31.6364	31.8273	32.2245	+	Z-1002-F_Z-1002-S	25	25	25	56	56	56	51.145	0	323.31	51154000000	23	407	781430000	690710000	161690000	62113000	99884000	96739000	544610000	8.62453e+07	0.503963	0.614387	1.28614	0.0351096	-0.74884	0.595082		-2.74302	MCW3488860.1	MCW3488860.1	242	MCW3488860.1 V-type ATP synthase subunit B [Dethiobacter alkaliphilus]
32.3304	32.5635	32.5671	32.4986	32.4841	32.3886			41	41	41	63.8	63.8	63.8	66.29	0	323.31	127790000000	34	1307	1131900000	1245100000	412680000	101640000	112910000	94729000	9.29893e+08	103093000	0.860491	0.734405	0.128264	0.849381	0.0299123	1.02095		0.349586	MCW3488861.1	MCW3488861.1	243	MCW3488861.1 V-type ATP synthase subunit A [Dethiobacter alkaliphilus]
28.9353	29.2457	26.9392	28.8684	29.195	29.2467			5	5	5	43.5	43.5	43.5	11.44	0	24.342	3254100000	6	67	187320000	183730000	13883000	13149000	15179000	13562000	128311000	1.39633e+07	0.118735	0.0994708	0.425647	0.436054	-0.729968	0.602917		-0.996799	MCW3488862.1	MCW3488862.1	244	MCW3488862.1 V-type ATP synthase subunit F [Dethiobacter alkaliphilus]
30.2764	30.4213	30.187	29.9728	29.8584	30.3694			17	17	17	46.7	46.7	46.7	38.831	0	163.5	18088000000	17	315	330430000	361200000	72868000	25143000	30196000	24059000	2.54833e+08	26466000	0.235813	0.188536	0.603602	0.246419	0.228006	1.17121		1.3474	MCW3488863.1	MCW3488863.1	245	MCW3488863.1 V-type ATP synthase subunit C [Dethiobacter alkaliphilus]
30.9369	30.8911	29.8021	30.9081	30.9764	30.6605			24	24	24	66.3	66.3	66.3	21.924	0	288.63	32685000000	12	336	1133000000	1006900000	122610000	62332000	76297000	56128000	754170000	64919000	0.697883	0.462464	0.327393	0.578803	-0.304982	0.809452		-0.796095	MCW3488864.1	MCW3488864.1	246	MCW3488864.1 V-type ATP synthase subunit E [Dethiobacter alkaliphilus]
25.3285	23.8679	25.7866	26.1049	26.4077	26.9181			2	2	2	11.3	11.3	11.3	16.294	0	6.1988	163500000	2	15	33683000	8948200	4486400	6542700	6922700	7905400	1.57059e+07	7123600	0.0145337	0.0507465	1.11497	0.0556836	-1.48258	0.357848		-2.37095	MCW3488865.1	MCW3488865.1	247	MCW3488865.1 V-type ATP synthase subunit K [Dethiobacter alkaliphilus]
29.2296	29.4312	29.7616	29.3554	29.2261	29.2511			21	21	21	24.2	24.2	24.2	72.434	0	169.46	7639500000	25	151	86745000	128750000	19931000	7901000	9644700	8203400	7.84753e+07	8.58303e+06	0.0726184	0.061143	0.54258	0.296756	0.19659	1.14599		1.22821	MCW3488866.1	MCW3488866.1	248	MCW3488866.1 V-type ATP synthase subunit I [Dethiobacter alkaliphilus]
31.1991	31.1222	29.5899	30.4083	30.3926	29.8329			10	10	10	67.6	67.6	67.6	11.952	0	90.618	26518000000	9	217	1092900000	1039400000	117700000	78295000	66385000	37704000	750000000	6.07947e+07	0.694024	0.433084	0.312163	0.603964	0.425782	1.3433		0.764188	MCW3488867.1	MCW3488867.1	249	MCW3488867.1 hypothetical protein OMD50_01850 [Dethiobacter alkaliphilus]
30.6696	30.7202	30.3103	30.2742	30.5541	30.6255			21	21	21	53.9	53.9	53.9	39.968	0	230.21	30128000000	19	300	508870000	526280000	153730000	35259000	43118000	31175000	3.96293e+08	3.65173e+07	0.366716	0.260139	0.186987	0.774822	0.0821044	1.05856		0.489451	MCW3488869.1	MCW3488869.1	250	MCW3488869.1 acetyl-CoA C-acetyltransferase [Dethiobacter alkaliphilus]
26.7759	26.4849	26.369	26.5553	26.4713	26.668			8	8	8	41.5	41.5	41.5	22.737	0	32.406	1047600000	12	57	27877000	31319000	4595100	3474700	3595800	3239600	21263700	3436700	0.0196767	0.0244821	0.0557932	0.931614	-0.0216211	0.985125		-0.161619	MCW3488872.1	MCW3488872.1	251	MCW3488872.1 uracil phosphoribosyltransferase [Dethiobacter alkaliphilus]
27.4844	27.6192	27.1265	27.8438	27.8038	27.8042	+	Z-1002-F_Z-1002-S	14	14	14	41.6	41.6	41.6	44.561	0	150.52	1928700000	21	79	33911000	36372000	5469500	4307500	6015000	3105000	2.52508e+07	4.47583e+06	0.0233663	0.0318845	1.29336	0.034927	-0.407251	0.754059		-2.75922	MCW3488873.1	MCW3488873.1	252	MCW3488873.1 serine hydroxymethyltransferase [Dethiobacter alkaliphilus]
28.1511	27.8436	26.3725	27.6887	27.7708	27.4113			6	6	6	38.7	38.7	38.7	16.99	0	53.657	2202200000	5	58	98207000	111960000	8240000	10283000	11741000	6211400	7.28023e+07	9411800	0.0673688	0.0670469	0.108396	0.875203	-0.167854	0.890166		-0.300004	MCW3488874.1	MCW3488874.1	253	MCW3488874.1 ribose 5-phosphate isomerase B [Dethiobacter alkaliphilus]
27.556	27.7679	27.0699	27.4839	27.3275	27.4032			4	4	4	38.7	38.7	38.7	16.103	0	24.4	1240400000	7	39	55898000	67487000	6130500	4583300	4588500	3438700	4.31718e+07	4203500	0.0399497	0.0299445	0.101526	0.882407	0.0597604	1.04229		0.282547	MCW3488875.1	MCW3488875.1	254	MCW3488875.1 low molecular weight protein arginine phosphatase [Dethiobacter alkaliphilus]
26.8323	27.0014	27.2395	26.7129	26.7832	26.5411	+	Z-1002-F_Z-1002-S	4	4	4	17.5	17.5	17.5	26.898	0	32.677	945830000	11	24	31295000	25112000	9995900	1720300	2421600	1924000	22134300	2.02197e+06	0.0204823	0.0144039	1.17425	0.0492369	0.345342	1.27045		2.49743	MCW3488877.1	MCW3488877.1	256	MCW3488877.1 nickel pincer cofactor biosynthesis protein LarB [Dethiobacter alkaliphilus]
27.3853	26.1628	27.1881	26.9066	26.6625	25.5721			6	6	6	13.5	13.5	13.5	29.251	0	13.85	643640000	14	22	19334000	16215000	6445300	1250200	1417800	489340	13998100	1.05245e+06	0.0129534	0.00749733	0.40344	0.464704	0.531699	1.44563		0.952089	MCW3488879.1	MCW3488879.1	257	MCW3488879.1 ATP-dependent sacrificial sulfur transferase LarE [Dethiobacter alkaliphilus]
26.0135	26.3894	24.0666	25.9483	25.9321	25.8857			3	3	3	20.5	20.5	20.5	18.466	0	25.039	257540000	8	13	18967000	7943700	1013000	1636800	1494600	1138200	9307900	1423200	0.00861321	0.0101385	0.236048	0.707827	-0.432208	0.741126		-0.600233	MCW3488881.1	MCW3488881.1	258	MCW3488881.1 transcriptional repressor [Dethiobacter alkaliphilus]
26.849	27.9482	27.5216	26.7935	26.5655	27.6885			6	6	6	11	11	11	58.041	0	26.004	997050000	16	20	6437900	37418000	5498100	681890	916660	1232400	1.64513e+07	943650	0.0152235	0.00672229	0.379684	0.502903	0.423766	1.34142		0.903882	MCW3488882.1	MCW3488882.1	259	MCW3488882.1 Na/Pi cotransporter family protein [Dethiobacter alkaliphilus]
24.2602	25.8606	24.7728	25.8514	26.35	25.7418			2	2	2	16.5	16.5	16.5	15.871	0	12.981	166030000	4	12	7506100	6609900	0	1413700	1771600	941630	4.70533e+06	1.37564e+06	0.00435415	0.00979969	0.9364	0.0920053	-1.01652	0.494307		-2.00261	MCW3488885.1	MCW3488885.1	260	MCW3488885.1 nickel-responsive transcriptional regulator NikR [Dethiobacter alkaliphilus]
27.9672	27.7739	27.9593	27.9174	27.6922	27.7489			16	16	16	50	50	50	40.156	0	107.33	2710400000	19	101	56173000	42930000	13544000	5938300	6244900	2557100	37549000	4.91343e+06	0.0347466	0.0350019	0.544325	0.295407	0.113962	1.0822		1.23163	MCW3488887.1	MCW3488887.1	261	MCW3488887.1 peptide chain release factor 1 [Dethiobacter alkaliphilus]
28.2283	28.6802	27.3531	27.1631	27.4814	27.2273			2	2	2	23.1	23.1	23.1	7.3926	0	4.6827	1444800000	3	13	157380000	230990000	10400000	4482200	4800100	3318400	1.32923e+08	4.20023e+06	0.123003	0.0299212	0.927267	0.0945812	0.796618	1.73702		1.98421	MCW3488889.1	MCW3488889.1	262	MCW3488889.1 50S ribosomal protein L31 [Dethiobacter alkaliphilus]
29.6241	29.6985	29.4608	29.8382	29.8766	29.5174			16	16	16	52.7	52.7	52.7	34.977	0	123.22	10822000000	18	204	165910000	153760000	68691000	17610000	19708000	12615000	1.29454e+08	1.66443e+07	0.119792	0.118569	0.486624	0.361962	-0.149588	0.901508		-1.11815	MCW3488892.1	MCW3488892.1	263	MCW3488892.1 class II fructose-bisphosphatase [Dethiobacter alkaliphilus]
26.9633	27.2359	25.943	27.0707	27.2974	27.0706			8	8	8	47.7	47.7	47.7	23.197	0	47.017	1648100000	9	76	50117000	51116000	5990900	5839900	6790600	4022000	35741300	5.55083e+06	0.0330738	0.0395425	0.466625	0.383591	-0.432165	0.741149		-1.07855	MCW3488893.1	MCW3488893.1	264	MCW3488893.1 fructose-6-phosphate aldolase [Dethiobacter alkaliphilus]
28.6162	28.6691	27.6096	28.6672	28.6721	28.7139			20	20	20	77.1	77.1	77.1	30.812	0	250.87	5872100000	18	175	84477000	94876000	16132000	8943900	12668000	7088600	6.51617e+07	9.56683e+06	0.0602984	0.0681514	0.487102	0.361309	-0.386074	0.765209		-1.1191	MCW3488894.1	MCW3488894.1	265	MCW3488894.1 class II fructose-1,6-bisphosphate aldolase [Dethiobacter alkaliphilus]
25.162	24.8117	25.5022	24.6112	24.5744	22.146			3	3	3	12.2	12.2	12.2	32.056	0	8.5988	163860000	11	8	6712700	4549300	2935800	348510	350220	0	4732600	232910	0.00437939	0.00165918	0.756265	0.153575	1.38139	2.6052		1.64516	MCW3488897.1	MCW3488897.1	267	MCW3488897.1 signal peptide peptidase SppA [Dethiobacter alkaliphilus]
27.6278	27.8616	27.7288	27.5565	27.4698	27.462	+	Z-1002-F_Z-1002-S	20	20	20	36.9	36.9	36.9	60.1	0	133.81	3589900000	26	120	47660000	51632000	7447200	3860900	4146500	3154000	3.55797e+07	3.72047e+06	0.0329243	0.0265035	1.51623	0.0159352	0.24331	1.18371		3.28133	MCW3488899.1	MCW3488899.1	268	MCW3488899.1 CTP synthase [Dethiobacter alkaliphilus]
26.3572	26.9133	26.6822	26.2177	26.3264	26.4436			8	8	8	29.7	29.7	29.7	30.693	0	31.806	979430000	15	39	15499000	25544000	4177600	1584900	1779400	1581300	1.50735e+07	1.64853e+06	0.0139485	0.0117437	0.859609	0.114682	0.321679	1.24978		1.84892	MCW3488901.1	MCW3488901.1	270	MCW3488901.1 polyamine aminopropyltransferase [Dethiobacter alkaliphilus]
28.7666	22.4186	29.9816	27.3958	27.4296	27.0484			1	1	1	7.2	7.2	7.2	15.936	0	5.3158	1622900000	4	16	107930000	82172000	50258000	5320000	5141900	2873800	80120000	4.44523e+06	0.0741403	0.0316666	0.0339205	0.958187	-0.235713	0.849265		-0.100387	MCW3488902.1	MCW3488902.1	271	MCW3488902.1 arginine decarboxylase, pyruvoyl-dependent [Dethiobacter alkaliphilus]
26.3999	26.3816	26.759	24.9515	24.8467	24.911	+	Z-1002-F_Z-1002-S	5	5	5	9.3	9.3	9.3	84.148	0	12.346	162450000	30	8	1871700	2069200	620370	52213	45987	77023	1.52042e+06	58407.7	0.00140695	0.000416079	3.65779	0.00354286	1.61048	3.05353		12.7223	MCW3488903.1	MCW3488903.1	272	MCW3488903.1 penicillin-binding protein 1A [Dethiobacter alkaliphilus]
29.8898	30.1865	29.7132	30.3998	30.3594	30.3214	+	Z-1002-F_Z-1002-S	15	15	15	92.2	92.2	92.2	22.3	0	228.26	11489000000	13	174	231390000	213880000	27466000	17404000	27999000	25297000	1.57579e+08	2.35667e+07	0.145818	0.167882	1.43087	0.0213893	-0.430361	0.742076		-3.07591	MCW3488904.1	MCW3488904.1	273	MCW3488904.1 MBL fold metallo-hydrolase [Dethiobacter alkaliphilus]
29.1378	29.572	29.6277	30.4434	30.4524	30.445	+	Z-1002-F_Z-1002-S	18	18	18	46.9	46.9	46.9	46.122	0	306.03	11600000000	22	301	93093000	129360000	36892000	17434000	18763000	13321000	8.64483e+07	16506000	0.0799963	0.117584	2.53023	0.00191813	-1.00109	0.499624		-6.46431	MCW3488905.1	MCW3488905.1	274	MCW3488905.1 homocysteine synthase [Dethiobacter alkaliphilus]
29.5688	29.0183	28.9888	29.7862	29.6716	29.9887	+	Z-1002-F_Z-1002-S	14	14	14	41.7	41.7	41.7	40.213	0	177.46	8466900000	18	219	148010000	128790000	30284000	18263000	17803000	16258000	1.02361e+08	1.74413e+07	0.0947217	0.124247	1.38431	0.0250849	-0.623558	0.649068		-2.96679	MCW3488907.1	MCW3488907.1	275	MCW3488907.1 3-phosphoserine/phosphohydroxythreonine transaminase [Dethiobacter alkaliphilus]
29.6407	29.8491	28.4192	29.9335	30.0629	30.1739			20	20	20	64.4	64.4	64.4	42.619	0	204.94	10789000000	21	223	148780000	173020000	14719000	17825000	34118000	19171000	112173000	2.37047e+07	0.103801	0.168865	0.769006	0.148381	-0.753784	0.593046		-1.67014	MCW3488908.1	MCW3488908.1	276	MCW3488908.1 pyridoxal phosphate-dependent aminotransferase [Dethiobacter alkaliphilus]
24.9697	25.3629	25.2979	24.2622	24.0699	25.0161			4	4	4	10.3	10.3	10.3	43.655	0	10.381	210760000	21	12	4163700	4162300	984880	252770	243420	229070	3.10363e+06	241753	0.00287199	0.00172218	1.14196	0.0527322	0.760815	1.69445		2.42824	MCW3488911.1	MCW3488911.1	277	MCW3488911.1 tRNA 4-thiouridine(8) synthase ThiI [Dethiobacter alkaliphilus]
27.3972	27.1422	27.7121	26.9778	27.0523	27.0605			21	21	21	40.8	40.8	40.8	67.795	0	143.85	2640600000	33	114	24326000	28781000	5912100	2286200	2760100	2013200	1.9673e+07	2.35317e+06	0.0182048	0.0167633	1.09005	0.0590928	0.38695	1.30763		2.31846	MCW3488913.1	MCW3488913.1	279	MCW3488913.1 aldehyde ferredoxin oxidoreductase family protein [Dethiobacter alkaliphilus]
25.4659	25.2646	26.8316	25.3116	25.186	25.1			4	4	4	60.5	60.5	60.5	9.2347	0	22.806	330930000	5	18	28161000	18400000	9235700	2412800	1597200	1026500	18598900	1.67883e+06	0.0172108	0.0119595	0.589634	0.258059	0.654851	1.57445		1.32017	MCW3488914.1	MCW3488914.1	280	MCW3488914.1 4Fe-4S binding protein [Dethiobacter alkaliphilus]
28.3058	28.3708	26.2752	28.2334	28.4554	28.5121			12	12	12	72.6	72.6	72.6	18.863	0	107.26	3329800000	9	97	116140000	97779000	4927900	12420000	12175000	9347200	7.2949e+07	1.13141e+07	0.0675045	0.0805981	0.468153	0.38279	-0.749745	0.594709		-1.08158	MCW3488917.1	MCW3488917.1	281	MCW3488917.1 peptidylprolyl isomerase [Dethiobacter alkaliphilus]
27.8162	27.4557	27.6911	26.8602	26.5303	26.3687	+	Z-1002-F_Z-1002-S	18	18	18	39.8	39.8	39.8	60.041	0	104.48	3225200000	27	90	51333000	36930000	10419000	2227100	2140900	1218200	32894000	1.86207e+06	0.030439	0.0132648	2.40076	0.00275648	1.06792	2.09641		5.96192	MCW3488918.1	MCW3488918.1	282	MCW3488918.1 SH3 domain-containing protein [Dethiobacter alkaliphilus]
28.4052	27.8145	27.3349	27.9971	27.697	27.8734			15	15	15	43	43	43	43.771	0	150.56	3500400000	16	84	100960000	60898000	17783000	5416800	4346100	2927400	5.98803e+07	4230100	0.0554112	0.030134	0.00435116	0.993588	-0.00427373	0.997042		-0.0132923	MCW3488919.1	MCW3488919.1	283	MCW3488919.1 hypothetical protein OMD50_02110 [Dethiobacter alkaliphilus]
29.3217	29.3904	27.9147	28.8596	28.9846	28.91			21	21	21	42.6	42.6	42.6	52.764	0	144.47	5848600000	20	141	64194000	115650000	7720900	6923300	11174000	7233400	6.25216e+07	8.44357e+06	0.0578554	0.0601495	0.0296194	0.964969	-0.0424589	0.970999		-0.0880453	MCW3488920.1	MCW3488920.1	284	MCW3488920.1 DEAD/DEAH box helicase [Dethiobacter alkaliphilus]
26.3693	26.2868	26.4615	25.8857	25.7758	25.6732	+	Z-1002-F_Z-1002-S	15	15	15	28.1	28.1	28.1	66.218	0	59.567	773410000	23	34	11559000	12021000	1682200	1234500	1258900	773590	8.42073e+06	1.089e+06	0.00779226	0.0077577	2.76771	0.00107826	0.594294	1.50973		7.48094	MCW3488921.1	MCW3488921.1	285	MCW3488921.1 M3 family oligoendopeptidase [Dethiobacter alkaliphilus]
27.6868	27.8768	27.1594	27.3078	27.3689	27.2634			17	17	17	43.5	43.5	43.5	54.431	0	158.82	2482600000	28	91	24428000	27030000	3041700	1855100	2723700	2658900	1.81666e+07	2.41257e+06	0.0168107	0.0171864	0.530258	0.310176	0.260975	1.19829		1.20405	MCW3488922.1	MCW3488922.1	286	MCW3488922.1 threonine synthase [Dethiobacter alkaliphilus]
26.8561	26.7689	26.4034	26.7728	26.7917	26.4186			13	13	13	42.8	42.8	42.8	44.358	0	85.342	1481400000	23	67	18314000	17045000	1866600	1826000	2395000	1429300	1.24085e+07	1.88343e+06	0.0114824	0.013417	0.0275367	0.967093	0.0151151	1.01053		0.0820313	MCW3488923.1	MCW3488923.1	287	MCW3488923.1 cofactor-independent phosphoglycerate mutase [Dethiobacter alkaliphilus]
26.2112	26.0852	24.1933	27.6486	26.1849	27.1707			3	3	3	18.5	18.5	18.5	20.072	0	17.755	339560000	6	15	23460000	20002000	4552300	2489400	3267400	2822600	1.60048e+07	2859800	0.0148103	0.0203724	0.897304	0.103959	-1.5048	0.352379		-1.92407	MCW3488924.1	MCW3488924.1	288	MCW3488924.1 bZIP transcription factor [Dethiobacter alkaliphilus]
25.0158	25.216	23.5315	25.4015	25.4739	25.182			7	7	7	15.8	15.8	15.8	62.215	0	30.608	249280000	33	14	1374900	3149800	475510	359300	315850	83818	1.66674e+06	252989	0.00154234	0.00180222	0.640849	0.21825	-0.764666	0.58859		-1.41997	MCW3488925.1	MCW3488925.1	289	MCW3488925.1 ABC-ATPase domain-containing protein [Dethiobacter alkaliphilus]
25.2145	25.085	24.5672	25.6169	25.5519	25.5792	+	Z-1002-F_Z-1002-S	4	4	4	10	10	10	50.961	0	13.212	180510000	23	14	2294300	2679100	478580	341810	356300	293580	1.81733e+06	330563	0.00168169	0.00235484	1.46503	0.0191689	-0.627118	0.647469		-3.15726	MCW3488926.1	MCW3488926.1	290	MCW3488926.1 NAD(P)/FAD-dependent oxidoreductase [Dethiobacter alkaliphilus]
29.6996	31.1099	27.9912	32.2765	32.4434	32.3738	+	Z-1002-F_Z-1002-S	3	3	3	78.5	78.5	78.5	7.288	0	71.191	5238500000	4	144	245050000	463060000	7674700	135020000	151470000	103820000	238594900	1.30103e+08	0.220788	0.926819	1.42478	0.0216439	-2.76435	0.147179		-3.06151	MCW3488927.1;MCW3488930.1	MCW3488927.1	291	MCW3488927.1 cold shock domain-containing protein [Dethiobacter alkaliphilus]
25.5353	25.9688	25.2401	26.6792	26.5454	26.4274	+	Z-1002-F_Z-1002-S	10	10	10	40.3	40.3	40.3	29.665	0	37.953	472540000	16	40	9913700	10529000	1475900	2999900	2182800	1471300	7306200	2218000	0.00676091	0.0158004	1.90893	0.00792962	-0.96927	0.510764		-4.33173	MCW3488928.1	MCW3488928.1	292	MCW3488928.1 nitrilase [Dethiobacter alkaliphilus]
29.3836	29.6312	27.7681	29.6822	29.7703	30.0308			23	23	23	50.6	50.6	50.6	50.804	0	272.8	13297000000	23	280	129330000	149120000	11137000	12010000	19902000	18124000	96529000	1.66787e+07	0.0893246	0.118814	0.690521	0.186837	-0.900132	0.535838		-1.51673	MCW3488929.1	MCW3488929.1	293	MCW3488929.1 type I glutamate--ammonia ligase [Dethiobacter alkaliphilus]
24.2238	23.0128	24.8457	24.5748	24.7866	24.6038			4	4	4	11.5	11.5	11.5	43.607	0	12.291	44453000	21	7	668040	249980	248250	315760	350420	284370	388757	316850	0.000359742	0.00225715	0.506603	0.337847	-0.627658	0.647226		-1.15756	MCW3488932.1	MCW3488932.1	294	MCW3488932.1 threonine ammonia-lyase [Dethiobacter alkaliphilus]
26.33	26.4567	26.2609	25.9354	25.8121	26.6862			6	6	6	19.7	19.7	19.7	41.568	0	18.515	534850000	10	21	7848200	18543000	4561000	2456300	2306300	1877500	10317400	2.21337e+06	0.00954737	0.0157674	0.297502	0.62342	0.204642	1.1524		0.733221	MCW3488939.1	MCW3488939.1	296	MCW3488939.1 trypsin-like peptidase domain-containing protein [Dethiobacter alkaliphilus]
24.7483	24.6852	22.2081	23.9901	23.6109	24.0768			5	5	5	24.4	24.4	24.4	23.095	0	8.2658	153110000	12	9	5915400	5095000	844340	408930	264010	231260	3951580	301400	0.00365666	0.00214709	0.00466567	0.993737	-0.01209	0.991655		-0.0142481	MCW3488941.1	MCW3488941.1	298	MCW3488941.1 histidine phosphatase family protein [Dethiobacter alkaliphilus]
27.6063	27.6161	28.4434	27.3269	27.3191	27.2138			13	13	13	33.5	33.5	33.5	44.423	0	74.427	2367000000	22	84	31959000	33832000	12472000	2668900	2861900	1671200	2.60877e+07	2.40067e+06	0.0241406	0.0171017	1.00959	0.0760836	0.60198	1.5178		2.15152	MCW3488942.1	MCW3488942.1	299	MCW3488942.1 UDP-N-acetylglucosamine 1-carboxyvinyltransferase [Dethiobacter alkaliphilus]
25.1412	25.385	25.5908	24.6882	24.6989	24.4921	+	Z-1002-F_Z-1002-S	4	4	4	10.4	10.4	10.4	51.216	0	22.532	192960000	24	17	3121600	3583900	856840	216380	147440	113980	2520780	159267	0.00233264	0.00113457	2.15553	0.00407692	0.745946	1.67707		5.09851	MCW3488944.1	MCW3488944.1	301	MCW3488944.1 two-component system activity regulator YycH [Dethiobacter alkaliphilus]
24.5763	24.8627	24.385	23.4157	23.4881	23.127	+	Z-1002-F_Z-1002-S	5	5	5	8.8	8.8	8.8	67.87	0	12.216	174160000	26	9	2044500	1615300	456260	110410	125580	48355	1372020	94781.7	0.00126962	0.000675197	2.68956	0.00171875	1.26438	2.40224		7.13192	MCW3488945.1	MCW3488945.1	302	MCW3488945.1 cell wall metabolism sensor histidine kinase WalK [Dethiobacter alkaliphilus]
24.8905	25.3173	24.6643	25.5396	25.5441	25.2234			5	5	5	22.4	22.4	22.4	26.667	0	13.398	237230000	15	20	4507200	6977700	461980	492140	756520	358740	3.98229e+06	535800	0.00368508	0.00381688	1.0259	0.0732299	-0.478315	0.717815		-2.18506	MCW3488946.1	MCW3488946.1	303	MCW3488946.1 response regulator transcription factor [Dethiobacter alkaliphilus]
28.8518	28.823	25.0802	28.1303	27.8994	27.7421			12	12	12	28.2	28.2	28.2	55.681	0	140.17	3230900000	25	78	53662000	50334000	1457000	4239300	3389600	1110100	35151000	2913000	0.0325275	0.0207514	0.096446	0.889203	-0.338932	0.790626		-0.269529	MCW3488948.1	MCW3488948.1	304	MCW3488948.1 M23 family metallopeptidase [Dethiobacter alkaliphilus]
27.6188	27.8064	27.8055	27.4153	27.4953	27.3109	+	Z-1002-F_Z-1002-S	16	16	16	34	34	34	46.444	0	100.65	2040100000	21	92	27733000	33817000	6478500	2495500	3068100	2281600	2.26762e+07	2.61507e+06	0.0209837	0.018629	1.82742	0.0100432	0.336449	1.26264		4.09784	MCW3488949.1	MCW3488949.1	305	MCW3488949.1 adenylosuccinate synthase [Dethiobacter alkaliphilus]
25.2913	25.2899	25.0663	24.0351	24.1167	23.4122	+	Z-1002-F_Z-1002-S	7	7	7	16.1	16.1	16.1	50.088	0	17.812	257810000	20	13	5397300	5677800	1363500	184330	173160	94530	4146200	150673	0.00383675	0.00107335	2.35692	0.00312195	1.36116	2.56891		5.79942	MCW3488950.1	MCW3488950.1	306	MCW3488950.1 replicative DNA helicase [Dethiobacter alkaliphilus]
27.5617	28.0639	23.6333	27.4709	27.4333	27.5717			12	12	12	68.5	68.5	68.5	15.742	0	53.921	2674600000	9	82	84808000	117790000	1136600	6943600	8064400	6402800	6.79115e+07	7.13693e+06	0.062843	0.0508415	0.312669	0.603896	-1.07234	0.475547		-0.765253	MCW3488952.1	MCW3488952.1	307	MCW3488952.1 50S ribosomal protein L9 [Dethiobacter alkaliphilus]
27.8275	27.824	28.6071	27.26	27.47	27.5988			5	5	5	42.1	42.1	42.1	8.9265	0	15.476	1640300000	5	34	113790000	84029000	32091000	4891000	6477300	2904000	7.66367e+07	4.75743e+06	0.0709169	0.0338906	1.08575	0.0598941	0.643284	1.56188		2.30945	MCW3488953.1	MCW3488953.1	308	MCW3488953.1 30S ribosomal protein S18 [Dethiobacter alkaliphilus]
29.4807	30.3834	28.5788	29.9869	30.4706	29.6861			3	3	3	25.4	25.4	25.4	14.481	0	42.474	1674000000	7	25	6966400	92542000	13056000	19171000	28522000	20984000	3.75215e+07	2.28923e+07	0.0347211	0.163078	0.425519	0.435727	-0.566898	0.675067		-0.99654	MCW3488954.1	MCW3488954.1	309	MCW3488954.1 single-stranded DNA-binding protein [Dethiobacter alkaliphilus]
30.3049	30.4024	31.3968	29.4727	29.6646	29.4242	+	Z-1002-F_Z-1002-S	7	7	7	64.6	64.6	64.6	11.507	0	88.066	9293400000	6	107	467460000	501860000	312290000	33141000	38032000	31833000	4.27203e+08	3.43353e+07	0.395319	0.244595	1.52888	0.0153714	1.18087	2.26714		3.31238	MCW3488955.1	MCW3488955.1	310	MCW3488955.1 30S ribosomal protein S6 [Dethiobacter alkaliphilus]
30.3718	30.5459	30.6041	30.5509	30.4833	30.8407			19	19	19	68.4	68.4	68.4	24.022	0	162.23	19904000000	12	257	578480000	485290000	116970000	35449000	34435000	31896000	393580000	3.39267e+07	0.364205	0.241684	0.380523	0.501849	-0.117684	0.921666		-0.905593	MCW3488959.1	MCW3488959.1	312	MCW3488959.1 adenylate kinase [Dethiobacter alkaliphilus]
27.5458	27.3193	26.4108	27.0032	27.1647	27.3251			10	10	10	46.8	46.8	46.8	31.596	0	129.91	1638400000	14	54	46362000	49287000	2777700	3462700	4455200	2719800	32808900	3545900	0.0303602	0.02526	0.0705469	0.917505	-0.0723788	0.951069		-0.2016	MCW3488966.1	MCW3488966.1	314	MCW3488966.1 ParB/RepB/Spo0J family partition protein [Dethiobacter alkaliphilus]
28.1531	27.9473	26.5737	27.4473	27.5257	27.7315			9	9	9	32.9	32.9	32.9	28.348	0	90.219	2321300000	11	55	63532000	52484000	6370800	2533900	2904700	2566100	40795600	2.66823e+06	0.0377509	0.0190077	0.00660673	0.991481	-0.0101248	0.993007		-0.0201316	MCW3488967.1	MCW3488967.1	315	MCW3488967.1 AAA family ATPase [Dethiobacter alkaliphilus]
22.7268	22.7167	24.4343	23.2542	23.7271	23.4543			4	4	4	18.7	18.7	18.7	26.569	0	11.728	103370000	13	8	2061100	4627300	734250	196890	245110	86542	2.47422e+06	176181	0.00228956	0.00125506	0.115009	0.864116	-0.185902	0.879099		-0.316651	MCW3488969.1	MCW3488969.1	316	MCW3488969.1 16S rRNA (guanine(527)-N(7))-methyltransferase RsmG [Dethiobacter alkaliphilus]
26.4345	26.6249	27.1037	25.6325	25.6611	25.4017	+	Z-1002-F_Z-1002-S	14	14	14	20.1	20.1	20.1	69.086	0	41.625	822310000	36	36	9022600	9132300	2571600	568950	543750	351220	6.90883e+06	487973	0.0063932	0.00347618	2.2354	0.00357627	1.15591	2.22825		5.36786	MCW3488970.1	MCW3488970.1	317	MCW3488970.1 tRNA uridine-5-carboxymethylaminomethyl(34) synthesis enzyme MnmG [Dethiobacter alkaliphilus]
25.7019	25.7193	26.2271	25.7063	25.2585	23.3005			6	6	6	13.7	13.7	13.7	49.675	0	21.88	228020000	19	12	4924000	4012000	2246800	199290	541330	77389	3727600	272670	0.00344939	0.00194242	0.675086	0.196004	1.12763	2.185		1.48665	MCW3488971.1	MCW3488971.1	318	MCW3488971.1 tRNA uridine-5-carboxymethylaminomethyl(34) synthesis GTPase MnmE [Dethiobacter alkaliphilus]
29.2363	29.6722	27.3567	28.5823	28.6107	28.8341			12	12	12	51.9	51.9	51.9	23.226	0	99.662	6794500000	11	99	149520000	214100000	7753600	6891800	9709500	6032900	123791200	7.54473e+06	0.114552	0.0537465	0.037679	0.952817	0.0794118	1.05659		0.111087	MCW3488972.1	MCW3488972.1	319	MCW3488972.1 protein jag [Dethiobacter alkaliphilus]
26.1462	25.8349	26.8143	25.0396	25.1208	25.8747			3	3	3	9.5	9.5	9.5	25.029	0	8.176	345880000	6	20	22063000	20223000	8627600	1150200	1166700	573190	16971200	963363	0.0157046	0.00686272	1.10189	0.0582281	0.920118	1.89227		2.34336	MCW3488973.1	MCW3488973.1	320	MCW3488973.1 YidC/Oxa1 family membrane protein insertase [Dethiobacter alkaliphilus]
27.0723	26.9877	27.451	26.1397	26.1933	26.4243	+	Z-1002-F_Z-1002-S	20	20	20	46.7	46.7	46.7	52.269	0	90.519	2347100000	28	93	26759000	27119000	9204800	1431100	1385400	1143700	21027600	1.32007e+06	0.0194582	0.00940377	2.27182	0.00283186	0.917912	1.88938		5.49436	MCW3488977.1	MCW3488977.1	321	MCW3488977.1 chromosomal replication initiator protein DnaA [Dethiobacter alkaliphilus]
28.607	28.639	28.1462	28.7066	28.6931	28.8237			13	13	13	44.4	44.4	44.4	40.4	0	144.26	6669000000	20	134	85185000	84977000	14670000	7452000	10105000	7790400	6.16107e+07	8.44913e+06	0.0570124	0.0601892	0.776148	0.143967	-0.277083	0.825258		-1.68415	MCW3488978.1	MCW3488978.1	322	MCW3488978.1 DNA polymerase III subunit beta [Dethiobacter alkaliphilus]
27.2938	27.6431	28.5774	27.0424	26.9773	27.2823			4	4	4	44.3	44.3	44.3	8.9343	0	16.878	1236900000	6	26	68458000	73027000	40385000	3724100	6038900	4248800	6.06233e+07	4670600	0.0560988	0.033272	0.870472	0.111934	0.737405	1.66717		1.87052	MCW3488981.1	MCW3488981.1	324	MCW3488981.1 DUF370 domain-containing protein [Dethiobacter alkaliphilus]
28.0219	27.6801	28.8023	27.1259	27.1284	26.9179	+	Z-1002-F_Z-1002-S	22	22	22	33.4	33.4	33.4	73.318	0	111.97	3245100000	36	101	31028000	31170000	13783000	1230200	1879300	882450	25327000	1330650	0.0234367	0.00947917	1.51287	0.0165657	1.11069	2.15949		3.27311	MCW3488982.1	MCW3488982.1	325	MCW3488982.1 DNA topoisomerase (ATP-hydrolyzing) subunit B [Dethiobacter alkaliphilus]
27.5423	27.5159	28.5456	26.7615	26.6722	27.0734	+	Z-1002-F_Z-1002-S	21	21	21	25.5	25.5	25.5	92.141	0	74.34	2939200000	42	93	22499000	23748000	9140900	949560	1096000	1226400	1.84626e+07	1.09065e+06	0.0170847	0.0077695	1.34086	0.0302278	1.03223	2.04519		2.86675	MCW3488983.1	MCW3488983.1	326	MCW3488983.1 DNA gyrase subunit A [Dethiobacter alkaliphilus]
28.552	28.6538	28.752	27.4614	27.4278	27.2992	+	Z-1002-F_Z-1002-S	16	16	16	26.9	26.9	26.9	55.485	0	89.32	6005700000	21	156	87483000	93737000	21577000	4190300	4256600	3542500	67599000	3.99647e+06	0.0625538	0.0284697	4.1055	0.00885714	1.25649	2.38913		16.5303	MCW3488985.1	MCW3488985.1	328	MCW3488985.1 oxaloacetate decarboxylase subunit alpha [Dethiobacter alkaliphilus]
28.4034	27.582	29.2603	27.5582	27.2185	27.2413			8	8	8	26	26	26	32.088	0	30.777	2526400000	16	52	69824000	56616000	13787000	4474000	2694300	2025300	4.67423e+07	3.06453e+06	0.0432538	0.0218308	1.01653	0.0752839	1.07589	2.10802		2.16578	MCW3488987.1	MCW3488987.1	329	MCW3488987.1 branched-chain-amino-acid transaminase [Dethiobacter alkaliphilus]
28.9517	29.0897	28.1171	27.5095	27.4859	27.735	+	Z-1002-F_Z-1002-S	24	24	24	42.4	42.4	42.4	58.585	0	215.24	6743200000	27	162	83898000	84806000	10120000	2455200	3329900	2426600	59608000	2.73723e+06	0.0551592	0.0194993	1.65794	0.0126531	1.14275	2.20802		3.63914	MCW3488988.1	MCW3488988.1	330	MCW3488988.1 dihydroxy-acid dehydratase [Dethiobacter alkaliphilus]
28.3167	28.3434	27.5614	27.0235	26.8218	27.2849	+	Z-1002-F_Z-1002-S	16	16	16	30.5	30.5	30.5	61.377	0	104.93	4177600000	21	87	50804000	54661000	8403700	2799900	2961500	2853800	3.79562e+07	2.87173e+06	0.0351234	0.0204574	1.62827	0.0136195	1.03047	2.04269		3.56238	MCW3488989.1	MCW3488989.1	331	MCW3488989.1 biosynthetic-type acetolactate synthase large subunit [Dethiobacter alkaliphilus]
28.0451	27.3179	27.17	27.7779	28.1563	27.49			6	6	6	32.7	32.7	32.7	18.557	0	37.84	1554400000	10	38	76373000	45861000	9814000	4310300	5846200	3489700	44016000	4.54873e+06	0.0407309	0.0324039	0.374944	0.506454	-0.297073	0.813902		-0.894211	MCW3488990.1	MCW3488990.1	332	MCW3488990.1 acetolactate synthase small subunit [Dethiobacter alkaliphilus]
30.4967	30.5083	30.6322	29.9671	29.9932	29.722	+	Z-1002-F_Z-1002-S	16	16	16	46.4	46.4	46.4	37.068	0	241.41	25884000000	19	305	459550000	435910000	110100000	25189000	30231000	23740000	3.35187e+08	2.63867e+07	0.31017	0.187971	2.59829	0.00144737	0.651642	1.57095		6.74254	MCW3488991.1	MCW3488991.1	333	MCW3488991.1 ketol-acid reductoisomerase [Dethiobacter alkaliphilus]
25.2556	24.6561	23.6553	24.2919	24.1638	24.3516			3	3	3	45.5	45.5	45.5	5.1039	0	8.6259	116180000	2	7	24166000	28592000	0	1652000	1471900	1171300	17586000	1.43173e+06	0.0162735	0.0101993	0.208533	0.7446	0.253209	1.19186		0.53869	MCW3488993.1	MCW3488993.1	334	MCW3488993.1 hypothetical protein OMD50_02490 [Dethiobacter alkaliphilus]
31.0093	31.2115	31.1524	31.0928	31.0545	31.1854			50	50	50	70.6	70.6	70.6	75.334	0	323.31	77822000000	38	948	589310000	654870000	186870000	48403000	68913000	50687000	4.77017e+08	56001000	0.441415	0.398935	0.0659314	0.922056	0.013525	1.00942		0.189199	MCW3488994.1	MCW3488994.1	335	MCW3488994.1 elongation factor G [Dethiobacter alkaliphilus]
28.8672	28.9707	29.5808	28.5992	28.6822	28.773			16	16	16	46.2	46.2	46.2	38.586	0	120.46	4971100000	20	128	64547000	86596000	24977000	7853300	14294000	10054000	5.87067e+07	1.07338e+07	0.0543251	0.0764643	0.931373	0.0934928	0.454751	1.37055		1.99248	MCW3488995.1	MCW3488995.1	336	MCW3488995.1 D-alanine--D-alanine ligase [Dethiobacter alkaliphilus]
23.4837	23.9515	23.3113	23.8666	24.1977	23.9003			3	3	3	12.2	12.2	12.2	22.965	0	5.8131	182490000	7	8	10608000	9954600	4425100	173110	308690	124840	8.32923e+06	202213	0.00770759	0.00144051	0.865143	0.112927	-0.406021	0.754702		-1.85992	MCW3488996.1	MCW3488996.1	337	MCW3488996.1 hypothetical protein OMD50_02505 [Dethiobacter alkaliphilus]
29.62	29.6514	29.046	29.3591	29.5211	29.0995			18	18	18	58.5	58.5	58.5	31.674	0	148.83	15835000000	17	308	294310000	319970000	53999000	22456000	25542000	17346000	2.2276e+08	2.17813e+07	0.206134	0.155164	0.185121	0.777689	0.112528	1.08112		0.48514	MCW3488998.1;MCW3489499.1	MCW3488998.1	339	MCW3488998.1 pyridoxal 5-phosphate synthase lyase subunit PdxS [Dethiobacter alkaliphilus]
25.4729	25.4047	24.0379	25.5041	25.6348	25.7271			5	5	5	31.4	31.4	31.4	20.789	0	21.336	356040000	12	19	9765400	11935000	1230600	480720	560360	368170	7.64367e+06	469750	0.00707319	0.00334636	0.619299	0.232684	-0.650183	0.6372		-1.37799	MCW3488999.1	MCW3488999.1	340	MCW3488999.1 pyridoxal 5-phosphate synthase glutaminase subunit PdxT [Dethiobacter alkaliphilus]
27.3884	27.2812	27.8784	27.5225	27.4822	27.3763			11	11	11	40.1	40.1	40.1	26.406	0	50.259	1831300000	13	62	44359000	43883000	16093000	4373000	4037000	3035700	3.47783e+07	3.81523e+06	0.0321827	0.0271786	0.106292	0.876487	0.0556749	1.03935		0.294675	MCW3489001.1;MCW3489715.1	MCW3489001.1	342	MCW3489001.1 response regulator transcription factor [Dethiobacter alkaliphilus]
25.2633	25.0825	26.6629	24.3251	24.4428	23.4614	+	Z-1002-F_Z-1002-S	7	7	7	10.6	10.6	10.6	76.702	0	32.297	360440000	30	34	4728400	3768900	2502800	201240	282200	125470	3666700	202970	0.00339304	0.0014459	1.27223	0.0361797	1.59317	3.01711		2.71197	MCW3489003.1	MCW3489003.1	344	MCW3489003.1 GerMN domain-containing protein [Dethiobacter alkaliphilus]
26.4339	26.4879	25.9554	27.0671	27.2664	26.9438	+	Z-1002-F_Z-1002-S	22	22	22	36.3	36.3	36.3	64.21	0	150.46	1696700000	35	104	13070000	16667000	2603200	1789700	2242700	1586700	1.07801e+07	1.87303e+06	0.0099755	0.0133429	1.83995	0.00962431	-0.800083	0.574316		-4.13321	MCW3489004.1	MCW3489004.1	345	MCW3489004.1 arginine--tRNA ligase [Dethiobacter alkaliphilus]
28.4863	28.7862	28.5762	28.7667	28.6726	28.4847			20	20	20	44.4	44.4	44.4	48.44	0	233.05	5562500000	25	159	68505000	71052000	18832000	8566400	8874300	5266000	5.27963e+07	7568900	0.0488559	0.0539187	0.072241	0.914856	-0.0250511	0.982786		-0.206128	MCW3489006.1	MCW3489006.1	346	MCW3489006.1 serine--tRNA ligase [Dethiobacter alkaliphilus]
24.9022	24.8699	25.3634	25.7149	25.9556	25.6401	+	Z-1002-F_Z-1002-S	14	14	14	24.2	24.2	24.2	68.773	0	52.235	515910000	35	60	3049500	4700400	761630	960380	1292600	600370	2.83718e+06	951117	0.00262543	0.00677548	1.75793	0.0115112	-0.725014	0.604991		-3.90544	MCW3489010.1	MCW3489010.1	347	MCW3489010.1 aldehyde ferredoxin oxidoreductase family protein [Dethiobacter alkaliphilus]
26.6527	27.0124	26.9393	27.4413	27.67	27.5779	+	Z-1002-F_Z-1002-S	16	16	16	47.5	47.5	47.5	39.873	0	92.485	1600900000	20	89	18079000	26380000	7684900	4414300	4991400	3224700	17381300	4.21013e+06	0.0160841	0.0299918	2.24907	0.00363793	-0.694902	0.617751		-5.41508	MCW3489011.1	MCW3489011.1	348	MCW3489011.1 iron-containing alcohol dehydrogenase [Dethiobacter alkaliphilus]
26.0802	25.8209	25.5374	25.6378	25.7556	25.5505			4	4	4	20.5	20.5	20.5	20.184	0	13.873	263990000	10	11	11443000	11169000	1461500	791960	908720	625180	8024500	775287	0.0074256	0.00552292	0.41909	0.442283	0.164883	1.12108		0.983629	MCW3489013.1;MCW3489007.1	MCW3489013.1	349	MCW3489013.1 hypoxanthine phosphoribosyltransferase [Dethiobacter alkaliphilus]
23.561	23.769	25.2781	23.7719	23.4692	23.6281			4	4	4	10.9	10.9	10.9	36.716	0	8.7678	118350000	13	16	3629900	3658300	1158000	217890	290820	148980	2815400	219230	0.00260527	0.00156173	0.456086	0.39825	0.579608	1.49444		1.05761	MCW3489014.1	MCW3489014.1	350	MCW3489014.1 cytidylate kinase family protein [Dethiobacter alkaliphilus]
24.5282	24.6941	23.7629	23.3237	23.2621	23.1516	+	Z-1002-F_Z-1002-S	2	2	2	12.6	12.6	12.6	13.467	0.00061728	3.407	77136000	5	6	6643400	7104300	725350	379850	349320	224900	4824350	318023	0.00446429	0.00226551	1.68807	0.012271	1.08256	2.11779		3.71811	MCW3489015.1	MCW3489015.1	351	MCW3489015.1 polymer-forming cytoskeletal protein [Dethiobacter alkaliphilus]
22.8181	22.87	24.2951	25.2481	24.9043	25.8713	+	Z-1002-F_Z-1002-S	9	9	9	20.2	20.2	20.2	55.97	0	17.672	74368000	25	18	327750	497060	0	504240	517170	525630	274937	515680	0.000254417	0.00367356	1.63965	0.0131938	-2.01349	0.247673		-3.5917	MCW3489017.1	MCW3489017.1	352	MCW3489017.1 FAD-binding oxidoreductase [Dethiobacter alkaliphilus]
27.7039	28.2064	27.9146	28.5594	28.5875	28.3176	+	Z-1002-F_Z-1002-S	22	22	22	64.7	64.7	64.7	41.635	0	147.33	2692400000	23	123	26727000	33577000	6403800	6424900	7208200	4712000	2.22359e+07	6.11503e+06	0.0205764	0.0435617	1.49691	0.016998	-0.546579	0.684641		-3.2342	MCW3489021.1	MCW3489021.1	355	MCW3489021.1 glycine cleavage system aminomethyltransferase GcvT [Dethiobacter alkaliphilus]
30.0571	29.546	27.2135	30.9996	30.7526	30.3281			4	4	4	39.8	39.8	39.8	15.044	0	43.81	2578100000	4	22	50280000	34382000	15851000	35020000	67014000	79012000	3.35043e+07	6.03487e+07	0.0310038	0.429906	0.913334	0.0987896	-1.75457	0.296361		-1.9562	MCW3489022.1	MCW3489022.1	356	MCW3489022.1 glycine cleavage system protein GcvH [Dethiobacter alkaliphilus]
28.2566	28.3746	28.8346	29.5536	29.3358	29.676	+	Z-1002-F_Z-1002-S	21	21	21	38	38	38	49.544	0	193.58	5745600000	20	172	78397000	80974000	14589000	17989000	20686000	19119000	5.79867e+07	1.92647e+07	0.0536589	0.137236	2.15697	0.00409266	-1.03314	0.488645		-5.10327	MCW3489023.1	MCW3489023.1	357	MCW3489023.1 aminomethyl-transferring glycine dehydrogenase subunit GcvPA [Dethiobacter alkaliphilus]
28.5493	28.8666	28.0921	29.8462	29.8373	29.7975	+	Z-1002-F_Z-1002-S	22	22	22	55	55	55	53.751	0	288.29	5702300000	21	193	50259000	71111000	11173000	15381000	17211000	11537000	44181000	1.47097e+07	0.0408836	0.104787	2.37838	0.00268687	-1.32436	0.399327		-5.87851	MCW3489024.1	MCW3489024.1	358	MCW3489024.1 aminomethyl-transferring glycine dehydrogenase subunit GcvPB [Dethiobacter alkaliphilus]
25.1704	23.3582	24.8183	24.708	24.7772	25.0341			5	5	5	15.3	15.3	15.3	35.21	0	13.461	104470000	19	12	2868300	1024000	472160	127790	145540	288160	1454820	187163	0.00134624	0.0013333	0.278867	0.65049	-0.390802	0.762705		-0.693469	MCW3489026.1	MCW3489026.1	360	MCW3489026.1 radical SAM protein [Dethiobacter alkaliphilus]
26.0824	26.3655	25.8251	26.3936	26.1136	26.8782			9	9	9	37.3	37.3	37.3	27.918	0	24.055	595180000	14	40	4999200	12235000	149540	1422400	1491000	1774300	5794580	1.56257e+06	0.00536211	0.0111313	0.610559	0.240482	-0.37082	0.773343		-1.36096	MCW3489027.1	MCW3489027.1	361	MCW3489027.1 lipoate--protein ligase family protein [Dethiobacter alkaliphilus]
28.9149	29.4043	28.8617	29.4709	29.6021	29.7693	+	Z-1002-F_Z-1002-S	25	25	25	57.2	57.2	57.2	49.206	0	268.56	8030100000	21	203	100100000	153440000	29272000	16372000	17941000	14813000	9.42707e+07	1.63753e+07	0.0872348	0.116653	1.34164	0.0302816	-0.55379	0.681228		-2.86851	MCW3489028.1	MCW3489028.1	362	MCW3489028.1 dihydrolipoyl dehydrogenase [Dethiobacter alkaliphilus]
24.9822	25.0933	25.4937	26.3759	26.6421	26.1362	+	Z-1002-F_Z-1002-S	11	11	11	29.3	29.3	29.3	45.243	0	30.948	311860000	24	35	2775400	3128100	594940	1175800	1721000	1229100	2.16615e+06	1375300	0.00200448	0.00979724	2.3029	0.00299065	-1.19504	0.436775		-5.60423	MCW3489036.1	MCW3489036.1	363	MCW3489036.1 hypothetical protein OMD50_02725 [Dethiobacter alkaliphilus]
23.9751	23.6844	24.9294	24.6035	24.6729	25.0228			3	3	3	11.3	11.3	11.3	35.634	0	14.538	93139000	11	11	3338800	2630300	1293200	487070	369300	348520	2.42077e+06	401630	0.00224009	0.0028611	0.647662	0.21393	-0.570119	0.673561		-1.43323	MCW3489039.1	MCW3489039.1	364	MCW3489039.1 TAXI family TRAP transporter solute-binding subunit [Dethiobacter alkaliphilus]
26.857	26.9432	27.0044	26.8156	26.5661	26.8089			15	15	15	23.8	23.8	23.8	50.96	0	35.845	1643700000	22	80	27055000	20839000	8377700	2085500	1740400	1208500	1.87572e+07	1.67813e+06	0.0173573	0.0119545	1.03875	0.0707745	0.204685	1.15243		2.21159	MCW3489042.1	MCW3489042.1	365	MCW3489042.1 citrate/2-methylcitrate synthase [Dethiobacter alkaliphilus]
26.0672	26.9027	26.544	24.2683	24.0258	24.2349	+	Z-1002-F_Z-1002-S	6	6	6	17.7	17.7	17.7	33.201	0	10.199	473170000	16	16	4895000	10701000	2393700	101930	518810	307830	5.99657e+06	309523	0.00554902	0.00220495	3.10704	0.00161039	2.3283	5.02212		9.1812	MCW3489048.1	MCW3489048.1	366	MCW3489048.1 ABC transporter ATP-binding protein [Dethiobacter alkaliphilus]
26.1438	22.5669	23.5996	27.1228	27.1363	26.9622	+	Z-1002-F_Z-1002-S	4	4	4	30.4	30.4	30.4	15.611	0	21.756	176060000	8	15	9577300	762650	655200	1892000	2444200	3293100	3665050	2543100	0.00339151	0.0181163	1.30742	0.0338	-2.97034	0.127596		-2.79084	MCW3489054.1	MCW3489054.1	367	MCW3489054.1 MarR family transcriptional regulator [Dethiobacter alkaliphilus]
27.8344	27.5382	26.2077	29.3776	29.4203	29.2751	+	Z-1002-F_Z-1002-S	12	12	12	76.4	76.4	76.4	13.74	0	121.72	3833300000	8	127	116440000	79946000	11973000	32001000	34407000	22622000	69453000	2.96767e+07	0.0642694	0.211408	1.90168	0.00874636	-2.16422	0.223103		-4.31055	MCW3489055.1	MCW3489055.1	368	MCW3489055.1 hypothetical protein OMD50_02820 [Dethiobacter alkaliphilus]
26.3767	26.9274	25.8251	28.1048	28.3302	29.0568	+	Z-1002-F_Z-1002-S	6	6	6	33	33	33	11.664	0	44.23	362070000	6	26	8535200	20831000	1046700	6413700	8360300	10548000	1.01376e+07	8.44067e+06	0.00938102	0.0601289	2.10927	0.00467153	-2.12087	0.229908		-4.94742	MCW3489056.1	MCW3489056.1	369	MCW3489056.1 carboxymuconolactone decarboxylase family protein [Dethiobacter alkaliphilus]
24.1585	23.9891	24.951	24.1128	23.9796	24.1226			3	3	3	7.7	7.7	7.7	53.731	0	12.94	73806000	22	8	1607000	1470500	0	111850	100860	64674	1.02583e+06	92461.3	0.000949271	0.000658668	0.41813	0.443645	0.294537	1.22649		0.9817	MCW3489057.1	MCW3489057.1	370	MCW3489057.1 sensor histidine kinase [Dethiobacter alkaliphilus]
28.2104	28.1593	27.9817	28.1452	28.0997	28.0752			9	9	9	42.5	42.5	42.5	23.474	0	102.69	3416300000	11	93	61555000	71382000	12109000	8925200	11779000	7696700	4.83487e+07	9.46697e+06	0.0447402	0.0674399	0.0496195	0.938514	0.010451	1.00727		0.144583	MCW3489058.1	MCW3489058.1	371	MCW3489058.1 response regulator transcription factor [Dethiobacter alkaliphilus]
32.5027	32.1425	32.6302	32.4941	32.4751	32.1413			11	11	11	38.6	38.6	38.6	47.456	0	323.31	62548000000	15	526	1315100000	1105300000	557010000	140070000	121870000	74547000	992470000	1.12162e+08	0.918398	0.799012	0.106816	0.877088	0.0549355	1.03881		0.296004	MCW3489059.1	MCW3489059.1	372	MCW3489059.1 FMN-binding protein [Dethiobacter alkaliphilus]
28.2077	27.4599	28.8692	26.8019	26.6085	26.8393	+	Z-1002-F_Z-1002-S	6	6	6	60.4	60.4	60.4	11.036	0	24.214	1430500000	6	34	90108000	68672000	41545000	3835700	4249100	2859900	66775000	3.64823e+06	0.0617913	0.025989	1.58706	0.014351	1.42902	2.69264		3.45742	MCW3489060.1	MCW3489060.1	373	MCW3489060.1 hypothetical protein OMD50_02845 [Dethiobacter alkaliphilus]
27.8949	28.4258	28.2758	29.9263	29.7617	29.8814	+	Z-1002-F_Z-1002-S	12	12	12	37.3	37.3	37.3	41.517	0	171.75	4771800000	12	130	79771000	125520000	24958000	33959000	34233000	28932000	7.67497e+07	3.23747e+07	0.0710215	0.230628	3.25334	0.002	-1.65766	0.316952		-10.0183	MCW3489061.1	MCW3489061.1	374	MCW3489061.1 iron-containing alcohol dehydrogenase [Dethiobacter alkaliphilus]
26.2893	26.4039	25.8714	27.0495	27.108	26.7607	+	Z-1002-F_Z-1002-S	21	21	21	37.9	37.9	37.9	66.058	0	130.54	1458000000	26	97	12311000	12457000	2653200	3693200	4155300	2764400	9140400	3.53763e+06	0.00845821	0.0252011	1.80664	0.0110582	-0.784517	0.580546		-4.03964	MCW3489062.1	MCW3489062.1	375	MCW3489062.1 aldehyde ferredoxin oxidoreductase family protein [Dethiobacter alkaliphilus]
23.4806	23.6032	23.6266	24.9741	25.0078	24.9468	+	Z-1002-F_Z-1002-S	3	3	3	18	18	18	15.274	0	5.1908	94670000	9	10	4077200	4683600	0	626460	663120	468540	2.92027e+06	586040	0.00270231	0.00417478	5.07181	0	-1.40612	0.377325		-28.9486	MCW3489063.1	MCW3489063.1	376	MCW3489063.1 4Fe-4S dicluster domain-containing protein [Dethiobacter alkaliphilus]
28.6623	28.5955	29.2732	28.6093	28.616	28.5487			4	4	4	13.6	13.6	13.6	37.568	0	33.208	2069700000	7	46	80259000	111860000	33662000	7643100	6277300	6174100	7.52603e+07	6.69817e+06	0.0696433	0.0477158	0.510142	0.334669	0.252331	1.19113		1.16453	MCW3489065.1	MCW3489065.1	378	MCW3489065.1 ABC transporter substrate-binding protein [Dethiobacter alkaliphilus]
24.4649	25.0447	25.3196	25.0489	25.0634	24.7898			13	13	13	33.3	33.3	33.3	43.441	0	32.444	482360000	22	48	4751000	8242900	1934900	700510	691730	385110	4.97627e+06	592450	0.00460487	0.00422044	0.0307071	0.963724	-0.0243549	0.98326		-0.0911762	MCW3489067.1	MCW3489067.1	379	MCW3489067.1 glycine betaine/L-proline ABC transporter ATP-binding protein [Dethiobacter alkaliphilus]
29.4887	29.7215	28.7172	29.7065	29.5641	29.2138			8	8	8	52.8	52.8	52.8	18.376	0	122.96	8365300000	10	117	291420000	312540000	32786000	34359000	27189000	19117000	2.12249e+08	2.68883e+07	0.196408	0.191545	0.214001	0.741397	-0.185678	0.879236		-0.551034	MCW3489068.1	MCW3489068.1	380	MCW3489068.1 YajQ family cyclic di-GMP-binding protein [Dethiobacter alkaliphilus]
26.6607	26.4915	26.2839	26.4612	23.7753	25.4363			3	3	3	42.6	42.6	42.6	7.3574	0	6.8882	360980000	5	11	32116000	28919000	3194200	2263400	546280	967090	2.14097e+07	1.25892e+06	0.0198118	0.00896821	0.72688	0.169103	1.25443	2.38572		1.58768	MCW3489069.1	MCW3489069.1	381	MCW3489069.1 YwbE family protein [Dethiobacter alkaliphilus]
28.704	28.7695	28.2163	29.2474	29.1933	29.2275	+	Z-1002-F_Z-1002-S	24	24	24	41.6	41.6	41.6	65.841	0	220.92	5022900000	27	168	54193000	56109000	13067000	9645400	13785000	11099000	41123000	11509800	0.0380538	0.0819925	1.70519	0.0115048	-0.659429	0.633129		-3.76346	MCW3489070.1	MCW3489070.1	382	MCW3489070.1 acyl-CoA dehydrogenase [Dethiobacter alkaliphilus]
26.724	26.4193	27.7869	24.5507	24.4543	24.4985	+	Z-1002-F_Z-1002-S	12	12	12	24.1	24.1	24.1	57.777	0	48.338	1005100000	26	36	13626000	12278000	5945300	189850	212610	404210	1.06164e+07	268890	0.00982408	0.00191549	2.39991	0.00274227	2.4756	5.56199		5.95876	MCW3489072.1	MCW3489072.1	384	MCW3489072.1 phosphoenolpyruvate carboxykinase (ATP) [Dethiobacter alkaliphilus]
26.3242	26.0831	26.2356	25.4705	25.4212	25.1981	+	Z-1002-F_Z-1002-S	9	9	9	19.4	19.4	19.4	47.591	0	22.865	719090000	20	38	16146000	13767000	2680200	693360	753530	393040	10864400	613310	0.0100535	0.00436904	2.83129	0.00115888	0.85104	1.8038		7.77596	MCW3489073.1	MCW3489073.1	385	MCW3489073.1 lysine 2,3-aminomutase [Dethiobacter alkaliphilus]
25.5642	25.543	25.4774	24.5953	24.9268	24.6934	+	Z-1002-F_Z-1002-S	11	11	11	22.4	22.4	22.4	58.139	0	37.86	490670000	32	38	6471100	6685200	1210500	277500	322380	211580	4.78893e+06	270487	0.00443151	0.00192687	2.82825	0.00114815	0.789705	1.72872		7.76162	MCW3489075.1	MCW3489075.1	387	MCW3489075.1 DNA polymerase III subunit gamma/tau [Dethiobacter alkaliphilus]
28.6349	28.8243	26.4748	28.3015	28.2049	27.7109			8	8	8	50.9	50.9	50.9	11.664	0	42.521	3487800000	5	74	232500000	291250000	6300200	20143000	20962000	12385000	176683400	17830000	0.163497	0.127016	0.0414557	0.948409	-0.0944233	0.936647		-0.121763	MCW3489076.1	MCW3489076.1	388	MCW3489076.1 YbaB/EbfC family nucleoid-associated protein [Dethiobacter alkaliphilus]
26.2043	26.1572	26.9397	27.7499	27.8062	27.9712	+	Z-1002-F_Z-1002-S	6	6	6	27.4	27.4	27.4	23.925	0	38.286	734980000	11	37	21989000	23672000	6359400	2289100	3413300	2706100	1.73401e+07	2.80283e+06	0.016046	0.0199666	2.23859	0.00359149	-1.40875	0.376637		-5.37884	MCW3489081.1	MCW3489081.1	390	MCW3489081.1 hypothetical protein OMD50_02970 [Dethiobacter alkaliphilus]
30.1575	30.3151	30.1803	30.5144	30.6796	30.8878	+	Z-1002-F_Z-1002-S	13	13	13	35.9	35.9	35.9	40.634	0	231.11	12568000000	16	272	165970000	160970000	22800000	28055000	35778000	26762000	116580000	3.01983e+07	0.107879	0.215124	1.79695	0.0114883	-0.476294	0.718822		-4.01272	MCW3489082.1	MCW3489082.1	391	MCW3489082.1 ferredoxin oxidoreductase [Dethiobacter alkaliphilus]
30.3828	30.1518	30.6608	30.1364	30.1507	30.0197			11	11	11	59.2	59.2	59.2	27.431	0	126.35	11692000000	12	160	207560000	332100000	66899000	15075000	32934000	29620000	2.02186e+08	2.58763e+07	0.187096	0.184336	0.90403	0.101793	0.296185	1.22789		1.93754	MCW3489083.1	MCW3489083.1	392	MCW3489083.1 thiamine pyrophosphate-dependent enzyme [Dethiobacter alkaliphilus]
31.1418	31.329	30.7952	31.2299	31.0589	30.9476			14	14	14	60.8	60.8	60.8	24.424	0	168.91	30783000000	12	313	621480000	652350000	135130000	64566000	65504000	50530000	4.69653e+08	60200000	0.434601	0.428847	0.0185498	0.977961	0.00985209	1.00685		0.0557869	MCW3489084.1	MCW3489084.1	393	MCW3489084.1 2-oxoacid:acceptor oxidoreductase family protein [Dethiobacter alkaliphilus]
29.9687	30.4467	28.1514	30.9085	31.0324	30.559			5	5	5	66.7	66.7	66.7	9.9297	0	54.17	7679800000	4	98	717480000	746080000	27847000	102880000	118570000	69351000	4.97136e+08	9.69337e+07	0.460032	0.690527	0.853986	0.115553	-1.31105	0.403029		-1.83775	MCW3489085.1	MCW3489085.1	394	MCW3489085.1 ferredoxin family protein [Dethiobacter alkaliphilus]
30.2167	30.2648	30.2907	30.1037	30.0947	29.65			30	30	30	66.6	66.6	66.6	52.197	0	313.87	18121000000	26	393	198040000	238520000	73690000	19208000	21190000	12716000	1.70083e+08	1.77047e+07	0.157389	0.126123	0.952398	0.0878772	0.307913	1.23792		2.03494	MCW3489088.1	MCW3489088.1	396	MCW3489088.1 IMP dehydrogenase [Dethiobacter alkaliphilus]
25.1506	25.1306	25.1968	25.0205	24.8147	24.5391	+	Z-1002-F_Z-1002-S	3	3	3	16.3	16.3	16.3	23.209	0	14.903	199670000	12	19	6419100	3711900	940210	490440	660180	332640	3.6904e+06	494420	0.00341497	0.00352211	1.22703	0.0418706	0.367881	1.29046		2.61211	MCW3489091.1	MCW3489091.1	398	MCW3489091.1 dTMP kinase [Dethiobacter alkaliphilus]
27.3392	27.2285	27.7914	27.0397	27.0646	26.8999	+	Z-1002-F_Z-1002-S	14	14	14	61	61	61	26.553	0	70.622	2281300000	17	113	38986000	47915000	10765000	5154000	5133300	4217500	3.25553e+07	4.83493e+06	0.0301256	0.0344427	1.18204	0.048367	0.451631	1.36759		2.51422	MCW3489093.1	MCW3489093.1	400	MCW3489093.1 stage 0 sporulation family protein [Dethiobacter alkaliphilus]
24.654	24.4037	23.9749	23.9616	24.4252	23.7298			6	6	6	21.9	21.9	21.9	30.492	0	10.203	167770000	11	10	4040500	3779700	654310	376040	249470	195370	2.82484e+06	273627	0.00261401	0.00194924	0.463479	0.389525	0.305365	1.23573		1.0723	MCW3489095.1	MCW3489095.1	401	MCW3489095.1 16S rRNA (cytidine(1402)-2-O)-methyltransferase [Dethiobacter alkaliphilus]
31.1273	31.043	30.098	30.6061	30.5392	30.158			9	9	8	76.5	76.5	68.2	9.6663	0	135.76	18864000000	6	193	1112000000	1029900000	192880000	68738000	70624000	47681000	778260000	6.23477e+07	0.720175	0.444147	0.37675	0.505152	0.321684	1.24979		0.897898	MCW3489096.1	MCW3489096.1	402	MCW3489096.1 AbrB/MazE/SpoVT family DNA-binding domain-containing protein [Dethiobacter alkaliphilus]
28.8103	29.0099	28.3669	28.7457	28.6796	28.8451			31	31	31	52	52	52	74.268	0	277.5	11080000000	36	269	85091000	101210000	18054000	8508600	9055400	7035400	6.81183e+07	8199800	0.0630344	0.058413	0.0485353	0.939741	-0.0277526	0.980947		-0.141572	MCW3489097.1	MCW3489097.1	403	MCW3489097.1 methionine--tRNA ligase [Dethiobacter alkaliphilus]
26.798	26.4453	25.9488	24.8382	25.034	23.3071	+	Z-1002-F_Z-1002-S	6	6	6	23.7	23.7	23.7	28.66	0	33.237	669720000	16	23	17205000	18607000	2351500	495160	474910	26139	1.27212e+07	332070	0.0117717	0.00236557	1.5427	0.0151074	2.00432	4.01199		3.34653	MCW3489098.1	MCW3489098.1	404	MCW3489098.1 TatD family hydrolase [Dethiobacter alkaliphilus]
25.8978	26.005	26.0697	26.0981	25.281	25.4199			6	6	6	25.3	25.3	25.3	35.487	0	41.264	360790000	17	18	9431100	7926000	1444900	708720	538410	366650	6.26733e+06	537927	0.00579958	0.00383203	0.692249	0.186618	0.391191	1.31148		1.5201	MCW3489099.1	MCW3489099.1	405	MCW3489099.1 septal ring lytic transglycosylase RlpA family protein [Dethiobacter alkaliphilus]
25.7463	27.0563	26.121	24.8495	26.0677	24.8188			4	4	4	14	14	14	31.779	0	10.691	412170000	16	9	10499000	13015000	1231700	304070	476130	234110	8.24857e+06	338103	0.00763294	0.00240855	0.873015	0.111594	1.06249	2.08854		1.87558	MCW3489101.1	MCW3489101.1	406	MCW3489101.1 16S rRNA (adenine(1518)-N(6)/adenine(1519)-N(6))-dimethyltransferase RsmA [Dethiobacter alkaliphilus]
27.1614	27.2879	27.9062	26.0015	25.8554	26.0274	+	Z-1002-F_Z-1002-S	13	13	13	25.9	25.9	25.9	59.52	0	50.295	1385500000	26	63	17227000	19165000	7379900	880650	987170	631980	1.45906e+07	833267	0.0135017	0.00593595	2.4911	0.0018022	1.49041	2.8097		6.30885	MCW3489109.1	MCW3489109.1	408	MCW3489109.1 HD domain-containing protein [Dethiobacter alkaliphilus]
29.6962	29.3584	29.6461	27.696	27.6659	27.5047	+	Z-1002-F_Z-1002-S	8	8	8	49.7	49.7	49.7	17.178	0	97.666	7257000000	9	147	310150000	211170000	123300000	8184400	10736000	9077700	2.14873e+08	9332700	0.198836	0.0664835	4.05919	0.00688889	1.94468	3.84952		16.0902	MCW3489110.1	MCW3489110.1	409	MCW3489110.1 chemotaxis protein CheW [Dethiobacter alkaliphilus]
31.5926	31.6031	32.1209	31.4509	31.744	31.7214			18	18	16	36.1	36.1	34.3	65.84	0	323.31	60553000000	22	541	835700000	864370000	475090000	54417000	68777000	45837000	7.25053e+08	5.63437e+07	0.67094	0.401376	0.269481	0.665419	0.133425	1.09689		0.67327	MCW3489111.1	MCW3489111.1	410	MCW3489111.1 methyl-accepting chemotaxis protein [Dethiobacter alkaliphilus]
27.9984	28.0726	28.4021	27.8141	27.8119	27.6224	+	Z-1002-F_Z-1002-S	17	17	17	49.1	49.1	49.1	37.243	0	189.2	4871900000	21	152	65301000	90507000	16322000	5528500	5653500	3680100	5.73767e+07	4.95403e+06	0.0530944	0.0352911	1.3676	0.0277096	0.408188	1.32702		2.92813	MCW3489114.1	MCW3489114.1	411	MCW3489114.1 nicotinate phosphoribosyltransferase [Dethiobacter alkaliphilus]
26.81	27.1331	26.3763	26.7934	26.619	26.8984			16	16	16	38.6	38.6	38.6	61.124	0	186.05	1620700000	32	81	18560000	19215000	2333100	1287700	1667500	1314000	1.33694e+07	1.42307e+06	0.0123716	0.0101375	0.00400149	0.993843	0.00286039	1.00198		0.012229	MCW3489115.1	MCW3489115.1	412	MCW3489115.1 ATP-binding protein [Dethiobacter alkaliphilus]
25.1728	25.1394	24.6983	24.4838	24.7322	24.9616			5	5	5	20.8	20.8	20.8	30.601	0	23.86	233930000	13	13	7946800	7952900	658020	582990	436030	418340	5519240	479120	0.00510732	0.00341311	0.603888	0.246545	0.277643	1.21221		1.34796	MCW3489118.1	MCW3489118.1	413	MCW3489118.1 4-(cytidine 5-diphospho)-2-C-methyl-D-erythritol kinase [Dethiobacter alkaliphilus]
26.9176	27.0586	24.6453	27.2962	27.1273	26.597			7	7	7	34.7	34.7	34.7	27.177	0	40.312	463930000	13	24	6667200	6442700	811510	1103600	1577700	1025400	4640470	1.23557e+06	0.00429413	0.00880182	0.420982	0.441273	-0.799681	0.574476		-0.987432	MCW3489119.1	MCW3489119.1	414	MCW3489119.1 nucleotidyltransferase family protein [Dethiobacter alkaliphilus]
29.4919	29.1459	29.1039	26.1507	26.8436	25.6701	+	Z-1002-F_Z-1002-S	5	5	5	20.9	20.9	20.9	10.245	0	23.633	2729700000	5	35	183880000	122830000	33482000	3002700	5024400	1410400	1.13397e+08	3.14583e+06	0.104934	0.02241	2.95014	0.00133333	3.02574	8.14403		8.35563	MCW3489120.1	MCW3489120.1	415	MCW3489120.1 septation regulator SpoVG [Dethiobacter alkaliphilus]
27.8271	27.6652	28.0721	27.4523	27.4352	27.1425	+	Z-1002-F_Z-1002-S	16	16	16	34.6	34.6	34.6	49.177	0	75.081	3625300000	24	104	49720000	43509000	12775000	3713100	3591300	2737000	3.53347e+07	3.34713e+06	0.0326975	0.023844	1.52161	0.0157485	0.511476	1.42551		3.29451	MCW3489121.1	MCW3489121.1	416	MCW3489121.1 bifunctional UDP-N-acetylglucosamine diphosphorylase/glucosamine-1-phosphate N-acetyltransferase GlmU [Dethiobacter alkaliphilus]
28.8357	28.3295	28.1834	28.4251	28.447	28.6644			15	15	15	42.2	42.2	42.2	34.116	0	161.07	3791700000	16	125	78009000	65108000	10838000	7487700	8190200	7885200	5.13183e+07	7.85437e+06	0.0474882	0.0559522	0.106676	0.876746	-0.0626431	0.957508		-0.295649	MCW3489122.1	MCW3489122.1	417	MCW3489122.1 ribose-phosphate pyrophosphokinase [Dethiobacter alkaliphilus]
30.705	30.5534	30.2839	30.5349	30.5191	30.74			9	9	9	39.3	39.3	39.3	22.791	0	146.1	15261000000	9	151	618600000	572280000	152290000	28854000	29244000	35392000	4.47723e+08	3.11633e+07	0.414308	0.221999	0.231361	0.714286	-0.0838712	0.943522		-0.589846	MCW3489123.1	MCW3489123.1	418	MCW3489123.1 50S ribosomal protein L25/general stress protein Ctc [Dethiobacter alkaliphilus]
24.9408	25.6973	25.2819	24.7966	24.494	24.324	+	Z-1002-F_Z-1002-S	8	8	8	6.5	6.5	6.5	133.21	0	15.275	288430000	72	13	1141700	2057800	535930	122360	94676	53527	1.24514e+06	90187.7	0.00115221	0.000642471	1.38572	0.0251778	0.76846	1.70345		2.97006	MCW3489128.1	MCW3489128.1	420	MCW3489128.1 transcription-repair coupling factor [Dethiobacter alkaliphilus]
28.0686	27.9832	27.0214	27.4874	28.5833	28.3619			4	4	4	21.9	21.9	21.9	35.445	0	116.28	961930000	11	13	14460000	24146000	1044200	607070	3591500	1968400	1.32167e+07	2.05566e+06	0.0122303	0.0146439	0.405404	0.462032	-0.453141	0.730451		-0.956057	MCW3489129.1	MCW3489129.1	421	MCW3489129.1 SurA N-terminal domain-containing protein [Dethiobacter alkaliphilus]
31.8295	32.2532	28.4475	32.5486	32.3733	32.3864			9	9	9	81.1	81.1	81.1	9.6149	0	240.06	36289000000	4	325	3675400000	2903700000	42994000	251630000	286140000	294090000	2.20736e+09	2.77287e+08	2.04262	1.97531	0.590131	0.257901	-1.59266	0.33156		-1.32114	MCW3489133.1	MCW3489133.1	422	MCW3489133.1 HU family DNA-binding protein [Dethiobacter alkaliphilus]
25.2664	26.2617	23.1629	24.8641	24.8716	24.7508			3	3	3	13.5	13.5	13.5	14.312	0	8.8434	251070000	2	13	28987000	67872000	0	2247000	2498700	1219600	3.22863e+07	1.98843e+06	0.0298767	0.014165	0.0249471	0.970176	0.0681273	1.04835		0.0745182	MCW3489138.1	MCW3489138.1	423	MCW3489138.1 S1 RNA-binding domain-containing protein [Dethiobacter alkaliphilus]
27.4642	27.1917	27.2787	27.0315	27.2682	27.0144			8	8	8	36.4	36.4	36.4	19.979	0	28.56	1535700000	12	59	44176000	43808000	13522000	3214000	3975300	2287900	3.38353e+07	3.15907e+06	0.0313101	0.0225043	0.836238	0.12061	0.206842	1.15416		1.80257	MCW3489145.1	MCW3489145.1	424	MCW3489145.1 hypoxanthine phosphoribosyltransferase [Dethiobacter alkaliphilus]
26.8435	27.2174	26.1843	27.2084	27.2819	26.9853			11	11	11	40.9	40.9	40.9	31.023	0	125.75	1157600000	14	66	21280000	22962000	2283600	2646400	3597600	3652900	1.55085e+07	3.29897e+06	0.0143511	0.0235009	0.58057	0.266595	-0.410126	0.752558		-1.30248	MCW3489146.1	MCW3489146.1	425	MCW3489146.1 universal stress protein [Dethiobacter alkaliphilus]
24.4687	24.8132	23.2099	24.4082	24.4604	23.9778			4	4	4	30.5	30.5	30.5	18.027	0	21.73	150080000	6	13	9735800	12014000	563530	1007600	1063200	629240	7.43778e+06	900013	0.00688266	0.00641143	0.0817871	0.903715	-0.118183	0.921348		-0.231415	MCW3489149.1	MCW3489149.1	426	MCW3489149.1 molybdopterin-guanine dinucleotide biosynthesis protein B [Dethiobacter alkaliphilus]
32.1443	32.3969	32.3919	34.1249	34.004	34.1209	+	Z-1002-F_Z-1002-S	32	32	32	76.7	76.7	76.7	40.731	0	323.31	107280000000	19	1012	1139300000	1408600000	504830000	426720000	479150000	416720000	1.01758e+09	4.40863e+08	0.941631	3.14058	4.36249	0	-1.7722	0.292761		-19.1958	MCW3489150.1	MCW3489150.1	427	MCW3489150.1 iron-containing alcohol dehydrogenase [Dethiobacter alkaliphilus]
31.6805	32.1296	32.4559	33.7164	33.7968	33.6296	+	Z-1002-F_Z-1002-S	46	46	46	64.2	64.2	64.2	63.782	0	323.31	95528000000	29	1051	660220000	849570000	328110000	238110000	333230000	263450000	6.12633e+08	2.78263e+08	0.56691	1.98227	2.67554	0.00164179	-1.62562	0.32407		-7.07087	MCW3489151.1	MCW3489151.1	428	MCW3489151.1 aldehyde ferredoxin oxidoreductase family protein [Dethiobacter alkaliphilus]
24.4563	25.1575	25.3835	26.0117	26.2187	26.1122	+	Z-1002-F_Z-1002-S	4	4	4	13.6	13.6	13.6	29.681	0	19.509	188700000	12	16	3811500	7212900	1656800	1017000	1250800	775640	4.22707e+06	1014480	0.00391158	0.00722686	1.75814	0.01154	-1.11502	0.461685		-3.90601	MCW3489153.1	MCW3489153.1	430	MCW3489153.1 HesA/MoeB/ThiF family protein [Dethiobacter alkaliphilus]
26.9113	27.559	26.5196	27.7171	27.8446	27.7448	+	Z-1002-F_Z-1002-S	7	7	6	44.2	44.2	39.5	15.946	0	51.84	1570500000	8	64	54017000	60751000	4838700	5128300	5477000	3933100	39868900	4.84613e+06	0.0368933	0.0345225	1.18808	0.0463713	-0.772203	0.585523		-2.52729	MCW3489156.1	MCW3489156.1	431	MCW3489156.1 MOSC domain-containing protein [Dethiobacter alkaliphilus]
28.9504	29.0332	29.8237	28.1667	28.2764	28.0752	+	Z-1002-F_Z-1002-S	29	29	29	40	40	40	72.175	0	197.38	7080400000	36	212	68013000	62354000	26565000	4428800	4597400	3267400	5.23107e+07	4.09787e+06	0.0484065	0.029192	1.73968	0.0113695	1.09634	2.13811		3.85591	MCW3489158.1	MCW3489158.1	432	MCW3489158.1 ATP-dependent zinc metalloprotease FtsH [Dethiobacter alkaliphilus]
33.6731	33.8777	33.711	33.828	33.7338	33.5918			48	48	48	63.9	63.9	63.9	63.806	0	323.31	332350000000	26	2068	3251000000	3584200000	991070000	412970000	413840000	377380000	2.60876e+09	4.01397e+08	2.41405	2.85943	0.143842	0.831411	0.036068	1.02532		0.387597	MCW3489159.1	MCW3489159.1	433	MCW3489159.1 formate--tetrahydrofolate ligase [Dethiobacter alkaliphilus]
25.1683	25.4082	24.4458	24.1279	24.3619	24.3307			4	4	4	48.7	48.7	48.7	12.417	0	17.139	199360000	6	13	12874000	13755000	697190	467440	554050	729920	9108730	583803	0.00842891	0.00415885	1.15667	0.0511756	0.733925	1.66316		2.45968	MCW3489161.1	MCW3489161.1	434	MCW3489161.1 hypothetical protein OMD50_03380 [Dethiobacter alkaliphilus]
24.4524	25.048	24.5204	22.4542	22.3149	22.6862	+	Z-1002-F_Z-1002-S	2	2	2	7.7	7.7	7.7	35.566	0	7.2856	102540000	15	3	2258700	3953500	576810	26556	20297	0	2.263e+06	15617.7	0.00209411	0.000111256	3.26324	0.00203279	2.18846	4.55818		10.0775	MCW3489162.1	MCW3489162.1	435	MCW3489162.1 biotin--[acetyl-CoA-carboxylase] ligase [Dethiobacter alkaliphilus]
26.2389	26.7453	26.4131	25.8187	26.0539	26.0414	+	Z-1002-F_Z-1002-S	5	5	5	21.2	21.2	21.2	27.625	0	22.931	468790000	11	14	15839000	20476000	2800000	458950	1838600	1204600	1.30383e+07	1.16738e+06	0.0120652	0.0083161	1.38146	0.025625	0.494469	1.4088		2.96018	MCW3489163.1	MCW3489163.1	436	MCW3489163.1 type III pantothenate kinase [Dethiobacter alkaliphilus]
23.3352	23.6596	23.2492	26.6828	26.381	26.1991	+	Z-1002-F_Z-1002-S	4	4	4	92.5	92.5	92.5	5.9026	0	18.206	169030000	5	10	10337000	5032000	4619300	393840	388260	1126400	6.66277e+06	636167	0.0061655	0.00453187	4.0446	0.0062	-3.00633	0.124452		-15.9539	MCW3489164.1	MCW3489164.1	437	MCW3489164.1 hypothetical protein OMD50_03395 [Dethiobacter alkaliphilus]
29.7604	28.9996	29.5552	30.0946	30.0007	30.4558	+	Z-1002-F_Z-1002-S	9	9	9	51.9	51.9	51.9	22.639	0	286.77	6239700000	9	126	298720000	194040000	31230000	23637000	25408000	22711000	1.74663e+08	2.39187e+07	0.161627	0.17039	1.31123	0.0337043	-0.745325	0.596533		-2.79944	MCW3489166.1	MCW3489166.1	438	MCW3489166.1 flavodoxin family protein [Dethiobacter alkaliphilus]
26.2394	26.2147	25.4557	26.2215	26.1686	26.2621			5	5	5	40.5	40.5	40.5	16.134	0	15.852	401680000	8	22	16579000	21833000	2082300	1799100	1338400	1449800	13498100	1529100	0.0124907	0.0108929	0.405823	0.462006	-0.247485	0.842364		-0.956901	MCW3489181.1	MCW3489181.1	439	MCW3489181.1 DUF2889 domain-containing protein [Dethiobacter alkaliphilus]
25.1327	25.2233	23.9855	24.5163	24.9898	24.7971			4	4	4	23.6	23.6	23.6	20.317	0	8.8628	150990000	10	12	6611100	6895600	452580	344980	461260	333540	4.65309e+06	379927	0.00430581	0.00270649	0.00998174	0.986322	0.0127691	1.00889		0.0303014	MCW3489183.1	MCW3489183.1	440	MCW3489183.1 carbonic anhydrase [Dethiobacter alkaliphilus]
28.3307	28.5187	28.4125	28.8298	28.8012	28.5583	+	Z-1002-F_Z-1002-S	7	7	7	70.4	70.4	70.4	9.3846	0	113.09	2978500000	4	57	133610000	195180000	48568000	33631000	30272000	17053000	125786000	2.69853e+07	0.116398	0.192236	1.41343	0.0230642	-0.309177	0.807102		-3.0348	MCW3489185.1	MCW3489185.1	441	MCW3489185.1 glutaredoxin family protein [Dethiobacter alkaliphilus]
23.8284	23.7792	23.0427	24.4889	24.517	23.2071			4	4	4	32.1	32.1	32.1	11.915	0	5.2272	75259000	8	10	5264300	2725200	0	603680	617800	196500	2.66317e+06	472660	0.0024644	0.00336709	0.446917	0.412347	-0.520912	0.696931		-1.03934	MCW3489186.1	MCW3489186.1	442	MCW3489186.1 Rieske (2Fe-2S) protein [Dethiobacter alkaliphilus]
24.1802	24.5876	24.6104	24.1662	23.8281	23.9068	+	Z-1002-F_Z-1002-S	5	5	5	14.5	14.5	14.5	38.591	0	13.123	148710000	22	13	2851100	2770700	669180	220740	156670	90908	2.09699e+06	156106	0.00194049	0.00111205	1.33092	0.0313922	0.492343	1.40673		2.84408	MCW3489188.1	MCW3489188.1	443	MCW3489188.1 substrate-binding domain-containing protein [Dethiobacter alkaliphilus]
26.7798	26.7343	23.8943	25.1336	25.182	25.1857			4	4	4	25.8	25.8	25.8	17.353	0	15.803	335610000	8	19	12490000	12015000	215230	159440	610340	427660	8.24008e+06	399147	0.00762508	0.00284341	0.266116	0.670741	0.63569	1.55368		0.665997	MCW3489192.1	MCW3489192.1	444	MCW3489192.1 peroxiredoxin family protein [Dethiobacter alkaliphilus]
26.5663	26.9374	26.8142	25.9037	25.9085	26.2711	+	Z-1002-F_Z-1002-S	12	12	12	38	38	38	43.059	0	61.34	809870000	25	36	10056000	11387000	1495800	968200	1040800	906710	7.64627e+06	971903	0.00707559	0.00692356	1.98465	0.00607643	0.744851	1.6758		4.55734	MCW3489200.1	MCW3489200.1	446	MCW3489200.1 glycosyltransferase family 4 protein [Dethiobacter alkaliphilus]
24.3183	24.028	24.8132	23.861	23.7225	22.8911			5	5	5	14.1	14.1	14.1	39.851	0	21.412	99100000	15	11	3183800	2164500	735940	219220	223310	79958	2028080	174163	0.00187672	0.00124068	1.10801	0.0566469	0.894941	1.85953		2.35625	MCW3489202.1	MCW3489202.1	447	MCW3489202.1 DUF362 domain-containing protein [Dethiobacter alkaliphilus]
26.3233	26.888	28.0782	27.3322	27.1788	27.3318			8	8	8	34.2	34.2	34.2	31.436	0	93.203	1282200000	14	51	19525000	20481000	10798000	2925000	2662300	2612600	1.69347e+07	2733300	0.0156708	0.0194712	0.130406	0.847147	-0.184427	0.879998		-0.354855	MCW3489205.1	MCW3489205.1	448	MCW3489205.1 toast rack family protein [Dethiobacter alkaliphilus]
25.403	25.7989	25.2745	25.0352	25.0121	25.0439	+	Z-1002-F_Z-1002-S	10	10	10	40.8	40.8	40.8	27.152	0	32.678	565170000	17	40	10278000	11262000	1202200	972020	960490	639210	7.58073e+06	857240	0.00701495	0.00610673	1.36434	0.0275596	0.461754	1.37722		2.92061	MCW3489206.1	MCW3489206.1	449	MCW3489206.1 alpha/beta hydrolase [Dethiobacter alkaliphilus]
24.1382	23.3454	23.8939	21.7374	21.8242	22.5671	+	Z-1002-F_Z-1002-S	2	2	2	2.1	2.1	2.1	100.73	0	5.9091	57331000	54	5	392450	226500	92195	5433.6	4566.1	1861.9	237048	3953.87	0.000219356	2.81662e-05	2.11418	0.00468864	1.74962	3.36271		4.96327	MCW3489214.1	MCW3489214.1	451	MCW3489214.1 PAS domain S-box protein [Dethiobacter alkaliphilus]
29.7163	29.4422	29.4511	28.6546	28.619	28.8816	+	Z-1002-F_Z-1002-S	16	16	16	38	38	38	49.998	0	157.13	11404000000	19	277	210240000	185630000	52720000	11025000	11773000	11494000	149530000	1.14307e+07	0.13837	0.0814288	2.59145	0.00141935	0.818162	1.76316		6.71413	MCW3489215.1	MCW3489215.1	452	MCW3489215.1 TrpB-like pyridoxal phosphate-dependent enzyme [Dethiobacter alkaliphilus]
25.9616	26.0823	25.1762	25.1082	25.2822	24.9886			5	5	5	31.4	31.4	31.4	17.444	0	15.41	302460000	7	17	13602000	15220000	1319200	1518700	1542600	1023400	1.00471e+07	1.36157e+06	0.00929721	0.00969941	0.969225	0.0843419	0.613672	1.53015		2.06907	MCW3489216.1	MCW3489216.1	453	MCW3489216.1 CBS domain-containing protein [Dethiobacter alkaliphilus]
28.0853	28.4436	28.0124	28.3684	28.2973	28.2628			10	10	10	83.2	83.2	83.2	18.806	0	77.747	3327500000	9	77	68056000	132200000	13513000	17496000	12844000	11470000	7.12563e+07	1.39367e+07	0.0659382	0.0992808	0.399093	0.472779	-0.129058	0.914429		-0.943298	MCW3489220.1	MCW3489220.1	454	MCW3489220.1 gamma carbonic anhydrase family protein [Dethiobacter alkaliphilus]
30.7219	30.0629	29.4085	26.1139	26.6096	26.646	+	Z-1002-F_Z-1002-S	2	2	2	4.9	4.9	4.9	39.869	0.0069045	2.1907	4857700000	20	14	47590000	32531000	5166900	235060	391200	291010	28429300	305757	0.0263075	0.00217812	3.01128	0.00140909	3.60795	12.1927		8.66889	MCW3489221.1	MCW3489221.1	455	MCW3489221.1 acyl-CoA dehydratase activase-related protein [Dethiobacter alkaliphilus]
26.7866	26.8083	26.5376	26.808	26.7349	26.5254			9	9	9	16.6	16.6	16.6	68.962	0	38.585	951580000	26	42	12728000	15836000	1883100	1047400	1051400	598920	1.0149e+07	899240	0.00939157	0.00640593	0.0611716	0.927002	0.0213852	1.01493		0.17631	MCW3489230.1	MCW3489230.1	459	MCW3489230.1 TIGR03960 family B12-binding radical SAM protein [Dethiobacter alkaliphilus]
25.5263	25.7951	24.1721	25.4976	25.3759	25.3098			4	4	4	19.1	19.1	19.1	26.396	0	15.884	181330000	12	11	4493000	5401200	153100	737370	744320	403550	3349100	628413	0.00309914	0.00447663	0.172215	0.793959	-0.229939	0.852671		-0.455102	MCW3489231.1	MCW3489231.1	460	MCW3489231.1 TIGR03936 family radical SAM-associated protein [Dethiobacter alkaliphilus]
26.6319	26.4935	26.6703	26.6387	26.5072	26.5596			15	15	15	31.2	31.2	31.2	62.863	0	81.403	1013700000	30	67	11527000	11785000	2375200	1139800	1454800	1052500	8562400	1215700	0.00792335	0.0086603	0.172675	0.794013	0.0300681	1.02106		0.456179	MCW3489232.1	MCW3489232.1	461	MCW3489232.1 Rne/Rng family ribonuclease [Dethiobacter alkaliphilus]
28.248	28.5509	28.2757	27.3997	27.4256	26.9278	+	Z-1002-F_Z-1002-S	2	2	2	17.5	17.5	17.5	11.66	0	5.7388	1566100000	3	20	178340000	227890000	4866100	5295900	7668100	4305600	1.37032e+08	5.75653e+06	0.126805	0.0410079	2.37749	0.00267337	1.10719	2.15426		5.8752	MCW3489233.1	MCW3489233.1	462	MCW3489233.1 50S ribosomal protein L21 [Dethiobacter alkaliphilus]
26.152	24.2526	24.1043	27.8535	27.9642	27.1955	+	Z-1002-F_Z-1002-S	3	3	3	25.8	25.8	25.8	10.04	0	20.097	427490000	5	22	25263000	43163000	803740	5297500	6363600	2543400	23076580	4.73483e+06	0.0213543	0.0337296	1.80704	0.0110875	-2.83476	0.140169		-4.04077	MCW3489235.1	MCW3489235.1	464	MCW3489235.1 50S ribosomal protein L27 [Dethiobacter alkaliphilus]
22.7982	22.5748	23.7549	23.9644	24.1501	24.0816	+	Z-1002-F_Z-1002-S	3	3	3	11.8	11.8	11.8	19.756	0	8.2352	23854000	8	6	833790	895230	0	347530	258540	376530	576340	327533	0.000533325	0.00233325	1.30914	0.0335294	-1.02276	0.492172		-2.79473	MCW3489236.1	MCW3489236.1	465	MCW3489236.1 Spo0B domain-containing protein [Dethiobacter alkaliphilus]
25.8467	25.9682	24.1005	25.0836	24.9035	24.0209			13	13	13	29	29	29	46.875	0	56.334	498470000	19	29	11030000	8495800	401130	284500	253340	185140	6642310	240993	0.00614657	0.00171677	0.390377	0.487751	0.635801	1.5538		0.925632	MCW3489237.1	MCW3489237.1	466	MCW3489237.1 GTPase ObgE [Dethiobacter alkaliphilus]
26.6907	27.2965	26.5606	26.3611	26.6196	26.6351			4	4	4	23.7	23.7	23.7	23.845	0	41.648	427500000	11	24	8129800	14760000	649620	1290000	2292100	1897300	7.84647e+06	1.82647e+06	0.00726086	0.0130112	0.566907	0.278067	0.310684	1.2403		1.2758	MCW3489238.1	MCW3489238.1	467	MCW3489238.1 nicotinate-nucleotide adenylyltransferase [Dethiobacter alkaliphilus]
27.4565	27.3515	27.4503	27.3629	27.1579	27.5189			10	10	10	61.6	61.6	61.6	14.17	0	34.57	1457200000	10	48	53043000	47351000	3818900	5523500	5669400	3501400	3.47376e+07	4898100	0.032145	0.0348926	0.264697	0.673678	0.072883	1.05182		0.662924	MCW3489242.1	MCW3489242.1	471	MCW3489242.1 ribosome silencing factor [Dethiobacter alkaliphilus]
25.1462	24.745	24.2912	25.0831	25.5254	25.065			9	8	8	16.3	13.7	13.7	68.286	0	12.528	120110000	28	10	1850800	855980	49138	236700	371390	141790	918639	249960	0.000850077	0.00178064	0.793539	0.136964	-0.497015	0.708571		-1.71833	MCW3489246.1	MCW3489246.1	473	MCW3489246.1 NADH-quinone oxidoreductase subunit F [Dethiobacter alkaliphilus]
25.4002	25.7466	25.0136	24.5445	25.1723	25.1199			5	5	5	23.4	23.4	23.4	23.102	0	14.898	244200000	14	18	5846000	5792600	944110	558230	646000	495590	4.19424e+06	566607	0.0038812	0.00403634	0.687685	0.187951	0.44128	1.35781		1.5112	MCW3489247.1	MCW3489247.1	474	MCW3489247.1 2Fe-2S iron-sulfur cluster-binding protein [Dethiobacter alkaliphilus]
25.2015	25.4671	25.8469	25.3022	25.6683	25.0352			14	14	14	20.8	20.8	20.8	81.35	0	36.095	365470000	46	25	1676600	3058000	656180	243220	306550	371870	1.79693e+06	307213	0.00166281	0.0021885	0.257781	0.681445	0.169893	1.12498		0.64791	MCW3489248.1	MCW3489248.1	475	MCW3489248.1 diguanylate cyclase [Dethiobacter alkaliphilus]
27.0026	26.266	23.5169	24.5941	24.2857	23.7004			5	5	5	42.1	42.1	42.1	15.056	0	22.513	597630000	8	13	37415000	22097000	1489700	244960	380380	183900	20333900	269747	0.0188163	0.0019216	0.570609	0.275029	1.4018	2.64231		1.28303	MCW3489265.1	MCW3489265.1	476	MCW3489265.1 CAP domain-containing protein [Dethiobacter alkaliphilus]
25.5253	25.5912	24.0204	26.2102	26.043	26.5183			2	2	2	15.6	15.6	15.6	6.905	0	10.307	238860000	2	11	39452000	38541000	11287000	5904100	6831000	4951100	29760000	5895400	0.0275389	0.0419971	1.07137	0.0626084	-1.21153	0.431812		-2.27937	MCW3489278.1	MCW3489278.1	477	MCW3489278.1 DUF1858 domain-containing protein [Dethiobacter alkaliphilus]
23.3043	22.4794	23.4147	25.1626	24.2074	23.86	+	Z-1002-F_Z-1002-S	2	2	2	9.5	9.5	9.5	24.489	0.0024038	2.8583	31667000	13	3	701090	917830	210060	217800	140700	122190	609660	160230	0.000564158	0.00114143	1.28947	0.0351689	-1.34388	0.393961		-2.75049	MCW3489279.1	MCW3489279.1	478	MCW3489279.1 hypothetical protein OMD50_03980 [Dethiobacter alkaliphilus]
23.9914	24.3138	23.5448	25.4698	24.875	25.6296	+	Z-1002-F_Z-1002-S	6	6	6	38.8	38.8	38.8	22.005	0	13.552	133260000	11	14	2089300	1233500	1634800	949580	705590	829300	1.65253e+06	828157	0.0015292	0.00589955	1.89661	0.00864553	-1.37481	0.385603		-4.29577	MCW3489280.1	MCW3489280.1	479	MCW3489280.1 hemerythrin domain-containing protein [Dethiobacter alkaliphilus]
30.7139	30.6659	29.9028	31.3159	31.3121	31.4723	+	Z-1002-F_Z-1002-S	30	30	30	56.4	56.4	56.4	58.6	0	323.31	25407000000	29	376	192170000	185920000	30736000	22798000	32813000	31373000	1.36275e+08	2.89947e+07	0.126105	0.20655	1.60585	0.0141866	-0.939246	0.521505		-3.50504	MCW3489283.1	MCW3489283.1	480	MCW3489283.1 hydroxylamine reductase [Dethiobacter alkaliphilus]
29.6953	30.3182	27.3858	30.6779	30.4592	30.7561			18	18	18	45.8	45.8	45.8	51.654	0	163.18	11389000000	25	148	147860000	169000000	6782700	21678000	24843000	22357000	107880900	2.29593e+07	0.0998293	0.163556	0.769536	0.148137	-1.49799	0.354047		-1.67118	MCW3489286.1	MCW3489286.1	481	MCW3489286.1 transglutaminase-like domain-containing protein [Dethiobacter alkaliphilus]
27.6279	27.84	27.3815	29.2279	29.2594	29.2673	+	Z-1002-F_Z-1002-S	22	22	22	42.1	42.1	42.1	59.917	0	121.18	2168700000	28	141	18473000	18853000	3030000	7969700	8138000	8726500	13452000	8.27807e+06	0.012448	0.0589706	3.59918	0.0031	-1.63507	0.321954		-12.2914	MCW3489290.1	MCW3489290.1	482	MCW3489290.1 propionyl-CoA carboxylase [Dethiobacter alkaliphilus]
28.0528	28.0827	28.6215	27.8574	27.8378	27.6283			29	29	29	31.9	31.9	31.9	94.311	0	177.78	5114400000	46	182	34341000	29589000	11303000	2301100	2324000	1730200	2.50777e+07	2.11843e+06	0.023206	0.0150911	1.1305	0.053594	0.477846	1.39266		2.40385	MCW3489292.1	MCW3489292.1	483	MCW3489292.1 leucine--tRNA ligase [Dethiobacter alkaliphilus]
26.5207	26.5777	26.8037	25.9817	25.9793	26.156	+	Z-1002-F_Z-1002-S	14	14	14	15.6	15.6	15.6	104.86	0	52.317	1182800000	34	53	15392000	13607000	2517900	1037100	1179100	829560	1.05056e+07	1.01525e+06	0.00972155	0.00723237	2.33023	0.00303318	0.595044	1.51052		5.70231	MCW3489298.1	MCW3489298.1	484	MCW3489298.1 UPF0182 family protein [Dethiobacter alkaliphilus]
24.2296	24.8068	22.9372	24.6354	24.3732	24.1152			6	6	6	39.2	39.2	39.2	16.36	0	23.536	137950000	7	16	9516800	7845400	248010	641980	582070	224810	5870070	482953	0.00543196	0.00344042	0.267688	0.667969	-0.383383	0.766638		-0.669395	MCW3489299.1	MCW3489299.1	485	MCW3489299.1 ribonuclease HI [Dethiobacter alkaliphilus]
27.6265	27.3806	26.5816	27.5425	27.2902	27.7356			21	21	21	27.8	27.8	27.8	91.123	0	140.08	1743800000	36	98	17055000	17064000	1764200	2668000	2774700	1856700	1.19611e+07	2.43313e+06	0.0110684	0.0173329	0.406451	0.461449	-0.3265	0.797469		-0.95817	MCW3489303.1	MCW3489303.1	486	MCW3489303.1 sugar phosphate nucleotidyltransferase [Dethiobacter alkaliphilus]
25.5904	25.7875	26.0278	24.8829	24.7718	23.0221	+	Z-1002-F_Z-1002-S	9	9	9	24.6	24.6	24.6	37.536	0	26.313	446010000	21	17	5749000	10128000	2322400	617230	564610	116400	6.06647e+06	432747	0.0056137	0.00308276	1.20315	0.0449338	1.57628	2.982		2.55997	MCW3489309.1	MCW3489309.1	487	MCW3489309.1 DNA polymerase III subunit delta [Dethiobacter alkaliphilus]
25.6689	25.2037	23.3559	26.8037	26.3773	26.8552	+	Z-1002-F_Z-1002-S	3	3	3	24.7	24.7	24.7	10.248	0	26.866	214220000	2	12	24449000	11635000	0	3502700	3607600	2821900	12028000	3.31073e+06	0.0111303	0.0235847	1.25775	0.0383553	-1.93589	0.26136		-2.6798	MCW3489310.1	MCW3489310.1	488	MCW3489310.1 30S ribosomal protein S20 [Dethiobacter alkaliphilus]
26.1666	25.976	26.4553	25.4468	25.1114	25.8897	+	Z-1002-F_Z-1002-S	9	9	9	19.5	19.5	19.5	67.365	0	57.68	546600000	27	26	8390500	8712800	1324300	343440	497500	392980	6.14253e+06	411307	0.00568409	0.00293003	1.26898	0.0365771	0.716682	1.6434		2.70474	MCW3489315.1	MCW3489315.1	489	MCW3489315.1 translation elongation factor 4 [Dethiobacter alkaliphilus]
28.163	28.0182	28.3468	27.9979	27.7969	28.0537			9	9	9	57.9	57.9	57.9	20.47	0	47.596	2345200000	9	59	96398000	101170000	23356000	8170400	9966000	8188800	7.36413e+07	8.77507e+06	0.0681452	0.062511	0.856279	0.115711	0.2265	1.16999		1.8423	MCW3489318.1	MCW3489318.1	491	MCW3489318.1 nucleotide exchange factor GrpE [Dethiobacter alkaliphilus]
29.3322	29.3327	29.1444	29.7333	29.8368	29.6085	+	Z-1002-F_Z-1002-S	40	40	40	50.7	50.7	50.7	66.085	0	323.31	16855000000	32	452	174570000	172180000	36600000	13728000	15710000	9971700	1.27783e+08	1.31366e+07	0.118246	0.0935811	2.1296	0.00437879	-0.456415	0.728795		-5.01339	MCW3489319.1	MCW3489319.1	492	MCW3489319.1 molecular chaperone DnaK [Dethiobacter alkaliphilus]
26.6761	26.6644	25.3406	25.8064	25.6087	25.251			10	10	10	23.5	23.5	23.5	41.282	0	33.893	690190000	14	33	23901000	20949000	2011800	1024100	779270	577860	15620600	793743	0.0144548	0.0056544	0.642238	0.216731	0.671635	1.59288		1.42267	MCW3489320.1	MCW3489320.1	493	MCW3489320.1 molecular chaperone DnaJ [Dethiobacter alkaliphilus]
25.3283	25.7469	25.6371	25.0847	25.1002	24.6205	+	Z-1002-F_Z-1002-S	7	7	7	25.2	25.2	25.2	34.64	0	27.513	380860000	20	19	5689600	5697200	1682500	320340	560360	132630	4.35643e+06	337777	0.00403129	0.00240622	1.4661	0.0192062	0.635616	1.5536		3.15981	MCW3489321.1	MCW3489321.1	494	MCW3489321.1 50S ribosomal protein L11 methyltransferase [Dethiobacter alkaliphilus]
26.9031	26.8676	27.4429	26.6927	26.6454	26.6349			10	10	10	26.5	26.5	26.5	48.462	0	27.989	968730000	16	31	10339000	41235000	3521900	1061300	956310	765550	18365300	927720	0.0169946	0.00660881	1.03877	0.070875	0.413539	1.33195		2.21163	MCW3489323.1	MCW3489323.1	496	MCW3489323.1 tRNA (N(6)-L-threonylcarbamoyladenosine(37)-C(2))-methylthiotransferase MtaB [Dethiobacter alkaliphilus]
28.6151	29.0097	28.4203	28.2593	29.0447	28.5029			4	4	4	54.5	54.5	54.5	11.789	0	35.541	2757600000	6	57	142780000	173600000	24732000	10792000	24986000	13851000	113704000	16543000	0.105218	0.117848	0.0982448	0.887264	0.0794245	1.0566		0.27415	MCW3489332.1	MCW3489332.1	498	MCW3489332.1 histidine triad nucleotide-binding protein [Dethiobacter alkaliphilus]
27.3938	27.1153	27.3623	27.4239	27.6006	27.4823			4	4	4	46.8	46.8	46.8	7.3076	0	17.857	683740000	2	27	110430000	77743000	38551000	8607300	20354000	13233000	7.55747e+07	1.40648e+07	0.0699342	0.100193	0.97047	0.0844565	-0.211834	0.863439		-2.0716	MCW3489333.1	MCW3489333.1	499	MCW3489333.1 30S ribosomal protein S21 [Dethiobacter alkaliphilus]
25.7653	25.5561	24.5416	26.2909	26.1239	25.7314			3	3	3	8.2	8.2	8.2	46.516	0	16.574	226900000	10	17	9061300	9384200	497340	1450800	1506800	790010	6314280	1.2492e+06	0.00584302	0.00889896	0.857233	0.115266	-0.761072	0.590058		-1.8442	MCW3489334.1	MCW3489334.1	500	MCW3489334.1 nodulation protein NfeD [Dethiobacter alkaliphilus]
30.4219	29.933	29.82	29.6732	29.7913	29.8903			20	20	20	59	59	59	34.816	0	289.01	25821000000	19	365	450090000	340420000	78355000	21700000	29134000	21492000	2.89622e+08	2.41087e+07	0.268006	0.171743	0.631209	0.222456	0.273345	1.20861		1.40119	MCW3489335.1	MCW3489335.1	501	MCW3489335.1 flotillin-like protein FloA [Dethiobacter alkaliphilus]
25.8413	27.0698	24.6941	26.1382	26.1013	26.6952			8	8	8	30.8	30.8	30.8	36.982	0	31.438	552780000	18	26	5675000	19473000	371530	604330	564200	309740	8506510	492757	0.00787163	0.00351026	0.246008	0.694497	-0.443204	0.7355		-0.622179	MCW3489339.1	MCW3489339.1	502	MCW3489339.1 PhoH family protein [Dethiobacter alkaliphilus]
25.666	26.1182	26.4599	25.936	25.7123	26.0547			14	14	14	20.5	20.5	20.5	78.937	0	72.921	641330000	29	42	6553200	7931200	1815900	1106100	909270	606690	5.43343e+06	874020	0.00502791	0.00622627	0.290804	0.63286	0.18038	1.13318		0.718985	MCW3489340.1	MCW3489340.1	503	MCW3489340.1 HDIG domain-containing protein [Dethiobacter alkaliphilus]
27.3427	27.2019	26.4105	26	25.9519	25.757	+	Z-1002-F_Z-1002-S	2	2	2	15.6	15.6	15.6	15.314	0	4.3479	386300000	5	8	24170000	22905000	13767000	902090	872270	808020	2.02807e+07	860793	0.018767	0.00613204	1.6479	0.0130697	1.08204	2.11703		3.61304	MCW3489341.1	MCW3489341.1	504	MCW3489341.1 rRNA maturation RNase YbeY [Dethiobacter alkaliphilus]
26.2123	25.7171	26.6946	24.9616	24.8898	24.7892	+	Z-1002-F_Z-1002-S	12	12	12	36	36	36	38.658	0	54.902	867410000	22	50	19537000	11788000	5523700	782530	762290	393570	12282900	646130	0.0113662	0.00460284	2.00957	0.00590164	1.32781	2.51022		4.63342	MCW3489343.1	MCW3489343.1	505	MCW3489343.1 DUF881 domain-containing protein [Dethiobacter alkaliphilus]
28.0153	27.7927	27.5721	25.5122	25.5601	25.7991	+	Z-1002-F_Z-1002-S	2	2	2	15.5	15.5	15.5	14.03	0	9.6609	804100000	5	14	57839000	49030000	11512000	2123600	1888000	1299800	3.94603e+07	1.77047e+06	0.0365152	0.0126123	3.81284	0.00442857	2.16953	4.49877		13.9333	MCW3489344.1	MCW3489344.1	506	MCW3489344.1 cytidine deaminase [Dethiobacter alkaliphilus]
25.7866	25.6845	23.8303	25.9143	26.2795	25.6128			5	5	5	24.2	24.2	24.2	33.569	0	27.333	276230000	14	15	6558000	6593600	137060	503650	797260	426780	4.42955e+06	575897	0.00409896	0.00410252	0.557276	0.28653	-0.835052	0.560563		-1.25697	MCW3489346.1	MCW3489346.1	507	MCW3489346.1 GTPase Era [Dethiobacter alkaliphilus]
27.936	27.696	28.356	27.0484	27.1011	27.8457			10	10	10	37.3	37.3	37.3	33.89	0	42.741	1481400000	16	45	33165000	32169000	5140300	1955900	3337100	3710400	2.34914e+07	3.00113e+06	0.0217382	0.0213792	0.967278	0.0843135	0.664282	1.58478		2.06511	MCW3489349.1	MCW3489349.1	508	MCW3489349.1 glycine--tRNA ligase subunit alpha [Dethiobacter alkaliphilus]
27.5275	27.5417	28.6165	27.3948	27.5051	27.3677			23	23	23	34.7	34.7	34.7	76.752	0	125.5	3073600000	39	124	26983000	27695000	7299500	1240500	2322400	1582700	2.06592e+07	1715200	0.0191173	0.0122186	0.580218	0.266132	0.472698	1.3877		1.30179	MCW3489350.1	MCW3489350.1	509	MCW3489350.1 glycine--tRNA ligase subunit beta [Dethiobacter alkaliphilus]
26.0788	26.3963	25.6332	25.8773	26.0174	26.0766			8	8	8	30.9	30.9	30.9	30.952	0	35.116	331630000	12	25	10550000	11212000	590970	1416500	1690300	1001700	7450990	1369500	0.00689489	0.00975592	0.0696621	0.91832	0.0456371	1.03214		0.19923	MCW3489352.1	MCW3489352.1	511	MCW3489352.1 kinase/pyrophosphorylase [Dethiobacter alkaliphilus]
28.6015	28.7135	28.0686	28.2049	28.1225	28.3249			38	38	38	52.7	52.7	52.7	98.049	0	271.23	9899600000	47	318	66956000	70164000	14211000	4427600	5022200	4569300	5.04437e+07	4.67303e+06	0.0466788	0.0332893	0.515429	0.329247	0.24375	1.18407		1.17493	MCW3489353.1	MCW3489353.1	512	MCW3489353.1 pyruvate, phosphate dikinase [Dethiobacter alkaliphilus]
26.019	26.0855	27.8987	23.5773	23.8997	23.3715	+	Z-1002-F_Z-1002-S	6	6	6	21.2	21.2	21.2	41.84	0	20.079	512600000	17	14	9773400	7826800	6842700	118380	334170	140670	8.14763e+06	197740	0.00753954	0.00140864	2.06563	0.00509966	3.05162	8.29141		4.80805	MCW3489354.1	MCW3489354.1	513	MCW3489354.1 D-alanyl-D-alanine carboxypeptidase [Dethiobacter alkaliphilus]
26.7667	27.7058	28.3716	28.5849	27.9037	28.2856			12	12	12	47.2	47.2	47.2	26.461	0	81.041	1759900000	14	49	36430000	32544000	7326500	4708800	4673000	5524500	25433500	4.96877e+06	0.0235353	0.0353961	0.565258	0.279263	-0.643351	0.640224		-1.27258	MCW3489355.1	MCW3489355.1	514	MCW3489355.1 response regulator transcription factor [Dethiobacter alkaliphilus]
24.5259	24.3078	24.9391	24.5194	24.6955	24.4541			5	5	5	10.4	10.4	10.4	65.119	0	14.95	172260000	24	11	1850700	1932800	582010	276610	293420	157690	1455170	242573	0.00134656	0.00172802	0.0603791	0.926995	0.034598	1.02427		0.174154	MCW3489356.1	MCW3489356.1	515	MCW3489356.1 cell wall metabolism sensor histidine kinase WalK [Dethiobacter alkaliphilus]
24.8831	24.9787	26.2693	25.0594	24.9415	24.5419			8	8	8	24.4	24.4	24.4	37.911	0	32.13	295970000	18	30	6597700	4018000	2900600	539500	555900	376070	4.50543e+06	490490	0.00416917	0.00349411	0.486458	0.361853	0.529432	1.44336		1.11783	MCW3489357.1	MCW3489357.1	516	MCW3489357.1 deoxyguanosinetriphosphate triphosphohydrolase [Dethiobacter alkaliphilus]
25.2199	25.4383	25.5827	24.6459	24.6812	24.7424	+	Z-1002-F_Z-1002-S	9	9	9	16.4	16.4	16.4	68.243	0	31.407	287920000	33	21	1808200	3471600	1424200	173950	162980	73759	2.23467e+06	136896	0.00206788	0.00097521	2.57087	0.00138365	0.723819	1.65155		6.62923	MCW3489358.1	MCW3489358.1	517	MCW3489358.1 DNA primase [Dethiobacter alkaliphilus]
28.6887	29.2141	28.3493	27.9756	28.2751	28.2437			13	13	13	32.5	32.5	32.5	42.66	0	142.86	4446300000	17	75	80306000	93746000	13359000	4506200	5319400	3952200	6.24703e+07	4592600	0.0578079	0.0327164	1.02284	0.0739211	0.585905	1.50098		2.17876	MCW3489359.1	MCW3489359.1	518	MCW3489359.1 RNA polymerase sigma factor RpoD [Dethiobacter alkaliphilus]
24.8611	25.3278	23.148	25.7486	25.5454	25.5178			7	7	7	34.6	34.6	34.6	17.334	0	14.654	149510000	14	16	3917300	2158200	180750	944770	735620	525140	2.08542e+06	735177	0.00192977	0.00523719	0.803282	0.133119	-1.15832	0.448035		-1.73751	MCW3489360.1	MCW3489360.1	519	MCW3489360.1 hypothetical protein OMD50_04400 [Dethiobacter alkaliphilus]
24.8342	24.6135	24.5311	24.7151	24.9702	24.4856			7	7	7	19.9	19.9	19.9	47.049	0	27.515	256020000	24	25	3014400	3895700	142920	338220	341040	276300	2.35101e+06	318520	0.00217554	0.00226904	0.142523	0.831933	-0.0640659	0.956564		-0.384407	MCW3489364.1	MCW3489364.1	521	MCW3489364.1 nickel-dependent lactate racemase [Dethiobacter alkaliphilus]
24.1229	24.8232	25.6049	24.7448	25.1684	25.4647			3	3	3	4.6	4.6	4.6	49.451	0	5.0636	77434000	6	9	693870	1442200	1912800	647670	854000	881870	1.34962e+06	794513	0.0012489	0.00565988	0.226372	0.719593	-0.275655	0.826075		-0.57875	MCW3489366.1	MCW3489366.1	522	MCW3489366.1 purine/pyrimidine permease [Dethiobacter alkaliphilus]
24.559	24.4306	23.8163	25.0171	24.8399	25.1764	+	Z-1002-F_Z-1002-S	2	2	2	11	11	11	26.543	0	10.978	96360000	12	8	868390	759420	418000	222040	199140	240860	681937	220680	0.000631041	0.00157206	1.39113	0.0251343	-0.742462	0.597718		-2.98264	MCW3489367.1	MCW3489367.1	523	MCW3489367.1 class I SAM-dependent methyltransferase [Dethiobacter alkaliphilus]
28.3413	28.2814	29.2802	26.5249	26.6999	26.9543	+	Z-1002-F_Z-1002-S	7	7	7	23.7	23.7	23.7	40.661	0	50.246	1209700000	21	21	21781000	23771000	8139200	920760	984910	950040	1.78971e+07	951903	0.0165613	0.00678108	2.27477	0.00285714	1.90795	3.75275		5.50473	MCW3489368.1	MCW3489368.1	524	MCW3489368.1 Nif3-like dinuclear metal center hexameric protein [Dethiobacter alkaliphilus]
25.5114	25.7335	25.5408	25.1931	25.3405	25.3175	+	Z-1002-F_Z-1002-S	10	10	10	37	37	37	27.05	0	25.446	425590000	13	22	13739000	11601000	2366400	791360	1096700	738810	9.23547e+06	875623	0.00854618	0.00623769	1.69555	0.0121412	0.311565	1.24105		3.7379	MCW3489369.1	MCW3489369.1	525	MCW3489369.1 hypothetical protein OMD50_04445 [Dethiobacter alkaliphilus]
27.7611	28.0966	25.2845	27.6596	27.031	27.5797			7	7	7	65.3	65.3	65.3	13.537	0	34.248	1812000000	10	44	78082000	57411000	656300	2734100	1856200	1392100	45383100	1.99413e+06	0.041996	0.0142056	0.154787	0.815681	-0.376019	0.770561		-0.413888	MCW3489371.1	MCW3489371.1	526	MCW3489371.1 DUF2294 domain-containing protein [Dethiobacter alkaliphilus]
25.3831	24.4208	23.8759	23.5956	23.3906	23.2601	+	Z-1002-F_Z-1002-S	4	4	4	22.2	22.2	22.2	23.791	0	16.2	185730000	10	7	6781000	7898700	1088200	127560	123630	59913	5.25597e+06	103701	0.00486369	0.000738736	1.19204	0.0459562	1.14448	2.21067		2.53586	MCW3489375.1	MCW3489375.1	528	MCW3489375.1 2-oxoacid:acceptor oxidoreductase family protein [Dethiobacter alkaliphilus]
25.112	24.747	22.4991	25.522	25.25	25.6948			5	5	5	14	14	14	46.534	0	10.028	223420000	25	17	3294600	2789000	382150	322860	298960	236720	2155250	286180	0.00199439	0.00203866	0.761661	0.151186	-1.36956	0.387008		-1.65574	MCW3489382.1	MCW3489382.1	530	MCW3489382.1 HD domain-containing protein [Dethiobacter alkaliphilus]
27.2912	27.2278	27.9922	27.5477	27.5271	27.4771			32	29	29	40	38.2	38.2	96.646	0	150.09	1704900000	52	105	8744600	9328200	3918600	2112400	2171700	1878100	7.33047e+06	2.05407e+06	0.00678336	0.0146326	0.0183211	0.976944	-0.0135479	0.990653		-0.0551127	MCW3489384.1	MCW3489384.1	531	MCW3489384.1 ATP-dependent chaperone ClpB [Dethiobacter alkaliphilus]
26.5256	25.4275	23.8275	24.3176	24.3498	25.2708			6	6	6	9.7	9.7	9.7	69.959	0	11.85	252940000	22	9	7474500	3113700	400270	141930	163530	203450	3.66282e+06	169637	0.00338945	0.00120844	0.295122	0.627203	0.61413	1.53063		0.72817	MCW3489385.1	MCW3489385.1	532	MCW3489385.1 hypothetical protein OMD50_04530 [Dethiobacter alkaliphilus]
26.4168	26.606	27.148	25.6	25.4275	25.5273	+	Z-1002-F_Z-1002-S	17	17	17	27.5	27.5	27.5	64.267	0	60.409	827010000	29	47	6507100	9187500	3438800	976340	1052300	1036100	6377800	1021580	0.0059018	0.00727744	2.23393	0.00408439	1.20533	2.3059		5.36281	MCW3489387.1	MCW3489387.1	533	MCW3489387.1 nucleoside kinase [Dethiobacter alkaliphilus]
24.8608	25.7331	23.9903	23.8405	23.8589	23.6513			7	7	7	22.9	22.9	22.9	35.081	0	24.338	230700000	13	15	5373100	5078800	142680	329740	240700	245960	3.53153e+06	272133	0.00326795	0.0019386	0.996135	0.0783329	1.07784	2.11087		2.12394	MCW3489388.1	MCW3489388.1	534	MCW3489388.1 cysteine synthase [Dethiobacter alkaliphilus]
28.3578	28.8398	28.752	29.3394	29.4213	29.15	+	Z-1002-F_Z-1002-S	10	10	10	72	72	72	18.627	0	118.85	5921400000	12	160	107220000	131320000	47638000	22081000	23495000	15852000	9.53927e+07	20476000	0.0882731	0.145865	1.74754	0.0114541	-0.653675	0.635659		-3.8772	MCW3489389.1	MCW3489389.1	535	MCW3489389.1 ferritin family protein [Dethiobacter alkaliphilus]
24.8125	25.2163	23.6305	25.4901	25.5465	25.2905			6	6	6	21.6	21.6	21.6	35.872	0	19.305	134770000	15	19	2979600	1184900	195580	648510	669240	407930	1453360	575227	0.00134489	0.00409775	0.857468	0.115255	-0.88926	0.539891		-1.84466	MCW3489390.1	MCW3489390.1	536	MCW3489390.1 50S ribosome-binding GTPase [Dethiobacter alkaliphilus]
28.694	28.7894	28.964	28.5036	28.4942	28.4784	+	Z-1002-F_Z-1002-S	24	24	24	48	48	48	68.508	0	275.35	9594100000	31	234	84425000	89667000	23827000	6366300	7208000	5131900	65973000	6235400	0.0610492	0.0444192	1.81997	0.0102949	0.323759	1.25159		4.07691	MCW3489391.1	MCW3489391.1	537	MCW3489391.1 aconitate hydratase [Dethiobacter alkaliphilus]
26.0202	26.6096	26.2951	25.3891	25.2568	25.0644	+	Z-1002-F_Z-1002-S	7	7	7	49.4	49.4	49.4	17.087	0	23.565	428930000	8	22	20139000	13217000	4548900	1380800	837600	763780	1.2635e+07	994060	0.011692	0.0070814	2.27514	0.00286996	1.07156	2.1017		5.50602	MCW3489392.1	MCW3489392.1	538	MCW3489392.1 hypothetical protein OMD50_04565 [Dethiobacter alkaliphilus]
27.2512	26.9147	23.5055	27.7658	27.8001	27.9623			8	8	8	51.7	51.7	51.7	19.442	0	42.081	1334500000	8	48	42332000	43843000	6181100	7318100	9002200	8582000	3.07854e+07	8.30077e+06	0.0284877	0.0591323	0.748334	0.15647	-1.95228	0.258407		-1.62963	MCW3489393.1	MCW3489393.1	539	MCW3489393.1 ferritin-like domain-containing protein [Dethiobacter alkaliphilus]
29.6138	29.463	30.0212	30.0598	29.9787	29.8955			18	18	18	69.4	69.4	69.4	30.35	0	319.02	12629000000	19	251	214180000	205220000	51190000	23447000	27918000	20614000	1.56863e+08	23993000	0.145156	0.170919	0.737228	0.162773	-0.278685	0.824342		-1.60791	MCW3489394.1	MCW3489394.1	540	MCW3489394.1 methyl-accepting chemotaxis protein [Dethiobacter alkaliphilus]
27.3925	27.2262	26.2434	24.9281	25.087	24.993	+	Z-1002-F_Z-1002-S	8	8	8	44.3	44.3	44.3	26.493	0	35.937	1281200000	12	34	50566000	45216000	5656600	578920	805960	504640	3.38129e+07	629840	0.0312893	0.0044868	2.24415	0.00360684	1.95133	3.86731		5.39805	MCW3489395.1	MCW3489395.1	541	MCW3489395.1 4Fe-4S binding protein [Dethiobacter alkaliphilus]
25.4889	25.264	26.2285	22.3305	23.7123	23.8113	+	Z-1002-F_Z-1002-S	5	5	5	23.5	23.5	23.5	26.112	0	16.266	284710000	9	12	15200000	8502000	3666200	245750	200660	197100	9.12273e+06	214503	0.00844186	0.00152806	1.87881	0.00926496	2.37579	5.19021		4.24424	MCW3489396.1	MCW3489396.1	542	MCW3489396.1 YkgJ family cysteine cluster protein [Dethiobacter alkaliphilus]
26.5071	26.6414	26.8097	26.5763	26.7817	26.7297			15	15	15	38	38	38	49.329	0	103.49	2112000000	27	90	23655000	23062000	4699100	1956200	2142200	1726200	17138700	1.94153e+06	0.0158596	0.0138309	0.150349	0.819715	-0.0431767	0.970516		-0.403268	MCW3489399.1	MCW3489399.1	543	MCW3489399.1 CoA-disulfide reductase [Dethiobacter alkaliphilus]
28.7206	28.461	30.7126	27.0181	26.7117	26.2943	+	Z-1002-F_Z-1002-S	5	5	5	24.3	24.3	24.3	27.32	0	54.754	2645700000	7	39	79428000	60070000	89757000	3157700	2396800	1908100	7.64183e+07	2.48753e+06	0.0707149	0.0177205	1.61872	0.0136507	2.62336	6.16184		3.5379	MCW3489401.1	MCW3489401.1	544	MCW3489401.1 hypothetical protein OMD50_04610 [Dethiobacter alkaliphilus]
28.2822	28.6571	26.5267	29.3059	29.2519	29.0018			8	8	8	21.2	21.2	21.2	39.011	0	81.923	519220000	15	25	4965800	8109000	573790	1597000	1812500	1166200	4549530	1.52523e+06	0.00420998	0.0108653	0.963358	0.0847968	-1.3645	0.388369		-2.05715	MCW3489402.1	MCW3489402.1	545	MCW3489402.1 hypothetical protein OMD50_04615 [Dethiobacter alkaliphilus]
29.9874	30.0642	29.5201	30.5293	30.3685	30.0906			2	2	2	25.8	25.8	25.8	6.9909	0	46.891	3784500000	1	44	1252100000	1040400000	240360000	177790000	158090000	105870000	8.44287e+08	147250000	0.781274	1.04897	1.04186	0.0699259	-0.472221	0.720854		-2.21803	MCW3489403.1	MCW3489403.1	546	MCW3489403.1 DUF1858 domain-containing protein [Dethiobacter alkaliphilus]
24.4321	25.8355	26.2558	25.1537	25.1943	24.7635			8	8	8	19.9	19.9	19.9	49.794	0	20.284	361700000	23	15	5248100	6502000	1356900	254870	265060	204090	4369000	241340	0.00404292	0.00171924	0.342831	0.553964	0.470599	1.38569		0.828186	MCW3489404.1	MCW3489404.1	547	MCW3489404.1 MBL fold metallo-hydrolase [Dethiobacter alkaliphilus]
26.199	26.1942	26.0421	28.7735	28.8241	29.2851	+	Z-1002-F_Z-1002-S	23	23	23	35.8	35.8	35.8	68.162	0	131.57	1784400000	32	139	9187300	9408900	2448600	7305700	8495600	9258100	7.01493e+06	8.35313e+06	0.00649138	0.0595053	4.10175	0.00826667	-2.8158	0.142024		-16.4943	MCW3489412.1	MCW3489412.1	549	MCW3489412.1 aldehyde ferredoxin oxidoreductase family protein [Dethiobacter alkaliphilus]
25.7145	25.6704	25.4933	29.0065	28.7128	29.3468	+	Z-1002-F_Z-1002-S	14	14	14	33.1	33.1	33.1	40.418	0	114.82	898400000	14	78	10338000	6724700	1896100	10817000	13025000	11318000	6319600	11720000	0.00584794	0.0834899	4.19256	0.0112727	-3.39599	0.0949959		-17.39	MCW3489414.1	MCW3489414.1	550	MCW3489414.1 iron-containing alcohol dehydrogenase [Dethiobacter alkaliphilus]
26.7025	26.9036	27.9455	31.1215	31.0274	31.0979	+	Z-1002-F_Z-1002-S	10	10	10	32.6	32.6	32.6	37.066	0	251.34	4730200000	11	135	33019000	30239000	16275000	66287000	76286000	86853000	26511000	7.64753e+07	0.0245324	0.544788	3.26578	0.00206667	-3.89839	0.0670607		-10.0927	MCW3489415.1	MCW3489415.1	551	MCW3489415.1 TRAP transporter substrate-binding protein [Dethiobacter alkaliphilus]
24.2768	23.2956	24.6779	23.1296	21.6709	21.941	+	Z-1002-F_Z-1002-S	3	3	3	11.9	11.9	11.9	29.622	0	9.787	74481000	14	6	3185600	1288300	846260	0	0	0	1.77339e+06	0	0.00164103	0	1.40777	0.0240829	1.83626	3.57083		3.02152	MCW3489421.1	MCW3489421.1	552	MCW3489421.1 ATP-binding cassette domain-containing protein [Dethiobacter alkaliphilus]
23.2413	23.3209	22.5109	23.2812	23.0671	22.8147			2	2	2	14.6	14.6	14.6	15.393	0.0058514	2.4724	17166000	8	4	872810	745270	0	215540	192090	120000	539360	175877	0.000499105	0.00125289	0.0348384	0.957786	-0.0299638	0.979445		-0.103007	MCW3489432.1	MCW3489432.1	555	MCW3489432.1 hypothetical protein OMD50_04765 [Dethiobacter alkaliphilus]
24.9949	25.1675	26.4075	25.6401	25.3935	25.7338			5	5	5	23	23	23	30.394	0	31.998	319750000	7	35	10094000	12296000	5363000	2096300	1815300	1180100	9251000	1.69723e+06	0.00856056	0.0120906	0.0495111	0.938173	-0.0658429	0.955387		-0.144283	MCW3489438.1	MCW3489438.1	556	MCW3489438.1 DUF4198 domain-containing protein [Dethiobacter alkaliphilus]
26.1577	23.5361	27.3608	22.2083	21.5052	21.4025	+	Z-1002-F_Z-1002-S	3	3	3	9.8	9.8	9.8	32.141	0	10.852	305720000	7	10	25744000	5442600	12183000	106580	124330	73263	1.44565e+07	101391	0.0133776	0.00072228	1.57978	0.0141417	3.97954	15.7747		3.43907	MCW3489439.1	MCW3489439.1	557	MCW3489439.1 DUF4198 domain-containing protein [Dethiobacter alkaliphilus]
25.1393	25.243	24.8397	24.7671	24.8388	24.3812			5	5	5	21.4	21.4	21.4	21.475	0	17.361	311610000	12	17	10029000	13604000	793170	615170	643930	283250	8.14206e+06	514117	0.00753438	0.00366242	1.036	0.0710822	0.411611	1.33017		2.20591	MCW3489455.1	MCW3489455.1	560	MCW3489455.1 TetR/AcrR family transcriptional regulator [Dethiobacter alkaliphilus]
26.8811	26.3388	24.4973	25.1831	24.6748	25.5994			3	3	3	36.5	36.5	36.5	11.208	0	9.7688	655870000	4	18	60717000	50138000	2514400	2321700	2417300	1274900	37789800	2.00463e+06	0.0349694	0.0142804	0.416839	0.445447	0.753272	1.68561		0.979103	MCW3489456.1	MCW3489456.1	561	MCW3489456.1 cupin domain-containing protein [Dethiobacter alkaliphilus]
24.558	24.7961	22.8833	24.9802	24.9264	24.8637			4	4	4	6.8	6.8	6.8	68.712	0	13.782	116030000	34	7	1495900	1470400	0	148490	139740	158070	988767	148767	0.000914971	0.00105977	0.630923	0.222704	-0.844282	0.556988		-1.40063	MCW3489460.1	MCW3489460.1	562	MCW3489460.1 glycoside hydrolase family 125 protein [Dethiobacter alkaliphilus]
24.5619	24.6929	24.0326	25.108	25.1391	25.4582	+	Z-1002-F_Z-1002-S	2	2	2	7.6	7.6	7.6	38.921	0	17.709	139340000	17	9	1625400	1712600	163920	222910	238480	187260	1.16731e+06	216217	0.00108019	0.00154027	1.60091	0.0140645	-0.805984	0.571972		-3.49248	MCW3489462.1	MCW3489462.1	563	MCW3489462.1 carbon-nitrogen hydrolase family protein [Dethiobacter alkaliphilus]
26.1509	26.2133	26.7383	26.41	26.412	26.3999			11	11	11	25	25	25	56.446	0	66.392	655910000	27	56	6786100	8587300	1533900	958430	1259400	1032900	5.63577e+06	1.08358e+06	0.00521515	0.00771909	0.075025	0.912991	-0.0397847	0.9728		-0.213542	MCW3489464.1	MCW3489464.1	565	MCW3489464.1 diguanylate cyclase [Dethiobacter alkaliphilus]
24.9006	25.3661	25.7083	24.9938	24.694	24.7164			4	4	4	55.8	55.8	55.8	13.369	0	39.904	259350000	6	12	10325000	17115000	2535100	242080	139160	147750	9991700	176330	0.00924598	0.00125612	0.968821	0.084542	0.523605	1.43754		2.06825	MCW3489466.1	MCW3489466.1	566	MCW3489466.1 YckD family protein [Dethiobacter alkaliphilus]
27.0055	27.5846	27.0419	26.4467	26.658	26.2944	+	Z-1002-F_Z-1002-S	6	6	6	23	23	23	25.668	0	20.631	1022500000	11	33	34529000	29854000	3626800	1847300	2419800	1410600	2.26699e+07	1.89257e+06	0.020978	0.0134821	1.58951	0.0144426	0.744285	1.67514		3.4636	MCW3489467.1	MCW3489467.1	567	MCW3489467.1 response regulator transcription factor [Dethiobacter alkaliphilus]
25.9798	26.1738	25.9688	25.7917	25.3661	24.9829	+	Z-1002-F_Z-1002-S	13	13	13	32.6	32.6	32.6	50.793	0	29.079	645390000	25	33	13638000	7482800	1539500	734860	634080	255530	7.55343e+06	541490	0.00698969	0.00385742	1.27569	0.0358865	0.660555	1.58069		2.71968	MCW3489469.1	MCW3489469.1	569	MCW3489469.1 L-seryl-tRNA(Sec) selenium transferase [Dethiobacter alkaliphilus]
25.8597	25.6191	25.8979	24.739	24.6445	24.4989	+	Z-1002-F_Z-1002-S	11	11	11	21.2	21.2	21.2	70.797	0	47.117	576540000	35	37	7251700	3574100	985330	250830	308700	216560	3.93704e+06	258697	0.00364321	0.00184288	3.31983	0.00225455	1.16475	2.24195		10.4219	MCW3489470.1	MCW3489470.1	570	MCW3489470.1 selenocysteine-specific translation elongation factor [Dethiobacter alkaliphilus]
27.6036	27.1115	28.2372	26.1001	26.3575	26.5065	+	Z-1002-F_Z-1002-S	8	8	8	31.6	31.6	31.6	35.892	0	41.846	990240000	20	23	4377100	7632700	2869200	429850	567030	307850	4.95967e+06	434910	0.00458951	0.00309817	1.73137	0.0115892	1.32937	2.51292		3.83353	MCW3489471.1	MCW3489471.1	571	MCW3489471.1 selenide, water dikinase SelD [Dethiobacter alkaliphilus]
25.6691	25.625	26.323	24.0523	23.9701	24.3151	+	Z-1002-F_Z-1002-S	6	6	6	9.5	9.5	9.5	70.362	0	11.859	336630000	27	11	4875600	4679000	1679600	183760	168520	74886	3.74473e+06	142389	0.00346525	0.00101434	2.678	0.00165414	1.75988	3.38669		7.08157	MCW3489474.1	MCW3489474.1	572	MCW3489474.1 LCP family protein [Dethiobacter alkaliphilus]
23.9599	24.7028	22.7413	25.7697	25.6731	25.9775	+	Z-1002-F_Z-1002-S	7	7	7	16.4	16.4	16.4	53.719	0	10.124	78612000	24	12	260420	897370	499130	461110	555770	601710	552307	539530	0.000511086	0.00384346	1.59002	0.0144733	-2.00544	0.24906		-3.46489	MCW3489498.1	MCW3489498.1	575	MCW3489498.1 aspartate aminotransferase family protein [Dethiobacter alkaliphilus]
28.1938	28.1465	24.3689	28.7052	28.4245	28.6561			13	13	13	22.6	22.6	22.6	60.84	0	45.814	2087800000	27	42	26563000	27909000	17528000	1534200	1476600	1059700	24000000	1.35683e+06	0.0222088	0.00966569	0.595878	0.250858	-1.69221	0.309452		-1.33235	MCW3489500.1	MCW3489500.1	576	MCW3489500.1 aldehyde ferredoxin oxidoreductase [Dethiobacter alkaliphilus]
25.3637	25.6112	26.4026	24.8077	24.4258	24.3272	+	Z-1002-F_Z-1002-S	5	5	5	17.6	17.6	17.6	26.539	0	12.695	493260000	14	23	12434000	11424000	5674200	565400	608430	257080	9.84407e+06	476970	0.00910936	0.0033978	1.67292	0.0123586	1.27227	2.41542		3.67826	MCW3489502.1	MCW3489502.1	577	MCW3489502.1 response regulator transcription factor [Dethiobacter alkaliphilus]
24.4478	24.918	24.4432	24.2281	24.1871	24.1997	+	Z-1002-F_Z-1002-S	7	7	7	10.5	10.5	10.5	84.336	0	27.812	187100000	33	15	1412800	2362700	525200	156760	144000	96405	1.43357e+06	132388	0.00132657	0.000943096	1.18474	0.0475389	0.398057	1.31773		2.52006	MCW3489503.1	MCW3489503.1	578	MCW3489503.1 ATP-binding protein [Dethiobacter alkaliphilus]
26.9807	27.5732	25.446	25.0257	24.2413	22.9072	+	Z-1002-F_Z-1002-S	3	3	3	8.5	8.5	8.5	36.091	0	6.3561	422400000	19	9	5223200	14244000	2007400	142490	151210	77105	7158200	123602	0.00662395	0.000880503	1.37526	0.0267839	2.60857	6.099		2.94581	MCW3489504.1;MCW3489155.1	MCW3489504.1;MCW3489155.1	579	MCW3489504.1 GTP 3,8-cyclase MoaA [Dethiobacter alkaliphilus];MCW3489155.1 GTP 3,8-cyclase MoaA [Dethiobacter alkaliphilus]
27.5078	27.6566	26.8198	28.3967	28.412	28.3065	+	Z-1002-F_Z-1002-S	4	3	3	32.4	27.6	27.6	15.971	0	31.88	800660000	7	19	36742000	45047000	1142300	5717200	7124400	5074900	2.76438e+07	5.97217e+06	0.0255806	0.042544	1.79849	0.0115183	-1.04366	0.485094		-4.01697	MCW3489505.1	MCW3489505.1	580	MCW3489505.1 MOSC domain-containing protein [Dethiobacter alkaliphilus]
26.6937	28.0898	24.3805	27.2406	29.2763	28.5448			3	3	3	9.9	9.9	9.9	41.107	0	5.784	537120000	22	7	3202100	16272000	0	182890	2397500	2360500	6.49137e+06	1.64696e+06	0.00600689	0.0117325	0.729236	0.167903	-1.96594	0.255973		-1.59229	MCW3489507.1	MCW3489507.1	581	MCW3489507.1 NAD(P)/FAD-dependent oxidoreductase [Dethiobacter alkaliphilus]
26.2778	26.2267	24.9985	25.123	24.8325	24.7679			7	7	7	36.2	36.2	36.2	23.229	0	22.317	366930000	16	15	11903000	7923700	561940	507750	490000	394480	6.79621e+06	464077	0.00628898	0.00330595	1.00581	0.0768278	0.926554	1.90073		2.14374	MCW3489522.1	MCW3489522.1	585	MCW3489522.1 response regulator transcription factor [Dethiobacter alkaliphilus]
27.6292	28.043	27.324	27.3784	27.3945	27.5188			22	22	22	50.7	50.7	50.7	46.744	0	123.25	4803300000	27	147	47202000	56792000	8438700	4158800	4431600	4204300	3.74776e+07	4264900	0.0346805	0.0303819	0.478596	0.371289	0.234814	1.17676		1.10228	MCW3489531.1	MCW3489531.1	587	MCW3489531.1 4Fe-4S binding protein [Dethiobacter alkaliphilus]
30.913	30.9602	28.6014	31.0625	31.016	30.7799			14	14	14	81.6	81.6	81.6	15.756	0	183.82	16456000000	11	215	451110000	448760000	44824000	58894000	86698000	37474000	314898000	61022000	0.291396	0.434703	0.434342	0.427106	-0.794549	0.576524		-1.01422	MCW3489532.1	MCW3489532.1	588	MCW3489532.1 universal stress protein [Dethiobacter alkaliphilus]
28.9362	29.4695	29.0076	29.6317	29.4216	29.3662			12	12	12	83.1	83.1	83.1	15.085	0	124.14	4881600000	10	104	177520000	183970000	29287000	23444000	23310000	15314000	130259000	2.06893e+07	0.120537	0.147385	0.838065	0.12033	-0.335384	0.792573		-1.80619	MCW3489533.1	MCW3489533.1	589	MCW3489533.1 universal stress protein [Dethiobacter alkaliphilus]
25.1088	24.7674	25.7166	24.6334	24.9942	24.4949			5	5	5	33.3	33.3	33.3	16.352	0	10.791	216930000	7	13	12533000	9998100	2934700	791400	1063800	363350	8488600	739517	0.00785506	0.0052681	0.710699	0.176732	0.49011	1.40455		1.55609	MCW3489536.1	MCW3489536.1	591	MCW3489536.1 hypothetical protein OMD50_05290 [Dethiobacter alkaliphilus]
25.3661	25.7257	26.1383	25.6633	25.2866	25.7301			5	5	5	34.5	34.5	34.5	16.075	0	16.636	318780000	8	23	14361000	14709000	2430500	1408400	1162500	511680	1.05002e+07	1.02753e+06	0.00971649	0.0073198	0.281428	0.647954	0.183364	1.13553		0.69896	MCW3489538.1	MCW3489538.1	592	MCW3489538.1 CBS domain-containing protein [Dethiobacter alkaliphilus]
23.0394	23.4342	23.3836	24.6777	24.8538	24.7271	+	Z-1002-F_Z-1002-S	5	5	5	8.5	8.5	8.5	57.706	0	15.53	65142000	12	12	2020600	995690	544040	454720	606890	410150	1.18678e+06	490587	0.0010982	0.0034948	3.39492	0.00253061	-1.46714	0.361699		-10.896	MCW3489539.1	MCW3489539.1	593	MCW3489539.1 peptide-binding protein [Dethiobacter alkaliphilus]
25.7221	25.6387	25.8795	25.7403	25.3967	25.314			12	12	12	28.9	28.9	28.9	61.238	0	29.055	463550000	29	34	5633200	5382500	1524800	507150	838140	504820	4.18017e+06	616703	0.00386818	0.00439322	0.821279	0.125797	0.263084	1.20004		1.773	MCW3489544.1	MCW3489544.1	594	MCW3489544.1 DUF885 domain-containing protein [Dethiobacter alkaliphilus]
25.1104	25.2863	23.0416	24.3316	24.025	24.3202			7	7	7	25.7	25.7	25.7	32.552	0	34.807	208170000	19	12	3606700	5894700	775140	317480	163140	199140	3.42551e+06	226587	0.00316985	0.00161414	0.127952	0.84957	0.253825	1.19236		0.348817	MCW3489546.1	MCW3489546.1	596	MCW3489546.1 bifunctional enoyl-CoA hydratase/phosphate acetyltransferase [Dethiobacter alkaliphilus]
22.9293	22.7805	23.5428	23.1735	23.9542	22.9768			1	1	1	24.1	24.1	24.1	5.9975	0.0018149	2.9254	30857000	1	2	4985100	4394700	1342200	1006200	1382100	614110	3574000	1.0008e+06	0.00330726	0.00712943	0.305205	0.612683	-0.283934	0.821348		-0.749523	MCW3489547.1	MCW3489547.1	597	MCW3489547.1 rubredoxin [Dethiobacter alkaliphilus]
26.8504	27.6225	27.6538	25.5691	25.7195	25.3449	+	Z-1002-F_Z-1002-S	1	1	1	10.2	10.2	10.2	10.861	0	6.173	667720000	5	11	18560000	34827000	8226800	1278900	1427400	781220	2.05379e+07	1.16251e+06	0.0190051	0.00828136	2.52392	0.00189595	1.83108	3.55804		6.439	MCW3489549.1	MCW3489549.1	598	MCW3489549.1 ACT domain-containing protein [Dethiobacter alkaliphilus]
26.2031	26.3053	27.0016	25.0656	25.1866	25.2144	+	Z-1002-F_Z-1002-S	11	11	11	27.7	27.7	27.7	47.147	0	68.698	850020000	22	37	15843000	13600000	3044800	618710	609350	491480	1.08293e+07	573180	0.010021	0.00408317	2.21124	0.0040166	1.3478	2.54524		5.2852	MCW3489550.1	MCW3489550.1	599	MCW3489550.1 PFL family protein [Dethiobacter alkaliphilus]
24.4131	24.3285	24.242	23.5968	23.9403	23.2417	+	Z-1002-F_Z-1002-S	2	2	2	3.3	3.3	3.3	62.398	0.0012165	3.0935	77329000	31	4	1251400	880040	214400	62523	72174	13926	781947	49541	0.000723587	0.000352916	1.6193	0.0136805	0.734926	1.66431		3.53938	MCW3489552.1	MCW3489552.1	600	MCW3489552.1 diguanylate cyclase [Dethiobacter alkaliphilus]
24.1734	24.9509	23.3842	25.4172	25.4325	25.1374	+	Z-1002-F_Z-1002-S	5	5	5	15.5	15.5	15.5	38.338	0	20.233	122820000	13	16	1712400	2746300	174780	716600	1079700	572930	1.54449e+06	789743	0.00142922	0.0056259	1.17913	0.0487346	-1.1595	0.447669		-2.50794	MCW3489554.1	MCW3489554.1	601	MCW3489554.1 extracellular solute-binding protein [Dethiobacter alkaliphilus]
25.0668	25.3382	23.5526	25.6888	25.794	25.7796			6	6	6	20.6	20.6	20.6	38.669	0	16.954	208620000	19	15	3035700	4708500	108980	432540	558720	346920	2.61773e+06	446060	0.00242235	0.0031776	0.924927	0.0953412	-1.10157	0.466008		-1.9795	MCW3489556.1	MCW3489556.1	602	MCW3489556.1 ABC transporter ATP-binding protein [Dethiobacter alkaliphilus]
32.2261	32.1709	32.6772	31.5439	31.5726	31.7704	+	Z-1002-F_Z-1002-S	4	4	4	25.9	25.9	25.9	36.315	0	195.93	27359000000	4	256	2125600000	1956100000	1103600000	234400000	258290000	199130000	1.72843e+09	2.30607e+08	1.59943	1.64278	1.84787	0.00973184	0.72911	1.65762		4.15567	MCW3489557.1	MCW3489557.1	603	MCW3489557.1 TAXI family TRAP transporter solute-binding subunit [Dethiobacter alkaliphilus]
26.5654	26.8094	25.5635	27.1653	27.2419	27.6877	+	Z-1002-F_Z-1002-S	10	10	10	11.2	11.2	11.2	73.305	0	38.839	1105300000	21	44	13121000	12543000	1482200	1423100	1414900	1091800	9.04873e+06	1.30993e+06	0.00837339	0.00933159	1.19313	0.0461003	-1.05221	0.482229		-2.53822	MCW3489558.1	MCW3489558.1	604	MCW3489558.1 TRAP transporter permease [Dethiobacter alkaliphilus]
25.8395	26.9729	26.2347	27.2904	27.1153	27.7044	+	Z-1002-F_Z-1002-S	8	8	8	40.1	40.1	40.1	34.699	0	38.266	690040000	11	37	10502000	27388000	2850900	2852100	3022000	2047600	13580300	2.64057e+06	0.0125667	0.0188106	1.27618	0.0359465	-1.02101	0.49277		-2.72077	MCW3489559.1	MCW3489559.1	605	MCW3489559.1 polyamine aminopropyltransferase [Dethiobacter alkaliphilus]
29.4787	29.3278	28.9308	29.1474	29.2196	29.1801			9	9	9	57.3	57.3	57.3	16.791	0	73.892	8029300000	9	157	319750000	312220000	46380000	23161000	23897000	14958000	2.26117e+08	20672000	0.209241	0.147261	0.14268	0.832211	0.0633945	1.04492		0.384786	MCW3489560.1	MCW3489560.1	606	MCW3489560.1 nucleoside-diphosphate kinase [Dethiobacter alkaliphilus]
24.0336	23.6241	23.6486	25.6244	25.3815	25.1915	+	Z-1002-F_Z-1002-S	3	3	3	19.1	19.1	19.1	23.011	0	10.987	78481000	9	10	1604100	3240200	0	1016200	838850	642330	1.61477e+06	832460	0.00149425	0.0059302	3.0622	0.00147619	-1.63039	0.323002		-8.93793	MCW3489563.1	MCW3489563.1	609	MCW3489563.1 Uma2 family endonuclease [Dethiobacter alkaliphilus]
29.5934	29.3869	29.6649	28.6224	28.7294	28.9075	+	Z-1002-F_Z-1002-S	15	15	15	34.8	34.8	34.8	45.393	0	49.154	3032200000	18	65	62967000	60085000	20353000	3561800	3088200	1753200	4.78017e+07	2.80107e+06	0.044234	0.019954	2.60147	0.00147651	0.79526	1.73539		6.75578	MCW3489565.1	MCW3489565.1	610	MCW3489565.1 adenosylhomocysteinase [Dethiobacter alkaliphilus]
28.5732	28.5937	28.6717	27.3775	27.7927	27.3241	+	Z-1002-F_Z-1002-S	10	10	10	45.8	45.8	45.8	28.33	0	133.12	3957100000	13	78	94453000	108340000	20793000	5945500	11741000	3940900	7.45287e+07	7.20913e+06	0.0689663	0.0513558	2.74492	0.00104202	1.1148	2.16565		7.37762	MCW3489566.1	MCW3489566.1	611	MCW3489566.1 S-methyl-5-thioadenosine phosphorylase [Dethiobacter alkaliphilus]
26.6536	26.4733	26.8945	26.1998	26.1411	25.9974	+	Z-1002-F_Z-1002-S	13	13	13	36.7	36.7	36.7	37.761	0	55.559	1373200000	21	56	23299000	24418000	5721400	1877200	2058000	1262300	17812800	1732500	0.0164834	0.0123418	1.83708	0.00954521	0.56101	1.4753		4.1251	MCW3489567.1	MCW3489567.1	612	MCW3489567.1 S-methyl-5-thioribose-1-phosphate isomerase [Dethiobacter alkaliphilus]
25.5495	25.3445	26.0757	24.482	24.1612	23.8272	+	Z-1002-F_Z-1002-S	5	5	5	30	30	30	23.493	0	30.536	323700000	11	14	13048000	12241000	2934600	394710	558610	251080	9.40787e+06	401467	0.00870572	0.00285993	2.18635	0.003872	1.49979	2.82801		5.20113	MCW3489568.1	MCW3489568.1	613	MCW3489568.1 class II aldolase/adducin family protein [Dethiobacter alkaliphilus]
27.3593	27.9659	27.9059	27.086	26.8504	26.7935	+	Z-1002-F_Z-1002-S	16	16	16	41.6	41.6	41.6	47.771	0	93.681	3564700000	24	102	40222000	47550000	11915000	3118400	2639600	1492500	33229000	2.41683e+06	0.030749	0.0172168	1.76281	0.0113552	0.833725	1.78228		3.91875	MCW3489569.1	MCW3489569.1	614	MCW3489569.1 amidohydrolase [Dethiobacter alkaliphilus]
26.761	26.8797	23.2509	26.7577	26.4407	26.8208			5	5	5	34.3	34.3	34.3	27.854	0	37.353	384520000	11	16	6921800	10436000	1956700	851790	547440	616290	6.43817e+06	671840	0.00595766	0.00478599	0.363898	0.523374	-1.04254	0.485471		-0.871604	MCW3489571.1	MCW3489571.1	615	MCW3489571.1 5/3-nucleotidase SurE [Dethiobacter alkaliphilus]
25.6538	25.8634	26.6579	24.781	24.6169	24.4439	+	Z-1002-F_Z-1002-S	5	5	5	10.4	10.4	10.4	50.436	0	10.321	367740000	22	9	12325000	3164200	893020	141710	125680	66444	5460740	111278	0.00505318	0.000792712	1.96599	0.00669565	1.44442	2.72154		4.50095	MCW3489572.1	MCW3489572.1	616	MCW3489572.1 RtcB family protein [Dethiobacter alkaliphilus]
27.5935	27.7823	28.1899	27.4651	27.3262	27.3666	+	Z-1002-F_Z-1002-S	10	10	10	52.7	52.7	52.7	23.306	0	51.152	2217000000	16	52	37313000	70662000	13598000	3595000	3260300	2559300	4.05243e+07	3138200	0.0374998	0.0223556	1.21955	0.0425	0.469247	1.38439		2.59573	MCW3489573.1	MCW3489573.1	617	MCW3489573.1 deoxyribose-phosphate aldolase [Dethiobacter alkaliphilus]
27.0016	26.7861	26.8391	27.0938	27.1663	26.9898	+	Z-1002-F_Z-1002-S	4	4	4	77.4	77.4	77.4	6.993	0	34.583	731180000	4	21	73451000	61841000	10669000	6351500	9678900	4682100	4.86537e+07	6.90417e+06	0.0450224	0.0491833	1.18146	0.0484596	-0.207705	0.865914		-2.51298	MCW3489574.1	MCW3489574.1	618	MCW3489574.1 tautomerase family protein [Dethiobacter alkaliphilus]
25.8629	26.3036	24.1132	25.4084	25.0897	25.7132			5	5	5	21.6	21.6	21.6	30.86	0	18.236	304960000	15	15	6978900	11482000	406220	457000	532350	474060	6289040	487803	0.00581966	0.00347497	0.0108453	0.986439	0.0227833	1.01592		0.0328913	MCW3489576.1	MCW3489576.1	619	MCW3489576.1 D-amino-acid transaminase [Dethiobacter alkaliphilus]
26.2286	25.1439	23.2167	25.2962	25.5108	25.1979			5	5	5	57.6	57.6	57.6	7.9408	0	26.992	320630000	4	10	22051000	5263300	0	260980	541740	654470	9.10477e+06	485730	0.00842524	0.0034602	0.205965	0.74673	-0.47189	0.721019		-0.532873	MCW3489578.1	MCW3489578.1	620	MCW3489578.1 hypothetical protein OMD50_05525 [Dethiobacter alkaliphilus]
27.4151	26.8099	26.5216	26.3512	26.196	26.3818			14	14	14	47.4	47.4	47.4	30.108	0	60.372	1285500000	17	53	22654000	20943000	2418700	2908700	2558100	1331000	1.53386e+07	2.26593e+06	0.0141938	0.0161419	1.05649	0.066423	0.605883	1.52191		2.24838	MCW3489579.1	MCW3489579.1	621	MCW3489579.1 IclR family transcriptional regulator [Dethiobacter alkaliphilus]
23.6421	23.1561	23.1136	27.0816	27.1999	27.2861	+	Z-1002-F_Z-1002-S	4	4	4	46.7	46.7	46.7	12.174	0	37.996	127890000	5	7	4692900	8999800	0	4973500	4159600	2329200	4.56423e+06	3.82077e+06	0.00422359	0.027218	4.56849	0	-3.88523	0.0676753		-21.6331	MCW3489582.1	MCW3489582.1	622	MCW3489582.1 hypothetical protein OMD50_05545 [Dethiobacter alkaliphilus]
27.9651	28.0526	28.0273	27.896	27.8377	27.7525	+	Z-1002-F_Z-1002-S	6	6	6	29.2	29.2	29.2	27.86	0	92.686	3077500000	12	119	58534000	70434000	14802000	5025700	5193500	4860200	4.79233e+07	5.02647e+06	0.0443466	0.0358071	1.7164	0.0116715	0.186249	1.1378		3.79335	MCW3489583.1	MCW3489583.1	623	MCW3489583.1 pyrroline-5-carboxylate reductase [Dethiobacter alkaliphilus]
27.1386	27.3864	27.5795	27.3034	27.4636	26.9867			16	16	16	42	42	42	40.441	0	89.963	1573700000	21	65	23203000	30818000	8477000	1881700	2129800	1964400	2.08327e+07	1.99197e+06	0.0192778	0.0141902	0.243638	0.69799	0.116913	1.08441		0.616971	MCW3489584.1	MCW3489584.1	624	MCW3489584.1 glutamate 5-kinase [Dethiobacter alkaliphilus]
29.2417	29.1296	28.4863	28.9263	28.9755	29.013			16	16	16	47	47	47	44.565	0	152.77	7349300000	22	176	113930000	102400000	25488000	7750700	11334000	7878500	80606000	8.98773e+06	0.07459	0.064026	0.0270371	0.967422	-0.0190722	0.986867		-0.0805847	MCW3489585.1	MCW3489585.1	625	MCW3489585.1 glutamate-5-semialdehyde dehydrogenase [Dethiobacter alkaliphilus]
28.4134	28.636	28.5092	28.0241	28.3588	28.5547			16	16	16	45.2	45.2	45.2	43.063	0	89.981	5191900000	19	108	91731000	91639000	24085000	5339100	7191500	5247400	6.91517e+07	5926000	0.0639906	0.0422151	0.545442	0.294801	0.207015	1.1543		1.23381	MCW3489586.1	MCW3489586.1	626	MCW3489586.1 homocitrate synthase [Dethiobacter alkaliphilus]
27.0282	26.8986	27.2044	26.2512	26.0517	26.1518	+	Z-1002-F_Z-1002-S	10	10	10	45.7	45.7	45.7	23.949	0	37.321	1832500000	14	73	35052000	33273000	9906500	2668000	2431300	2023700	2.60772e+07	2.37433e+06	0.0241309	0.0169141	2.967	0.00136264	0.892216	1.85602		8.44096	MCW3489589.1	MCW3489589.1	627	MCW3489589.1 response regulator transcription factor [Dethiobacter alkaliphilus]
31.4159	31.425	32.0045	32.629	32.6451	32.3211	+	Z-1002-F_Z-1002-S	34	34	34	63.9	63.9	63.9	60.721	0	323.31	52812000000	29	460	530810000	508630000	165350000	75488000	108690000	78156000	4.01597e+08	8.74447e+07	0.371624	0.622931	1.84219	0.00967778	-0.916579	0.529764		-4.13956	MCW3489592.1	MCW3489592.1	628	MCW3489592.1 AMP-binding protein [Dethiobacter alkaliphilus]
26.5782	27.0943	27.3843	26.2693	26.4398	26.0756	+	Z-1002-F_Z-1002-S	23	23	23	29.5	29.5	29.5	77.446	0	69.602	2259400000	39	85	15530000	21852000	5686700	895770	1215600	791730	1.43562e+07	967700	0.0132848	0.00689362	1.37002	0.0273891	0.757344	1.69038		2.9337	MCW3489598.1	MCW3489598.1	630	MCW3489598.1 cell division protein FtsA [Dethiobacter alkaliphilus]
27.2199	26.5529	23.352	26.85	27.0393	26.9235			8	8	8	34.3	34.3	34.3	30.949	0	24.32	582730000	10	19	9421300	26443000	981950	1605200	4541200	534510	1.22821e+07	2226970	0.0113654	0.0158643	0.441564	0.418715	-1.22929	0.426527		-1.02866	MCW3489599.1	MCW3489599.1	631	MCW3489599.1 ATP-dependent Clp protease proteolytic subunit [Dethiobacter alkaliphilus]
26.2125	26.5792	26.9473	25.6536	25.5893	25.936	+	Z-1002-F_Z-1002-S	13	13	13	32.2	32.2	32.2	45.518	0	72.687	871800000	24	54	9839600	15361000	3500400	1167300	1091400	1082700	9567000	1113800	0.00885297	0.00793439	1.64111	0.0132232	0.853341	1.80668		3.59548	MCW3489600.1	MCW3489600.1	632	MCW3489600.1 bifunctional hydroxymethylpyrimidine kinase/phosphomethylpyrimidine kinase [Dethiobacter alkaliphilus]
27.6734	27.8097	27.9446	26.8591	27.1242	26.5616	+	Z-1002-F_Z-1002-S	12	12	12	31.8	31.8	31.8	39.042	0	58.403	1996400000	19	57	40759000	37486000	6497500	2632900	2840000	1532300	28247500	2.33507e+06	0.0261393	0.0166343	2.22382	0.00406723	0.960943	1.94658		5.3281	MCW3489601.1	MCW3489601.1	633	MCW3489601.1 6-phosphofructokinase [Dethiobacter alkaliphilus]
26.7935	26.4419	26.1608	26.1697	26.0436	24.9394			6	6	6	14.9	14.9	14.9	49.864	0	12.032	360420000	24	10	4836000	7308400	522800	399050	534520	107200	4222400	346923	0.00390726	0.00247138	0.800968	0.134742	0.747828	1.67926		1.73295	MCW3489603.1	MCW3489603.1	634	MCW3489603.1 type I glutamate--ammonia ligase [Dethiobacter alkaliphilus]
26.0395	25.5604	26.3782	27.9349	27.5215	27.9564	+	Z-1002-F_Z-1002-S	2	2	2	60	60	60	4.6774	0	18.458	335400000	3	17	35770000	16616000	14980000	14858000	12782000	13104000	2.24553e+07	1.35813e+07	0.0207794	0.0967495	2.55337	0.00133333	-1.81155	0.284885		-6.55775	MCW3489609.1	MCW3489609.1	636	MCW3489609.1 desulfoferrodoxin FeS4 iron-binding domain-containing protein [Dethiobacter alkaliphilus]
28.3154	29.2376	30.5373	27.8156	28.5482	28.8078			9	9	9	33.2	33.2	33.2	32.472	0	46.226	4029100000	12	27	156510000	146270000	22698000	617080	4365400	2569800	1.08493e+08	2.51743e+06	0.100395	0.0179334	0.615697	0.235863	0.972931	1.96282		1.37097	MCW3489611.1	MCW3489611.1	637	MCW3489611.1 pseudouridine-5-phosphate glycosidase [Dethiobacter alkaliphilus]
26.0325	26.0316	26.3758	26.2472	26.2537	26.0144			8	8	8	30.3	30.3	30.3	36.116	0	30.293	275990000	13	25	5604800	6412800	1944300	762830	919760	419960	4.65397e+06	700850	0.00430662	0.00499265	0.0628153	0.925225	-0.0251325	0.98273		-0.180773	MCW3489612.1	MCW3489612.1	638	MCW3489612.1 DUF1786 domain-containing protein [Dethiobacter alkaliphilus]
27.3896	27.3606	27.4872	28.5012	28.4518	28.1721	+	Z-1002-F_Z-1002-S	13	13	13	39.4	39.4	39.4	23.081	0	85.514	3807300000	9	129	113590000	111980000	26102000	20166000	21185000	14818000	8.38907e+07	18723000	0.0776295	0.133377	3.03625	0.00144186	-0.962568	0.513143		-8.79988	MCW3489613.1	MCW3489613.1	639	MCW3489613.1 superoxide dismutase [Dethiobacter alkaliphilus]
25.2482	25.5583	26.8583	24.9529	24.6243	24.9256			8	8	8	16.5	16.5	16.5	51.39	0	21.07	373630000	29	20	2464100	2608600	1776300	453760	212450	207340	2283000	291183	0.00211261	0.00207431	0.979465	0.0823333	1.05397	2.07624		2.08991	MCW3489614.1	MCW3489614.1	640	MCW3489614.1 Trk system potassium transporter TrkA [Dethiobacter alkaliphilus]
28.1068	27.7793	27.8418	26.8427	26.8344	26.2732	+	Z-1002-F_Z-1002-S	5	5	5	32.9	32.9	32.9	17.373	0	17.561	1911200000	9	41	84387000	73477000	9341200	1999400	2005300	1013300	5.57351e+07	1.67267e+06	0.0515753	0.0119156	2.38332	0.00270051	1.25921	2.39364		5.89685	MCW3489616.1	MCW3489616.1	641	MCW3489616.1 hypothetical protein OMD50_05720 [Dethiobacter alkaliphilus]
25.8103	25.6029	25.124	23.1114	23.0087	23.8575	+	Z-1002-F_Z-1002-S	6	6	6	24.9	24.9	24.9	30.46	0	18.389	326040000	13	15	11329000	9765200	1646300	195760	167380	102050	7.58017e+06	155063	0.00701443	0.00110463	2.5414	0.00130178	2.18653	4.55208		6.50928	MCW3489620.1	MCW3489620.1	642	MCW3489620.1 deoxyribonuclease IV [Dethiobacter alkaliphilus]
25.0011	25.0286	23.654	23.1079	23.072	23.0832	+	Z-1002-F_Z-1002-S	5	5	5	11	11	11	47.392	0	12.545	221360000	29	8	3508400	3588500	338100	41392	99336	57311	2.47833e+06	66013	0.00229336	0.000470258	1.50224	0.0170661	1.47355	2.77703		3.24717	MCW3489623.1	MCW3489623.1	643	MCW3489623.1 hypothetical protein OMD50_05755 [Dethiobacter alkaliphilus]
27.4535	27.676	23.5522	26.8604	26.6244	26.9188			5	5	5	15.3	15.3	15.3	43.573	0	10.206	467870000	25	9	1250500	1308500	612310	46952	62762	62133	1.0571e+06	57282.3	0.000978207	0.000408063	0.160576	0.808258	-0.573958	0.671771		-0.427663	MCW3489624.1	MCW3489624.1	644	MCW3489624.1 sensor histidine kinase [Dethiobacter alkaliphilus]
24.5317	24.6059	23.9723	22.8466	22.0467	21.9337	+	Z-1002-F_Z-1002-S	5	5	5	22.6	22.6	22.6	24.81	0	11.806	142340000	13	8	3727000	3615000	434260	0	15040	0	2.59209e+06	5013.33	0.00239863	3.57135e-05	2.4063	0.00278534	2.09429	4.27016		5.98273	MCW3489625.1	MCW3489625.1	645	MCW3489625.1 response regulator transcription factor [Dethiobacter alkaliphilus]
27.7619	27.5611	26.7928	26.8978	26.731	26.9228			9	9	9	28.4	28.4	28.4	29.604	0	75.418	1600200000	9	68	69582000	64208000	9232200	4233900	3950700	4280200	4.76741e+07	4.15493e+06	0.0441159	0.0295985	0.799446	0.134845	0.521389	1.43534		1.72995	MCW3489639.1	MCW3489639.1	650	MCW3489639.1 methyl-accepting chemotaxis protein [Dethiobacter alkaliphilus]
24.3476	27.6862	27.1401	26.664	27.1548	26.527			4	4	4	20.5	20.5	20.5	24.251	0	17.057	680280000	13	17	13162000	29566000	6936700	603560	1490700	569770	16554900	888010	0.0153193	0.00632593	0.137225	0.838514	-0.390616	0.762804		-0.371538	MCW3489640.1	MCW3489640.1	651	MCW3489640.1 TetR/AcrR family transcriptional regulator [Dethiobacter alkaliphilus]
26.902	27.333	28.1613	27.2207	27.0998	26.7743			15	15	15	40.8	40.8	40.8	32.53	0	45.114	1589200000	17	74	23704000	39026000	11517000	3752700	3989200	3189000	24749000	3.64363e+06	0.0229019	0.0259562	0.479695	0.370616	0.433869	1.35085		1.10445	MCW3489641.1	MCW3489641.1	652	MCW3489641.1 ABC transporter ATP-binding protein [Dethiobacter alkaliphilus]
26.5648	26.3087	27.1118	25.9758	25.9313	25.7302	+	Z-1002-F_Z-1002-S	8	8	8	23.5	23.5	23.5	39.055	0	22.296	709660000	19	22	13324000	14391000	3840500	691030	789230	857920	10518500	779393	0.00973346	0.00555217	1.46115	0.0194826	0.782635	1.72027		3.14795	MCW3489644.1	MCW3489644.1	653	MCW3489644.1 YchF family ATPase [Dethiobacter alkaliphilus]
26.2218	26.667	25.3811	26.9173	26.6802	27.0186			4	4	4	39.6	39.6	39.6	15.765	0	15.062	448110000	8	18	19398000	23972000	2050700	2225300	1910000	2243400	1.51402e+07	2.12623e+06	0.0140103	0.0151467	0.93744	0.0921222	-0.782086	0.581525		-2.00471	MCW3489645.1	MCW3489645.1	654	MCW3489645.1 nucleotidyltransferase domain-containing protein [Dethiobacter alkaliphilus]
27.0111	26.7876	26.2496	26.4437	26.4369	26.74			6	6	6	42.4	42.4	42.4	16.933	0	31.487	602320000	9	24	20256000	19326000	4689500	2476000	2735500	1941600	1.47572e+07	2.38437e+06	0.0136558	0.0169855	0.225624	0.720883	0.142582	1.10388		0.577082	MCW3489646.1	MCW3489646.1	655	MCW3489646.1 DUF86 domain-containing protein [Dethiobacter alkaliphilus]
25.1261	25.4666	23.7385	25.2659	25.22	24.8953			1	1	1	1.7	1.7	1.7	61.29	0.0024067	2.8665	144960000	33	9	1133200	1507300	391360	116510	105250	59334	1010620	93698	0.000935193	0.000667477	0.257217	0.681807	-0.350007	0.78458		-0.646683	MCW3489650.1	MCW3489650.1	657	MCW3489650.1 aldehyde ferredoxin oxidoreductase [Dethiobacter alkaliphilus]
29.8373	29.7637	29.2553	29.5742	29.5807	29.782			22	22	22	56.3	56.3	56.3	38.444	0	299.37	15714000000	17	372	300510000	286610000	58557000	21873000	24037000	19595000	2.15226e+08	21835000	0.199162	0.155546	0.0471708	0.940962	-0.0269	0.981527		-0.137774	MCW3489654.1	MCW3489654.1	659	MCW3489654.1 3-isopropylmalate dehydrogenase [Dethiobacter alkaliphilus]
25.7188	25.7942	25.3939	26.0056	25.9387	25.5811			5	5	5	17.5	17.5	17.5	39.485	0	24.075	263370000	18	18	6266300	5774600	557380	789210	806320	437750	4.19943e+06	677760	0.00388601	0.00482817	0.499906	0.344597	-0.206134	0.866857		-1.14437	MCW3489655.1	MCW3489655.1	660	MCW3489655.1 MGMT family protein [Dethiobacter alkaliphilus]
23.8571	23.856	25.2223	22.643	23.3503	23.1638	+	Z-1002-F_Z-1002-S	5	5	5	4	4	4	110.12	0	11.335	81450000	47	8	688430	631470	360570	0	22844	29654	560157	17499.3	0.00051835	0.00012466	1.17938	0.0488099	1.2594	2.39396		2.5085	MCW3489657.1	MCW3489657.1	662	MCW3489657.1 AAA family ATPase [Dethiobacter alkaliphilus]
24.2449	24.1581	25.6812	24.5906	24.3964	23.6941			8	8	8	6.6	6.6	6.6	128.21	0	16.852	135940000	64	13	705170	880400	331880	55011	124470	27187	639150	68889.3	0.000591448	0.000490748	0.343331	0.554276	0.467658	1.38286		0.829221	MCW3489658.1	MCW3489658.1	663	MCW3489658.1 helicase-exonuclease AddAB subunit AddB [Dethiobacter alkaliphilus]
24.3359	24.5107	25.2277	22.3774	22.6526	22.8688	+	Z-1002-F_Z-1002-S	9	9	9	6.8	6.8	6.8	138.57	0	15.613	218420000	68	18	1241500	1268900	342980	31897	45051	15835	951127	30927.7	0.00088014	0.00022032	2.58578	0.00140127	2.0585	4.16553		6.69066	MCW3489659.1	MCW3489659.1	664	MCW3489659.1 helicase-exonuclease AddAB subunit AddA [Dethiobacter alkaliphilus]
29.5481	28.3396	28.1883	29.2753	29.2159	29.6396			4	4	4	21.2	21.2	21.2	16.683	0	24.982	2598500000	5	45	206990000	147140000	55176000	11821000	10705000	4515100	1.36435e+08	9013700	0.126253	0.064211	0.692937	0.186515	-0.684935	0.622034		-1.52144	MCW3489660.1	MCW3489660.1	665	MCW3489660.1 universal stress protein [Dethiobacter alkaliphilus]
30.1822	30.7576	28.157	26.1426	25.9821	25.514	+	Z-1002-F_Z-1002-S	8	8	8	28.4	28.4	28.4	36.331	0	88.233	11763000000	16	65	192500000	197300000	13354000	944000	518510	203740	1.34385e+08	555417	0.124355	0.00395663	2.03437	0.00531987	3.81938	14.1172		4.71009	MCW3489661.1	MCW3489661.1	666	MCW3489661.1 nicotinate-nucleotide--dimethylbenzimidazole phosphoribosyltransferase [Dethiobacter alkaliphilus]
27.2695	27.1027	24.8491	26.9819	27.0509	26.6013			11	11	11	61	61	61	19.247	0	67.611	1680100000	12	59	38810000	39256000	917630	3391600	3587000	1752900	2.63279e+07	2910500	0.0243629	0.0207336	0.233185	0.711631	-0.470898	0.721515		-0.593894	MCW3489664.1	MCW3489664.1	667	MCW3489664.1 O-acetyl-ADP-ribose deacetylase [Dethiobacter alkaliphilus]
26.2611	26.209	28.1496	27.1883	27.1619	26.6127			4	4	4	26.1	26.1	26.1	15.222	0	26.983	607030000	8	23	21176000	16661000	5088400	1355200	1412900	734140	1.43085e+07	1.16741e+06	0.0132406	0.00831632	0.0595783	0.927038	-0.114421	0.923753		-0.171972	MCW3489672.1	MCW3489672.1	668	MCW3489672.1 diguanylate cyclase [Dethiobacter alkaliphilus]
26.2578	26.2186	23.6179	26.1902	25.8802	26.4528			5	5	5	22.8	22.8	22.8	30.951	0	21.206	470320000	12	18	10198000	8747000	577060	1135700	984730	1077800	6.50735e+06	1.06608e+06	0.00602168	0.00759442	0.383026	0.498118	-0.809647	0.570522		-0.91069	MCW3489675.1	MCW3489675.1	669	MCW3489675.1 adenosylmethionine decarboxylase [Dethiobacter alkaliphilus]
25.6642	25.649	25.6132	23.5107	23.6187	23.4713	+	Z-1002-F_Z-1002-S	6	6	6	8.4	8.4	8.4	73.297	0	15.691	210020000	30	11	2006700	1790100	2099900	13004	25213	20829	1.96557e+06	19682	0.00181887	0.000140209	5.84651	0	2.10855	4.31257		45.2701	MCW3489677.1	MCW3489677.1	670	MCW3489677.1 penicillin-binding transpeptidase domain-containing protein [Dethiobacter alkaliphilus]
27.4782	27.0395	26.1648	27.3664	27.7307	27.4202			2	2	2	18.1	18.1	18.1	14.162	0	14.137	693940000	4	17	11562000	9682100	1277800	1200000	1696500	922280	7507300	1.27293e+06	0.006947	0.00906796	0.692186	0.186407	-0.611589	0.654475		-1.51998	MCW3489679.1	MCW3489679.1	671	MCW3489679.1 hypothetical protein OMD50_06035 [Dethiobacter alkaliphilus]
31.9223	31.5563	29.3579	31.9996	31.9286	31.924			10	10	10	90.1	90.1	90.1	12.446	0	323.31	35403000000	9	388	1000700000	862820000	26210000	98603000	101240000	86392000	629910000	9.54117e+07	0.582897	0.679685	0.556115	0.286834	-1.00523	0.49819		-1.2547	MCW3489681.1	MCW3489681.1	672	MCW3489681.1 YlbF family regulator [Dethiobacter alkaliphilus]
29.708	29.44	28.913	29.7995	29.8494	29.9431			2	2	2	10.9	10.9	10.9	34.844	0	62.764	4834800000	5	70	239800000	204690000	62820000	18716000	20221000	10108000	1.69103e+08	1.63483e+07	0.156482	0.116461	1.00923	0.0759777	-0.510339	0.702057		-2.15076	MCW3489682.1	MCW3489682.1	673	MCW3489682.1 TAXI family TRAP transporter solute-binding subunit [Dethiobacter alkaliphilus]
24.2924	24.0899	23.233	26.0124	26.1713	25.8665	+	Z-1002-F_Z-1002-S	5	5	5	20.2	20.2	20.2	36.135	0	20.302	127900000	18	17	1869800	1707800	313410	608740	1003300	409360	1.297e+06	673800	0.0012002	0.00479996	2.50812	0.00185311	-2.14497	0.226099		-6.37606	MCW3489685.1	MCW3489685.1	675	MCW3489685.1 winged helix-turn-helix domain-containing protein [Dethiobacter alkaliphilus]
22.8637	24.3147	23.4894	23.2045	22.8365	23.0855			2	2	2	15.1	15.1	15.1	19.389	0	9.0716	49008000	6	4	765420	3113000	0	205910	219270	186690	1.29281e+06	203957	0.00119632	0.00145293	0.520032	0.323282	0.513761	1.42777		1.18397	MCW3489689.1	MCW3489689.1	677	MCW3489689.1 2-oxoacid:acceptor oxidoreductase family protein [Dethiobacter alkaliphilus]
26.377	26.5792	25.7936	26.7853	27.0057	26.8722	+	Z-1002-F_Z-1002-S	7	7	7	27.2	27.2	27.2	25.324	0	40.228	621700000	11	33	17758000	15425000	2437100	2392800	2489400	1455900	1.18734e+07	2112700	0.0109872	0.0150503	1.22747	0.0419384	-0.637814	0.642686		-2.61307	MCW3489691.1	MCW3489691.1	678	MCW3489691.1 phosphoribosylaminoimidazolesuccinocarboxamide synthase [Dethiobacter alkaliphilus]
27.9897	28.9305	28.2658	28.8807	28.7109	28.8308			21	21	21	51.9	51.9	51.9	44.705	0	120.13	4793000000	20	122	52329000	85808000	16793000	9718500	9685700	9484900	5.16433e+07	9629700	0.047789	0.0685992	0.657609	0.205936	-0.412114	0.751521		-1.45261	MCW3489695.1	MCW3489695.1	680	MCW3489695.1 anaerobic nitric oxide reductase flavorubredoxin [Dethiobacter alkaliphilus]
23.2836	23.9059	25.3018	23.4784	23.4043	23.7421			4	4	4	6	6	6	62.728	0	6.2952	87561000	21	6	893130	1590600	676080	126460	54390	60348	1053270	80399.3	0.00097466	0.000572742	0.441052	0.419181	0.622157	1.53917		1.02764	MCW3489697.1	MCW3489697.1	681	MCW3489697.1 FAD-binding protein [Dethiobacter alkaliphilus]
25.3282	25.6817	24.5802	24.4807	25.1011	24.3578			5	5	5	13.4	13.4	13.4	40.18	0	5.8606	258850000	18	11	1585500	7140500	267360	220760	247650	130600	2.99779e+06	199670	0.00277405	0.00142239	0.621674	0.230747	0.550166	1.46425		1.38262	MCW3489704.1	MCW3489704.1	684	MCW3489704.1 DUF362 domain-containing protein [Dethiobacter alkaliphilus]
24.6222	24.2112	24.9393	24.1577	23.8404	23.3615	+	Z-1002-F_Z-1002-S	4	4	4	7.3	7.3	7.3	70.564	0	23.728	160100000	26	16	2660600	1836900	905580	127040	116490	78721	1.80103e+06	107417	0.00166661	0.000765208	1.20765	0.0444367	0.804392	1.74641		2.56976	MCW3489712.1	MCW3489712.1	685	MCW3489712.1 DNA mismatch repair protein MutS [Dethiobacter alkaliphilus]
26.182	25.6949	22.8992	24.6257	24.8979	24.6568			7	7	7	23.1	23.1	23.1	34.866	0	14.495	319710000	21	17	6205500	7768300	103050	355830	458980	332450	4.69228e+06	382420	0.00434208	0.00272425	0.0675019	0.922156	0.198538	1.14753		0.193429	MCW3489718.1	MCW3489718.1	686	MCW3489718.1 amidohydrolase family protein [Dethiobacter alkaliphilus]
25.4155	25.0929	26.1035	24.3122	24.5409	24.0168	+	Z-1002-F_Z-1002-S	6	6	6	24.1	24.1	24.1	22.283	0	12.445	272500000	9	18	11540000	13995000	2699700	656620	1067000	318850	9.41157e+06	680823	0.00870914	0.00484999	1.69253	0.0121127	1.24731	2.37398		3.7299	MCW3489721.1	MCW3489721.1	687	MCW3489721.1 flavodoxin family protein [Dethiobacter alkaliphilus]
30.1643	29.7628	28.7303	29.0764	29.3207	29.0924			21	21	21	48.9	48.9	48.9	39.282	0	227.92	10315000000	20	196	189630000	159990000	21239000	11561000	14861000	10651000	1.2362e+08	1.23577e+07	0.114393	0.0880324	0.375956	0.50518	0.389301	1.30976		0.896277	MCW3489723.1	MCW3489723.1	688	MCW3489723.1 AIR synthase-related protein [Dethiobacter alkaliphilus]
23.3346	23.3413	24.5965	25.5553	25.9336	25.7446	+	Z-1002-F_Z-1002-S	1	1	1	12.7	12.7	12.7	13.591	0	12.043	26176000	7	6	0	0	0	634870	840880	605720	0	693823	0	0.0049426	1.99324	0.00613505	-1.98699	0.252265		-4.58345	MCW3489727.1	MCW3489727.1	690	MCW3489727.1 DUF1801 domain-containing protein [Dethiobacter alkaliphilus]
25.9538	25.6888	26.7914	25.0385	24.891	25.1194	+	Z-1002-F_Z-1002-S	10	10	10	32.2	32.2	32.2	33.931	0	34.809	523600000	16	32	12585000	13390000	4360700	825130	841860	722170	10111900	796387	0.00935721	0.00567323	1.53562	0.0150144	1.12837	2.18612		3.329	MCW3489729.1	MCW3489729.1	691	MCW3489729.1 ATP-binding cassette domain-containing protein [Dethiobacter alkaliphilus]
24.6132	25.0547	25.5561	25.3348	25.2234	24.4714			5	4	4	31.5	26.8	26.8	16.202	0	12.093	157040000	8	15	4238600	6823300	2294200	650880	676960	331680	4.45203e+06	553173	0.00411976	0.00394065	0.0583207	0.928961	0.0647748	1.04592		0.16854	MCW3489737.1	MCW3489737.1	693	MCW3489737.1 universal stress protein [Dethiobacter alkaliphilus]
22.5969	24.1174	26.4376	24.8228	24.7626	23.5499			2	2	2	29.2	29.2	29.2	5.8196	0.00062383	3.6439	82346000	4	7	1678800	7610300	7049700	729360	536580	273290	5.44627e+06	513077	0.00503979	0.00365501	0.00150207	0.997545	0.00548363	1.00381		0.00460357	MCW3489742.1	MCW3489742.1	696	MCW3489742.1 DUF4177 domain-containing protein [Dethiobacter alkaliphilus]
23.1827	23.5776	24.3465	25.1363	25.1304	25.1467	+	Z-1002-F_Z-1002-S	3	3	3	14.2	14.2	14.2	25.888	0	7.1529	131510000	14	9	3823300	3644600	376500	309380	386820	271650	2614800	322617	0.00241965	0.00229823	1.86374	0.00949153	-1.43554	0.369709		-4.20095	MCW3489745.1	MCW3489745.1	698	MCW3489745.1 SOS response-associated peptidase [Dethiobacter alkaliphilus]
24.3412	22.9774	23.6551	22.9855	22.9206	22.1522			5	5	5	19	19	19	28.706	0	7.5361	98609000	12	9	3990200	2374700	483880	132740	186470	93062	2.28293e+06	137424	0.00211254	0.000978969	0.955582	0.0869651	0.971815	1.96131		2.04139	MCW3489750.1	MCW3489750.1	699	MCW3489750.1 Uma2 family endonuclease [Dethiobacter alkaliphilus]
26.7768	26.3916	27.5877	26.8486	26.7595	26.0926			3	3	3	39.1	39.1	39.1	7.6145	0	9.0925	497810000	6	13	29951000	25733000	14207000	3189100	2974600	1580300	23297000	2.58133e+06	0.0215582	0.0183887	0.341997	0.554578	0.351767	1.27612		0.826458	MCW3489754.1	MCW3489754.1	701	MCW3489754.1 hypothetical protein OMD50_06410 [Dethiobacter alkaliphilus]
24.8488	24.8997	24.9281	24.6166	23.6782	24.1752	+	Z-1002-F_Z-1002-S	3	3	3	39	39	39	8.6238	0	6.536	195750000	6	11	12178000	15763000	3630000	462620	342010	248310	1.05237e+07	350980	0.00973824	0.00250028	1.26849	0.0365166	0.735513	1.66499		2.70365	MCW3489759.1	MCW3489759.1	703	MCW3489759.1 type II toxin-antitoxin system prevent-host-death family antitoxin [Dethiobacter alkaliphilus]
29.7952	29.6249	29.8539	29.3509	29.4863	29.3842	+	Z-1002-F_Z-1002-S	26	26	26	62.7	62.7	62.7	41.012	0	315.65	12058000000	23	258	197000000	169250000	51124000	11547000	18506000	12061000	1.39125e+08	14038000	0.128741	0.100003	1.92985	0.00741994	0.350857	1.27532		4.39321	MCW3489766.1	MCW3489766.1	705	MCW3489766.1 acetyl-CoA C-acetyltransferase [Dethiobacter alkaliphilus]
30.258	30.8725	30.0774	30.6099	30.8302	30.7853			14	14	14	47.7	47.7	47.7	31.087	0	189.89	16134000000	11	205	339290000	361740000	71528000	29772000	40271000	34332000	2.57519e+08	3.47917e+07	0.2383	0.247846	0.608857	0.241482	-0.339219	0.790469		-1.35765	MCW3489767.1	MCW3489767.1	706	MCW3489767.1 3-hydroxybutyryl-CoA dehydrogenase [Dethiobacter alkaliphilus]
29.8219	29.8866	27.8737	29.656	29.9025	30.0422			13	13	13	52.9	52.9	52.9	27.688	0	245.36	15480000000	15	261	370920000	362330000	26664000	27559000	34344000	25849000	2.53305e+08	2.92507e+07	0.234399	0.208373	0.429319	0.432861	-0.672832	0.627274		-1.00416	MCW3489768.1	MCW3489768.1	707	MCW3489768.1 short-chain-enoyl-CoA hydratase [Dethiobacter alkaliphilus]
30.5525	30.7069	29.8019	30.3589	30.5589	30.5306			19	19	19	58	58	58	41.391	0	266.44	22385000000	19	415	361730000	371760000	116160000	29704000	44305000	41156000	2.83217e+08	3.83883e+07	0.262079	0.273467	0.170253	0.796416	-0.129021	0.914452		-0.450499	MCW3489769.1	MCW3489769.1	708	MCW3489769.1 acyl-CoA dehydrogenase [Dethiobacter alkaliphilus]
31.4179	31.6754	31.3583	31.7344	31.8341	31.8312	+	Z-1002-F_Z-1002-S	19	19	19	44.7	44.7	44.7	41.283	0	204.67	37864000000	18	419	608970000	728690000	180620000	65026000	92327000	64649000	5.06093e+08	7.40007e+07	0.468321	0.527159	1.43148	0.0214302	-0.316025	0.80328		-3.07735	MCW3489770.1	MCW3489770.1	709	MCW3489770.1 acyl-CoA dehydrogenase [Dethiobacter alkaliphilus]
25.7125	25.8688	23.9687	24.7926	24.9196	24.806			7	7	7	39.8	39.8	39.8	19.467	0	40.731	433160000	11	23	12864000	10847000	416280	684370	916130	536540	8.04243e+06	712347	0.00744219	0.00507455	0.219575	0.731746	0.343954	1.26923		0.563558	MCW3489771.1	MCW3489771.1	710	MCW3489771.1 cob(I)yrinic acid a,c-diamide adenosyltransferase [Dethiobacter alkaliphilus]
29.5665	29.4886	29.0885	29.0927	29.0141	28.8963			13	13	13	45	45	45	35.064	0	223.41	10365000000	18	173	173120000	180820000	37879000	9101300	12092000	6901200	1.30606e+08	9.36483e+06	0.120859	0.0667124	1.12669	0.053967	0.380164	1.30149		2.39577	MCW3489772.1	MCW3489772.1	711	MCW3489772.1 methylmalonyl Co-A mutase-associated GTPase MeaB [Dethiobacter alkaliphilus]
30.171	30.1567	29.6371	30.0634	29.996	30.0328			19	19	19	43.5	43.5	43.5	62.217	0	217.31	12692000000	26	208	150580000	151070000	28983000	15564000	17594000	13032000	110211000	1.53967e+07	0.101985	0.109681	0.0852182	0.901151	-0.0424862	0.97098		-0.240412	MCW3489773.1	MCW3489773.1	712	MCW3489773.1 methylmalonyl-CoA mutase family protein [Dethiobacter alkaliphilus]
28.3436	28.239	27.7533	29.0939	29.1378	28.8486	+	Z-1002-F_Z-1002-S	5	5	5	32.8	32.8	32.8	14.922	0	48.809	2411400000	4	42	144110000	205610000	9330900	22839000	25428000	13980000	1.19684e+08	20749000	0.110751	0.14781	1.96845	0.00671651	-0.914792	0.53042		-4.50835	MCW3489774.1	MCW3489774.1	713	MCW3489774.1 cobalamin B12-binding domain-containing protein [Dethiobacter alkaliphilus]
29.8172	29.3935	29.4812	29.6105	29.4675	29.1242			9	9	9	46.8	46.8	46.8	17.454	0	77.224	8078000000	10	121	268240000	244240000	41848000	22978000	22185000	15065000	184776000	20076000	0.170985	0.143016	0.350023	0.542566	0.163259	1.11981		0.843054	MCW3489775.1	MCW3489775.1	714	MCW3489775.1 C-GCAxxG-C-C family protein [Dethiobacter alkaliphilus]
26.2423	26.5112	27.0288	27.6868	27.5068	26.9991	+	Z-1002-F_Z-1002-S	3	3	3	40.8	40.8	40.8	7.6998	0	9.9597	640980000	5	31	31201000	40454000	13147000	7898900	6529000	3762100	2.82673e+07	6.06333e+06	0.0261576	0.0431934	1.22048	0.042463	-0.803462	0.572972		-2.59777	MCW3489776.1	MCW3489776.1	715	MCW3489776.1 glutaredoxin family protein [Dethiobacter alkaliphilus]
26.1819	26.5884	26.0011	25.8926	25.9368	25.6899			7	7	7	28.7	28.7	28.7	33.255	0	25.203	624190000	14	24	16523000	18027000	3517600	800720	810850	900720	12689200	837430	0.0117422	0.00596561	1.03396	0.0717397	0.417353	1.33548		2.20169	MCW3489777.1	MCW3489777.1	716	MCW3489777.1 MBL fold metallo-hydrolase [Dethiobacter alkaliphilus]
25.9388	25.6372	25.8944	25.0185	24.9193	25.159	+	Z-1002-F_Z-1002-S	20	20	20	45.8	45.8	45.8	47.044	0	68.204	941570000	30	64	13191000	8628900	2726300	484500	873530	491960	8.18207e+06	616663	0.0075714	0.00439293	2.60397	0.00150685	0.791164	1.73047		6.76622	MCW3489781.1	MCW3489781.1	718	MCW3489781.1 FAD-dependent oxidoreductase [Dethiobacter alkaliphilus]
24.0994	24.3598	23.633	24.4862	24.0362	24.2621			2	2	2	25.6	25.6	25.6	8.5198	0	6.3676	88209000	5	10	2931500	2115600	816140	408430	348580	271490	1.95441e+06	342833	0.00180855	0.00244225	0.390623	0.487676	-0.230742	0.852197		-0.926132	MCW3489787.1	MCW3489787.1	719	MCW3489787.1 type II toxin-antitoxin system Phd/YefM family antitoxin [Dethiobacter alkaliphilus]
23.3384	23.2493	23.4598	24.343	24.7616	24.1038	+	Z-1002-F_Z-1002-S	2	2	2	14.3	14.3	14.3	15.107	0	5.7856	40227000	7	6	0	3888000	437250	487910	636390	297110	1441750	473803	0.00133415	0.00337524	2.19336	0.00391903	-1.05364	0.481751		-5.22472	MCW3489791.1	MCW3489791.1	721	MCW3489791.1 type II toxin-antitoxin system VapC family toxin [Dethiobacter alkaliphilus]
29.7289	29.4059	28.6686	30.2723	30.3746	30.2023	+	Z-1002-F_Z-1002-S	17	17	17	82.7	82.7	82.7	20.393	0	202.3	7113900000	13	159	150500000	141310000	20359000	24419000	21413000	17047000	1.04056e+08	2.09597e+07	0.0962902	0.149311	1.48095	0.018	-1.01529	0.494727		-3.19554	MCW3489793.1	MCW3489793.1	722	MCW3489793.1 ferritin-like domain-containing protein [Dethiobacter alkaliphilus]
26.9529	27.1446	27.495	27.8727	27.8279	27.805	+	Z-1002-F_Z-1002-S	30	30	30	35.5	35.5	35.5	96.974	0	171.59	2201900000	42	132	15291000	16043000	3279800	2971600	2909900	2381400	1.15379e+07	2754300	0.0106768	0.0196208	1.78782	0.0113695	-0.63769	0.642741		-3.98745	MCW3489797.1	MCW3489797.1	724	MCW3489797.1 heavy metal translocating P-type ATPase [Dethiobacter alkaliphilus]
26.0814	26.3871	24.4356	26.5015	26.3167	26.4241			3	3	3	40	40	40	12.534	0	75.268	445490000	5	27	20496000	20711000	597580	4104200	3323600	3838200	13934860	3.75533e+06	0.0128948	0.0267519	0.569669	0.275373	-0.779457	0.582586		-1.2812	MCW3489800.1	MCW3489800.1	726	MCW3489800.1 YerC/YecD family TrpR-related protein [Dethiobacter alkaliphilus]
25.8478	25.8359	25.1331	25.9186	25.6024	25.5494			20	20	20	27.1	27.1	27.1	80.444	0	74.896	1033700000	46	53	8999800	7820300	815170	811070	757420	684710	5.87842e+06	751067	0.00543969	0.00535038	0.116931	0.863028	-0.0845108	0.943104		-0.321461	MCW3489801.1	MCW3489801.1	727	MCW3489801.1 DNA helicase PcrA [Dethiobacter alkaliphilus]
25.9526	26.0956	26.5649	25.574	25.397	25.1876	+	Z-1002-F_Z-1002-S	19	19	19	29.1	29.1	29.1	74.123	0	57.868	984030000	43	58	7319300	10620000	2265400	542270	541470	379470	6734900	487737	0.00623225	0.0034745	1.71392	0.0116434	0.818156	1.76315		3.78672	MCW3489802.1	MCW3489802.1	728	MCW3489802.1 NAD-dependent DNA ligase LigA [Dethiobacter alkaliphilus]
26.6415	26.9577	25.7382	27.8809	28.0551	27.7186	+	Z-1002-F_Z-1002-S	5	5	5	34.5	34.5	34.5	19.07	0	39.492	499000000	9	33	16628000	20878000	1110200	4371400	5888700	4098900	1.28721e+07	4.78633e+06	0.0119114	0.0340965	1.72117	0.0117567	-1.43906	0.368807		-3.80613	MCW3489804.1	MCW3489804.1	729	MCW3489804.1 type 1 glutamine amidotransferase [Dethiobacter alkaliphilus]
24.9397	25.8763	24.7755	25.1341	25.088	25.3735			8	8	8	56.5	56.5	56.5	15.383	0	25.636	360900000	9	30	13830000	14065000	1698400	1645200	1889400	1876500	9.86447e+06	1803700	0.00912824	0.012849	0.00126796	0.997225	-0.00137647	0.999046		-0.00388712	MCW3489806.1	MCW3489806.1	730	MCW3489806.1 hotdog fold thioesterase [Dethiobacter alkaliphilus]
27.6838	27.4099	27.7762	27.6798	27.7891	27.3786			3	3	3	38.9	38.9	38.9	10.845	0	45.814	1277800000	5	33	73808000	78265000	17141000	6437000	7462600	4161500	5.64047e+07	6.02037e+06	0.0521949	0.0428874	0.0150121	0.979208	0.00746918	1.00519		0.0453209	MCW3489807.1	MCW3489807.1	731	MCW3489807.1 Asp-tRNA(Asn)/Glu-tRNA(Gln) amidotransferase subunit GatC [Dethiobacter alkaliphilus]
28.4546	28.3164	28.7337	27.9466	27.8708	27.8185	+	Z-1002-F_Z-1002-S	22	22	22	42.8	42.8	42.8	52.704	0	120.61	4494900000	22	131	70072000	63756000	22520000	4181200	6297200	5936800	52116000	5.47173e+06	0.0482264	0.038979	2.08128	0.00492199	0.622939	1.54001		4.85767	MCW3489808.1	MCW3489808.1	732	MCW3489808.1 Asp-tRNA(Asn)/Glu-tRNA(Gln) amidotransferase subunit GatA [Dethiobacter alkaliphilus]
27.5173	27.6939	28.0166	27.6663	27.6573	27.6644			21	21	21	43.5	43.5	43.5	53.03	0	113.81	4149400000	29	155	49451000	48301000	14521000	5328200	4960800	4660300	3.74243e+07	4983100	0.0346312	0.0354982	0.212137	0.740738	0.079958	1.05699		0.546832	MCW3489809.1	MCW3489809.1	733	MCW3489809.1 Asp-tRNA(Asn)/Glu-tRNA(Gln) amidotransferase subunit GatB [Dethiobacter alkaliphilus]
24.1617	24.1434	24.2611	24.846	24.9649	24.9154	+	Z-1002-F_Z-1002-S	10	10	10	16.5	16.5	16.5	78.351	0	33.008	153930000	25	20	1911000	2278300	418070	410970	457810	275570	1535790	381450	0.00142117	0.00271734	3.86026	0.00476923	-0.720051	0.607076		-14.3255	MCW3489810.1	MCW3489810.1	734	MCW3489810.1 copper-translocating P-type ATPase [Dethiobacter alkaliphilus]
31.6982	31.9867	32.8796	28.7353	28.3887	27.9509	+	Z-1002-F_Z-1002-S	6	6	4	16.2	16.2	10.1	40.648	0	46.877	28553000000	11	98	985630000	1137600000	373780000	10252000	7737500	3013100	8.32337e+08	7.00087e+06	0.770216	0.0498722	3.08835	0.00155	3.82985	14.22		9.0791	MCW3489815.1	MCW3489815.1	737	MCW3489815.1 TRAP transporter substrate-binding protein [Dethiobacter alkaliphilus]
30.2502	30.3843	31.6046	27.6732	27.5828	26.8636	+	Z-1002-F_Z-1002-S	4	2	2	10.9	4.9	4.9	40.666	0	39.368	6637800000	7	49	151270000	451240000	115780000	1950300	1336500	704330	239430000	1.33038e+06	0.22156	0.00947722	2.59524	0.00142857	3.37317	10.3616		6.72984	MCW3489818.1	MCW3489818.1	738	MCW3489818.1 TRAP transporter substrate-binding protein [Dethiobacter alkaliphilus]
29.0156	29.3284	29.0676	29.2561	29.2136	28.981			16	16	16	54.1	54.1	54.1	36.09	0	142.41	12201000000	18	247	181200000	220870000	44150000	19044000	21870000	13797000	148740000	18237000	0.137639	0.129915	0.0340465	0.958733	-0.0130088	0.991024		-0.100747	MCW3489822.1	MCW3489822.1	739	MCW3489822.1 diaminopimelate dehydrogenase [Dethiobacter alkaliphilus]
28.8383	28.522	28.1203	28.1105	27.756	27.7755	+	Z-1002-F_Z-1002-S	4	4	4	47.2	47.2	47.2	11.878	0	62.648	2125400000	5	52	137050000	145680000	21328000	9124000	13546000	7972500	1.01353e+08	1.02142e+07	0.0937883	0.0727628	1.21261	0.043275	0.612872	1.5293		2.58059	MCW3489824.1	MCW3489824.1	740	MCW3489824.1 DUF2007 domain-containing protein [Dethiobacter alkaliphilus]
26.1	26.4019	28.0857	26.7309	26.4813	26.7216			9	9	9	23	23	23	51.395	0	26.48	823510000	24	25	8576800	5480000	2514700	698600	516300	593240	5.52383e+06	602713	0.00511157	0.00429356	0.128335	0.849855	0.217944	1.16308		0.349761	MCW3489830.1	MCW3489830.1	741	MCW3489830.1 sigma 54-interacting transcriptional regulator [Dethiobacter alkaliphilus]
29.7299	30.6184	29.6393	32.127	32.1631	31.9217	+	Z-1002-F_Z-1002-S	27	27	27	68.3	68.3	68.3	38.042	0	323.31	27559000000	19	409	232450000	431740000	61372000	158490000	168870000	126910000	241854000	1.51423e+08	0.223803	1.0787	2.52855	0.00190698	-2.07474	0.237378		-6.45755	MCW3489831.1	MCW3489831.1	742	MCW3489831.1 leucine dehydrogenase [Dethiobacter alkaliphilus]
26.5512	27.041	22.9535	29.6301	29.9287	29.4692	+	Z-1002-F_Z-1002-S	8	8	8	43.1	43.1	43.1	20.911	0	105.18	1402700000	12	61	14666000	19818000	446990	21161000	23512000	12711000	1.16437e+07	19128000	0.0107746	0.136262	1.48745	0.0175794	-4.16078	0.0559089		-3.21126	MCW3489832.1	MCW3489832.1	743	MCW3489832.1 2-oxoacid:acceptor oxidoreductase family protein [Dethiobacter alkaliphilus]
27.8917	28.5559	27.6297	29.4932	29.3844	29.3583	+	Z-1002-F_Z-1002-S	25	25	25	57.7	57.7	57.7	58.061	0	274.34	7494100000	28	302	52179000	68973000	8080200	20613000	19542000	16715000	43077400	1.89567e+07	0.0398624	0.135042	2.11732	0.00426568	-1.38618	0.382575		-4.97345	MCW3489833.1	MCW3489833.1	744	MCW3489833.1 FAD-dependent oxidoreductase [Dethiobacter alkaliphilus]
29.1087	29.6894	28.2576	31.1583	31.1481	31.5489	+	Z-1002-F_Z-1002-S	15	15	15	51.5	51.5	51.5	40.947	0	323.31	12538000000	18	236	108160000	164820000	9830500	51017000	83364000	69564000	9.42702e+07	6.79817e+07	0.0872344	0.484282	2.18488	0.00384127	-2.26655	0.207826		-5.19621	MCW3489834.1	MCW3489834.1	745	MCW3489834.1 hypothetical protein OMD50_06810 [Dethiobacter alkaliphilus]
27.9384	29.0431	26.1127	30.9324	31.018	31.3469	+	Z-1002-F_Z-1002-S	18	18	18	67.3	67.3	67.3	32.233	0	317.14	7622800000	14	139	47848000	107700000	3150800	39308000	48785000	40430000	52899600	42841000	0.0489515	0.305187	1.76972	0.0114127	-3.40107	0.0946621		-3.93765	MCW3489835.1	MCW3489835.1	746	MCW3489835.1 thiamine pyrophosphate-dependent enzyme [Dethiobacter alkaliphilus]
30.2432	30.1671	29.5084	29.8331	30.0672	29.6789			17	17	17	54.3	54.3	54.3	29.85	0	238.55	11395000000	10	171	309830000	260670000	58217000	21844000	38980000	31138000	2.09572e+08	30654000	0.193931	0.21837	0.164392	0.804262	0.113175	1.08161		0.436696	MCW3489838.1	MCW3489838.1	747	MCW3489838.1 fumarate hydratase [Dethiobacter alkaliphilus]
30.035	30.2876	28.3664	30.6369	30.6317	30.9742			11	11	11	82.2	82.2	82.2	19.651	0	273.17	10362000000	9	196	265680000	521730000	21681000	52721000	58594000	48354000	269697000	53223000	0.249568	0.379145	0.901027	0.103023	-1.18459	0.439949		-1.93152	MCW3489839.1	MCW3489839.1	748	MCW3489839.1 Fe-S-containing hydro-lyase [Dethiobacter alkaliphilus]
31.8767	31.8161	32.4318	31.668	31.6677	31.4581			27	27	25	50.9	50.9	48.4	48.738	0	228.96	66419000000	22	549	912620000	1014300000	302070000	64655000	116580000	69292000	7.42997e+08	83509000	0.687544	0.594894	1.00042	0.0770608	0.443625	1.36002		2.1327	MCW3489840.1	MCW3489840.1	749	MCW3489840.1 NADP-dependent malic enzyme [Dethiobacter alkaliphilus]
30.7387	30.1992	31.0352	30.4374	30.7392	30.5419			12	12	12	63.9	63.9	63.9	25.797	0	197.32	9946200000	15	168	139800000	131900000	66770000	11851000	13985000	12382000	1.12823e+08	1.27393e+07	0.104403	0.0907513	0.11878	0.861122	0.0848497	1.06058		0.326077	MCW3489841.1	MCW3489841.1	750	MCW3489841.1 4Fe-4S dicluster domain-containing protein [Dethiobacter alkaliphilus]
31.4804	31.498	32.0295	31.3955	31.4613	31.2401			28	28	28	51.7	51.7	51.7	59.292	0	323.31	37979000000	25	460	365110000	393180000	129240000	30883000	30576000	25481000	2.95843e+08	28980000	0.273763	0.206445	0.724868	0.170656	0.303676	1.23429		1.58375	MCW3489842.1	MCW3489842.1	751	MCW3489842.1 FAD-binding protein [Dethiobacter alkaliphilus]
24.4828	22.6912	23.5594	25.1561	24.2122	25.813			1	1	1	12.9	12.9	12.9	11.377	0.00062035	3.5582	26271000	3	9	0	0	0	1115700	628180	1347700	0	1.03053e+06	0	0.00734117	1.00026	0.0769545	-1.48264	0.357833		-2.13238	MCW3489844.1	MCW3489844.1	752	MCW3489844.1 MTH1187 family thiamine-binding protein [Dethiobacter alkaliphilus]
26.9929	27.1439	26.6517	27.055	26.8582	26.7796			13	13	13	30.7	30.7	30.7	41.52	0	71.883	1625500000	17	89	29179000	36326000	3897900	3873100	3464200	2528800	23134300	3288700	0.0214077	0.0234277	0.0667149	0.923218	0.0319576	1.0224		0.191311	MCW3489845.1	MCW3489845.1	753	MCW3489845.1 CoA transferase [Dethiobacter alkaliphilus]
23.2894	23.1654	24.1592	24.875	25.196	25.0816	+	Z-1002-F_Z-1002-S	2	2	2	8.7	8.7	8.7	10.441	0.0035757	2.7138	14615000	2	5	0	1935900	0	1266000	1891000	1334300	645300	1497100	0.000597139	0.0106649	2.00981	0.00592105	-1.51286	0.350416		-4.63416	MCW3489846.1	MCW3489846.1	754	MCW3489846.1 DUF4212 domain-containing protein [Dethiobacter alkaliphilus]
27.5649	28.2877	23.2071	28.5991	28.6678	29.3829			1	1	1	1.9	1.9	1.9	61.815	0	7.3843	743000000	12	13	16024000	24511000	0	3228700	3375400	6703300	1.35117e+07	4435800	0.0125032	0.0315994	0.720334	0.172791	-2.53008	0.173129		-1.5749	MCW3489847.1	MCW3489847.1	755	MCW3489847.1 cation acetate symporter [Dethiobacter alkaliphilus]
32.6968	33.3149	32.1638	33.599	33.6195	33.7698	+	Z-1002-F_Z-1002-S	46	46	46	66.4	66.4	66.4	73.809	0	323.31	209890000000	34	1436	1196200000	1914100000	208410000	166680000	204290000	194480000	1.10624e+09	1.88483e+08	1.02367	1.3427	1.30393	0.0342161	-0.937597	0.522102		-2.78297	MCW3489848.1	MCW3489848.1	756	MCW3489848.1 acetate--CoA ligase [Dethiobacter alkaliphilus]
27.6172	27.7225	27.729	27.8436	27.7072	27.9696			31	31	31	42	42	42	91.032	0	168.38	4281900000	43	179	33845000	38435000	8611500	3767800	4440800	3335600	2.69638e+07	3.84807e+06	0.0249514	0.0274125	0.831074	0.122471	-0.15055	0.900907		-1.79236	MCW3489849.1	MCW3489849.1	757	MCW3489849.1 AAA family ATPase [Dethiobacter alkaliphilus]
24.0147	23.8154	23.61	24.5039	25.1382	24.8831	+	Z-1002-F_Z-1002-S	3	3	3	31.8	31.8	31.8	10.21	0	7.08	100990000	4	8	6667200	4669500	853680	898520	678850	693990	4063460	757120	0.00376019	0.0053935	2.03531	0.00533784	-1.02835	0.49027		-4.713	MCW3489853.1	MCW3489853.1	759	MCW3489853.1 metal-sensitive transcriptional regulator [Dethiobacter alkaliphilus]
31.2186	31.5297	32.6043	31.2242	31.2356	31.4935			6	6	6	87	87	87	7.3753	0	90.771	13916000000	4	99	785020000	1020800000	803660000	70106000	70325000	70079000	8.69827e+08	70170000	0.804908	0.499871	0.471191	0.37923	0.466457	1.38171		1.0876	MCW3489854.1	MCW3489854.1	760	MCW3489854.1 copper ion binding protein [Dethiobacter alkaliphilus]
27.5624	27.7459	25.6556	26.3777	26.6832	26.7945			5	5	5	54.1	54.1	54.1	14.008	0	55.801	1518300000	7	33	82634000	74808000	2650800	2142600	3250100	1992200	5.33643e+07	2.46163e+06	0.0493815	0.017536	0.210639	0.742083	0.36944	1.29185		0.543451	MCW3489855.1	MCW3489855.1	761	MCW3489855.1 transcriptional repressor [Dethiobacter alkaliphilus]
25.3049	25.4907	25.2869	24.4927	24.428	24.6301	+	Z-1002-F_Z-1002-S	16	16	16	14.6	14.6	14.6	127.86	0	53.27	580010000	58	34	3382800	3728000	571680	103500	129080	101630	2.56083e+06	111403	0.0023697	0.000793605	3.17434	0.00174648	0.843876	1.79487		9.5579	MCW3489860.1	MCW3489860.1	762	MCW3489860.1 DNA polymerase III subunit alpha [Dethiobacter alkaliphilus]
24.8895	24.9419	24.9099	24.7791	24.7378	24.9403			5	5	5	17.2	17.2	17.2	33.88	0	15.188	215080000	17	19	5710400	4717800	789120	480940	570460	382830	3.73911e+06	478077	0.00346004	0.00340568	0.675888	0.195741	0.0947126	1.06785		1.48821	MCW3489861.1	MCW3489861.1	763	MCW3489861.1 6-phosphofructokinase [Dethiobacter alkaliphilus]
27.8942	27.9943	28.2977	27.4154	27.2354	27.6077	+	Z-1002-F_Z-1002-S	24	24	24	47.4	47.4	47.4	61.733	0	165.2	3350000000	31	123	31665000	37289000	9233100	2882900	3095700	2214400	2.60624e+07	2731000	0.0241172	0.0194549	1.77939	0.0112821	0.642548	1.56108		3.96418	MCW3489862.1	MCW3489862.1	764	MCW3489862.1 pyruvate kinase [Dethiobacter alkaliphilus]
26.3073	25.7242	25.5447	27.2012	27.1733	26.6438	+	Z-1002-F_Z-1002-S	5	5	5	38.7	38.7	38.7	16.788	0	34.621	395620000	8	21	17701000	18344000	2029200	2366200	2531200	539540	12691400	1.81231e+06	0.0117442	0.0129104	1.76163	0.011598	-1.14737	0.451449		-3.91552	MCW3489863.1	MCW3489863.1	765	MCW3489863.1 acyl-CoA thioesterase [Dethiobacter alkaliphilus]
26.7981	26.9838	26.621	26.6435	26.6344	26.8868			7	7	7	27.8	27.8	27.8	38.33	0	34.293	991410000	15	34	16279000	18310000	2947400	1197200	1666100	1616600	1.25121e+07	1493300	0.0115783	0.0106378	0.233779	0.711159	0.0794233	1.0566		0.595209	MCW3489865.1	MCW3489865.1	766	MCW3489865.1 histone deacetylase [Dethiobacter alkaliphilus]
28.2975	28.3327	27.8466	28.1757	27.9971	27.7098			21	21	21	50.1	50.1	50.1	50.65	0	162.97	6245800000	27	164	64949000	54266000	6039600	4934200	5419300	4147200	4.17515e+07	4.83357e+06	0.0386354	0.0344329	0.405527	0.46211	0.198092	1.14718		0.956304	MCW3489866.1	MCW3489866.1	767	MCW3489866.1 DUF1015 domain-containing protein [Dethiobacter alkaliphilus]
22.9355	25.0927	23.8979	24.9577	25.0172	24.7228			2	2	2	11.5	11.5	11.5	31.279	0	7.1946	63928000	14	10	0	1896100	0	240500	237480	150520	632033	209500	0.000584862	0.00149242	0.664272	0.203047	-0.923847	0.527102		-1.46559	MCW3489867.1	MCW3489867.1	768	MCW3489867.1 exonuclease domain-containing protein [Dethiobacter alkaliphilus]
25.6477	24.5862	25.2435	26.4003	26.2945	27.6949	+	Z-1002-F_Z-1002-S	12	11	11	21.7	20.7	20.7	73.061	0	53.649	267780000	34	26	2610300	1375800	307300	1057700	892300	1025300	1.43113e+06	991767	0.00132432	0.00706506	1.39756	0.0246604	-1.6374	0.321435		-2.99764	MCW3489868.1	MCW3489868.1	769	MCW3489868.1 DUF294 nucleotidyltransferase-like domain-containing protein [Dethiobacter alkaliphilus]
26.5019	27.0442	25.6147	28.7573	28.065	28.6906	+	Z-1002-F_Z-1002-S	6	6	6	61	61	61	8.5807	0	31.037	816020000	5	48	36753000	37525000	2946700	11134000	10188000	9794500	2.57416e+07	1.03722e+07	0.0238204	0.0738883	1.96291	0.00667492	-2.11736	0.230468		-4.49169	MCW3489872.1	MCW3489872.1	770	MCW3489872.1 bacillithiol system redox-active protein YtxJ [Dethiobacter alkaliphilus]
25.1106	25.3547	24.9195	25.4465	25.6151	25.7357	+	Z-1002-F_Z-1002-S	5	5	5	14.1	14.1	14.1	50.613	0	45.946	441800000	20	26	4257000	5403100	508470	538090	742250	537330	3.38952e+06	605890	0.00313655	0.00431619	1.44598	0.02	-0.47087	0.72153		-3.11174	MCW3489873.1	MCW3489873.1	771	MCW3489873.1 FAD-binding oxidoreductase [Dethiobacter alkaliphilus]
26.6169	26.6763	26.8564	27.6072	27.5041	27.555	+	Z-1002-F_Z-1002-S	8	8	8	45	45	45	24.374	0	76.083	1379500000	13	75	27530000	35818000	5095000	4555300	5294100	4986300	2.28143e+07	4.94523e+06	0.0211116	0.0352284	3.37509	0.00248	-0.838889	0.559074		-10.7688	MCW3489874.1	MCW3489874.1	772	MCW3489874.1 CBS and ACT domain-containing protein [Dethiobacter alkaliphilus]
23.6891	23.7725	23.1873	24.2121	23.8621	23.91			3	3	3	16.4	16.4	16.4	22.74	0	14.624	111740000	9	13	2040300	2239900	149830	292330	263500	241440	1.47668e+06	265757	0.00136647	0.00189317	0.978904	0.0825593	-0.445103	0.734532		-2.08876	MCW3489875.1	MCW3489875.1	773	MCW3489875.1 CBS domain-containing protein [Dethiobacter alkaliphilus]
25.7745	26.2547	25.5092	25.9187	26.0236	25.1506			17	17	17	30.3	30.3	30.3	67.845	0	61.722	852960000	30	49	7789900	10853000	1255900	489420	635090	368210	6.63293e+06	497573	0.00613789	0.00354457	0.158588	0.810142	0.148532	1.10844		0.422944	MCW3489876.1	MCW3489876.1	774	MCW3489876.1 translational GTPase TypA [Dethiobacter alkaliphilus]
24.478	24.5818	23.7206	23.8365	23.8408	23.6405			6	6	6	9.8	9.8	9.8	73.839	0	15.118	158890000	32	10	2021100	1939800	215000	84574	111400	118050	1.39197e+06	104675	0.00128808	0.000745672	0.807143	0.131651	0.487509	1.40202		1.74511	MCW3489877.1	MCW3489877.1	775	MCW3489877.1 ABC-F family ATP-binding cassette domain-containing protein [Dethiobacter alkaliphilus]
28.8018	28.6101	28.3104	28.6418	28.5233	28.9623			10	10	10	54.4	54.4	54.4	21.077	0	80.751	3861300000	11	93	98182000	111870000	18910000	9557500	9261000	7801900	7.63207e+07	8.87347e+06	0.0706245	0.063212	0.279902	0.64927	-0.134979	0.910683		-0.69569	MCW3489879.1	MCW3489879.1	776	MCW3489879.1 flavodoxin family protein [Dethiobacter alkaliphilus]
29.3251	29.3382	29.0872	28.9785	28.8779	28.9149	+	Z-1002-F_Z-1002-S	18	18	18	34.3	34.3	34.3	72.221	0	145.31	7454300000	32	195	74112000	78964000	15796000	4948900	8945700	5193300	5.62907e+07	6.36263e+06	0.0520895	0.0453256	1.70537	0.0115322	0.326369	1.25385		3.76396	MCW3489880.1	MCW3489880.1	777	MCW3489880.1 transketolase [Dethiobacter alkaliphilus]
29.7919	29.8963	28.6526	27.5985	27.6947	27.4713	+	Z-1002-F_Z-1002-S	5	5	5	55.1	55.1	55.1	7.5925	0	13.517	1857100000	5	14	141490000	148480000	70905000	4469400	5487000	592600	1.20292e+08	3.51633e+06	0.111314	0.0250493	2.00065	0.00584416	1.85872	3.62686		4.60608	MCW3489881.1	MCW3489881.1	778	MCW3489881.1 zinc ribbon domain-containing protein [Dethiobacter alkaliphilus]
27.4443	27.5106	29.1412	30.1553	30.1777	29.9761	+	Z-1002-F_Z-1002-S	6	6	6	26.1	26.1	26.1	34.855	0	149.08	2354200000	13	92	34139000	34900000	21119000	23665000	25497000	16747000	3.00527e+07	2.19697e+07	0.0278097	0.156506	1.68417	0.012214	-2.07101	0.237992		-3.70782	MCW3489884.1	MCW3489884.1	780	MCW3489884.1 rhodanese-like domain-containing protein [Dethiobacter alkaliphilus]
26.7966	26.7836	26.6006	26.4907	26.0449	26.8048			7	7	7	23.5	23.5	23.5	28.912	0	27.028	824020000	12	42	27457000	28430000	8229500	1336400	1269000	1631500	2.13722e+07	1412300	0.0197771	0.0100608	0.539129	0.299435	0.280144	1.21432		1.22145	MCW3489885.1	MCW3489885.1	781	MCW3489885.1 transcriptional regulator [Dethiobacter alkaliphilus]
24.2549	24.6099	23.9142	23.526	24.1653	23.9177			4	4	4	20.3	20.3	20.3	27.224	0	21.61	158810000	12	9	4402600	3990500	395510	81977	204860	88330	2.92954e+06	125056	0.00271089	0.00089086	0.643151	0.216366	0.390013	1.31041		1.42445	MCW3489890.1	MCW3489890.1	784	MCW3489890.1 response regulator transcription factor [Dethiobacter alkaliphilus]
27.1299	27.365	25.8006	27.5735	27.2982	27.6769			13	13	13	44.9	44.9	44.9	29.968	0	82.787	1853600000	15	98	30225000	33354000	1744600	4812100	4319000	3381800	2.17745e+07	4.17097e+06	0.0201494	0.0297128	0.683029	0.191457	-0.75101	0.594188		-1.50213	MCW3489912.1	MCW3489912.1	786	MCW3489912.1 epoxyqueuosine reductase [Dethiobacter alkaliphilus]
26.4468	26.2788	26.6505	24.9359	25.1402	25.2522	+	Z-1002-F_Z-1002-S	9	9	9	22.8	22.8	22.8	39.056	0	18.879	713480000	20	23	12587000	11921000	2533100	460940	507250	468870	9013700	479020	0.00834097	0.0034124	3.16639	0.00169863	1.34925	2.5478		9.51263	MCW3489913.1	MCW3489913.1	787	MCW3489913.1 M20/M25/M40 family metallo-hydrolase [Dethiobacter alkaliphilus]
29.0997	30.0879	26.4545	26.8697	26.7146	26.409			2	2	2	34.9	34.9	34.9	6.9022	0	11.382	3613400000	2	21	400600000	785250000	25117000	11540000	9387000	6662800	4.03656e+08	9196600	0.373529	0.0655139	0.79574	0.136502	1.88291	3.68819		1.72266	MCW3489915.1	MCW3489915.1	788	MCW3489915.1 50S ribosomal protein L28 [Dethiobacter alkaliphilus]
26.2033	26.018	23.9528	26.8168	27.2248	27.1247			1	1	1	13	13	13	7.7808	0	6.4994	330430000	3	13	35899000	46046000	8317400	4529100	6757900	4605300	3.00875e+07	5.29743e+06	0.0278419	0.0377374	1.06902	0.0630349	-1.66407	0.315548		-2.27447	MCW3489916.1	MCW3489916.1	789	MCW3489916.1 DUF1858 domain-containing protein [Dethiobacter alkaliphilus]
27.6386	27.1727	26.7442	27.3321	27.1299	27.0002			5	5	5	46.2	46.2	46.2	12.832	0	32.446	1051700000	6	40	75530000	67522000	5625900	5387600	6223900	3059000	49559300	4.89017e+06	0.0458605	0.0348361	0.0382842	0.952041	0.0311025	1.02179		0.112803	MCW3489917.1	MCW3489917.1	790	MCW3489917.1 Asp23/Gls24 family envelope stress response protein [Dethiobacter alkaliphilus]
27.7634	27.5373	28.035	26.7657	26.6562	26.552	+	Z-1002-F_Z-1002-S	17	17	17	34.6	34.6	34.6	58.355	0	73.678	2530700000	31	84	28761000	24980000	9968700	1178500	1588200	1119500	2.12366e+07	1295400	0.0196516	0.00922806	2.69553	0.00173228	1.12055	2.1743		7.1581	MCW3489918.1	MCW3489918.1	791	MCW3489918.1 DAK2 domain-containing protein [Dethiobacter alkaliphilus]
28.6619	28.912	26.1202	28.9949	29.1048	28.95			6	6	6	26.1	26.1	26.1	30.949	0	45.193	2679100000	12	59	69442000	84901000	4406800	6622200	7936600	6094600	52916600	6.88447e+06	0.0489672	0.049043	0.555021	0.28783	-1.11855	0.460558		-1.25256	MCW3489919.1	MCW3489919.1	792	MCW3489919.1 DegV family protein [Dethiobacter alkaliphilus]
28.1143	27.83	27.1131	26.7345	26.8593	26.9392	+	Z-1002-F_Z-1002-S	4	4	4	21.5	21.5	21.5	18.907	0	19.797	1155000000	9	18	55595000	44126000	7610600	2093600	2512900	1948900	35777200	2.18513e+06	0.033107	0.0155663	1.29809	0.0344872	0.841398	1.79179		2.76983	MCW3489922.1	MCW3489922.1	794	MCW3489922.1 pantetheine-phosphate adenylyltransferase [Dethiobacter alkaliphilus]
25.7369	26.5653	22.7921	22.5505	22.5571	22.4782			2	2	2	43.1	43.1	43.1	6.6638	0	16.423	326270000	2	15	39268000	58542000	2960400	939920	729420	356400	3.35901e+07	675247	0.0310832	0.00481026	1.02612	0.0733333	2.50284	5.668		2.18552	MCW3489927.1	MCW3489927.1	797	MCW3489927.1 50S ribosomal protein L32 [Dethiobacter alkaliphilus]
24.788	25.2201	25.0736	24.3792	23.5999	22.2397	+	Z-1002-F_Z-1002-S	6	6	6	22.3	22.3	22.3	36.063	0	27.634	290110000	19	16	1948000	2569200	574490	99179	90984	92758	1697230	94307	0.00157056	0.000671816	1.19441	0.0460943	1.62095	3.07578		2.541	MCW3489928.1	MCW3489928.1	798	MCW3489928.1 phosphate acyltransferase PlsX [Dethiobacter alkaliphilus]
25.5142	25.2938	25.9373	25.3966	25.2062	24.9915			9	9	9	35.4	35.4	35.4	34.565	0	36.177	295110000	17	18	4089200	6211300	1244100	257210	273890	234830	3848200	255310	0.00356099	0.00181875	0.798135	0.135289	0.383661	1.30465		1.72737	MCW3489929.1	MCW3489929.1	799	MCW3489929.1 ketoacyl-ACP synthase III [Dethiobacter alkaliphilus]
26.8392	26.6649	26.4045	26.1388	26.3801	26.1482	+	Z-1002-F_Z-1002-S	7	7	7	24.1	24.1	24.1	33.305	0	25.441	1094900000	10	39	28790000	25709000	9138900	2433900	2630900	1756800	2.12126e+07	2.27387e+06	0.0196294	0.0161984	1.30197	0.0345068	0.413801	1.33219		2.77855	MCW3489930.1	MCW3489930.1	800	MCW3489930.1 enoyl-[acyl-carrier-protein] reductase FabK [Dethiobacter alkaliphilus]
26.2364	25.6629	23.304	22.5303	22.7864	22.6785	+	Z-1002-F_Z-1002-S	5	5	5	19.3	19.3	19.3	34.48	0	22.722	303290000	15	12	6552300	7931900	375720	16245	81411	137400	4.95331e+06	78352	0.00458362	0.000558157	1.25267	0.0389477	2.4027	5.28793		2.66855	MCW3489931.1	MCW3489931.1	801	MCW3489931.1 ACP S-malonyltransferase [Dethiobacter alkaliphilus]
27.266	27.2808	26.7557	26.4064	26.4338	26.1638	+	Z-1002-F_Z-1002-S	6	6	6	25.7	25.7	25.7	25.581	0	29.342	1257900000	11	38	49447000	42945000	8361700	1967200	2410500	1924500	3.35846e+07	2.10073e+06	0.031078	0.014965	1.78315	0.0113111	0.766155	1.70073		3.97456	MCW3489932.1	MCW3489932.1	802	MCW3489932.1 3-oxoacyl-[acyl-carrier-protein] reductase [Dethiobacter alkaliphilus]
31.118	30.2119	29.9638	28.3764	28.3452	29.2873	+	Z-1002-F_Z-1002-S	3	3	3	33.3	33.3	33.3	8.3882	0	24.66	4503600000	2	30	1150800000	694180000	241600000	19382000	22384000	31016000	6.95527e+08	2.42607e+07	0.643617	0.172826	1.70708	0.0115598	1.76158	3.3907		3.7685	MCW3489933.1	MCW3489933.1	803	MCW3489933.1 acyl carrier protein [Dethiobacter alkaliphilus]
27.5499	28.0488	26.7016	26.9588	26.9609	26.7145			8	8	8	24.7	24.7	24.7	43.609	0	33.237	1593200000	17	34	23828000	27067000	2873800	1663700	1629100	1211300	1.79229e+07	1.50137e+06	0.0165853	0.0106953	0.621704	0.230995	0.555353	1.46953		1.38268	MCW3489934.1	MCW3489934.1	804	MCW3489934.1 beta-ketoacyl-ACP synthase II [Dethiobacter alkaliphilus]
24.9961	22.6215	24.073	21.4608	22.9065	22.69			2	2	2	8.6	8.6	8.6	26.267	0	8.485	86363000	14	5	2252000	1104100	762070	56293	47955	67016	1.37272e+06	57088	0.00127027	0.000406678	0.871441	0.111767	1.54439	2.91681		1.87245	MCW3489935.1	MCW3489935.1	805	MCW3489935.1 ribonuclease III [Dethiobacter alkaliphilus]
29.1634	28.2845	29.6152	25.0442	25.8253	25.5236	+	Z-1002-F_Z-1002-S	18	18	18	16.4	16.4	16.4	134.45	0	44.625	1323900000	72	28	3095700	3213400	887210	37813	57201	33162	2398770	42725.3	0.00221974	0.000304363	2.85064	0.00119231	3.5567	11.7672		7.86779	MCW3489937.1	MCW3489937.1	807	MCW3489937.1 chromosome segregation protein SMC [Dethiobacter alkaliphilus]
27.5777	28.0024	27.5443	26.8606	27.1285	26.5495	+	Z-1002-F_Z-1002-S	8	8	8	30.7	30.7	30.7	32.968	0	62.337	1312100000	15	37	30966000	35265000	8264100	2535600	2783200	716040	24831700	2.01161e+06	0.0229784	0.0143302	1.74308	0.0114257	0.861937	1.81748		3.86511	MCW3489938.1	MCW3489938.1	808	MCW3489938.1 signal recognition particle-docking protein FtsY [Dethiobacter alkaliphilus]
23.2062	24.5951	25.8045	23.9397	24.5052	24.0203			3	3	3	24.5	24.5	24.5	12.711	0	5.3759	97770000	6	7	3898000	8321300	2318000	711200	780100	266480	4.84577e+06	585927	0.00448411	0.00417397	0.188553	0.773252	0.380229	1.30155		0.493064	MCW3489941.1	MCW3489941.1	809	MCW3489941.1 putative DNA-binding protein [Dethiobacter alkaliphilus]
26.4273	25.9838	26.3556	25.2066	25.7047	25.6055	+	Z-1002-F_Z-1002-S	19	19	19	33.5	33.5	33.5	49.586	0	58.238	1321300000	28	73	15966000	13198000	3378400	888750	1104700	848750	1.08475e+07	947400	0.0100379	0.006749	1.66451	0.0127107	0.749949	1.68173		3.65625	MCW3489942.1	MCW3489942.1	810	MCW3489942.1 signal recognition particle protein [Dethiobacter alkaliphilus]
29.1535	30.5695	24.2506	29.3343	29.1084	28.6694			4	4	4	49.4	49.4	49.4	9.0604	0	66.518	3905300000	4	35	277620000	335530000	11849000	12839000	41652000	18149000	208333000	2.42133e+07	0.192784	0.172489	0.210728	0.74249	-1.04619	0.484246		-0.543652	MCW3489943.1	MCW3489943.1	811	MCW3489943.1 30S ribosomal protein S16 [Dethiobacter alkaliphilus]
28.4994	28.6295	28.5329	28.5781	28.5239	28.0647			8	8	8	69.7	69.7	69.7	8.5028	0	50.054	2615800000	7	74	96614000	113680000	20452000	7195400	6556400	7189400	7.69153e+07	6980400	0.0711748	0.0497264	0.420031	0.441402	0.165032	1.12119		0.985521	MCW3489944.1	MCW3489944.1	812	MCW3489944.1 KH domain-containing protein [Dethiobacter alkaliphilus]
27.3028	28.0486	28.1208	27.7664	27.8725	27.227			4	4	4	23.7	23.7	23.7	18.385	0	13.347	1085900000	10	21	24478000	46462000	6809100	3233700	3597400	477280	2.59164e+07	2.43613e+06	0.0239821	0.0173543	0.242307	0.69878	0.202078	1.15035		0.614044	MCW3489945.1	MCW3489945.1	813	MCW3489945.1 ribosome maturation factor RimM [Dethiobacter alkaliphilus]
28.739	28.9613	26.8584	27.8344	27.9451	28.4483			9	9	9	55.3	55.3	55.3	13.21	0	48.546	3823100000	5	68	244870000	327800000	20617000	16321000	16585000	18300000	1.97762e+08	1.70687e+07	0.183002	0.121592	0.0548739	0.931303	0.110291	1.07945		0.159094	MCW3489947.1	MCW3489947.1	815	MCW3489947.1 50S ribosomal protein L19 [Dethiobacter alkaliphilus]
28.4038	28.8348	28.4571	28.164	28.3132	27.7385			7	7	7	26.2	26.2	26.2	32.229	0	16.231	1515600000	14	25	2927200	5182500	925580	235530	376480	104060	3011760	238690	0.00278698	0.00170036	1.05739	0.0661844	0.493275	1.40764		2.25025	MCW3489949.1	MCW3489949.1	817	MCW3489949.1 ribosome biogenesis GTPase YlqF [Dethiobacter alkaliphilus]
25.0072	25.4817	23.661	22.6136	23.4355	22.3207	+	Z-1002-F_Z-1002-S	3	3	3	12.7	12.7	12.7	28.566	0	8.9064	129750000	12	4	5156000	5247000	363110	0	0	46377	3.5887e+06	15459	0.00332086	0.000110125	1.40449	0.0240376	1.9267	3.80184		3.01384	MCW3489950.1	MCW3489950.1	818	MCW3489950.1 ribonuclease HII [Dethiobacter alkaliphilus]
27.4352	27.1089	26.3967	27.2406	27.1167	27.349			9	9	9	46.2	46.2	46.2	16.599	0	58.783	1403200000	6	61	90867000	70176000	9078500	11460000	9723200	7073100	5.67072e+07	9.41877e+06	0.0524749	0.0670966	0.335582	0.565439	-0.255212	0.837864		-0.813148	MCW3489955.1	MCW3489955.1	819	MCW3489955.1 GatB/YqeY domain-containing protein [Dethiobacter alkaliphilus]
24.8905	24.9804	25.0626	25.0892	25.2715	25.06			7	7	7	13	13	13	78.409	0	21.849	252970000	36	18	2734300	2700700	378140	195700	295540	100100	1.93771e+06	197113	0.00179309	0.00140418	0.916759	0.0973906	-0.162413	0.893529		-1.96307	MCW3489957.1	MCW3489957.1	820	MCW3489957.1 SpoIID/LytB domain-containing protein [Dethiobacter alkaliphilus]
26.8509	27.1548	26.3791	26.497	26.4118	26.1093			8	8	8	43.3	43.3	43.3	22.482	0	34.522	911730000	11	40	27551000	32205000	4476500	1684300	1488900	1050200	2.14108e+07	1407800	0.0198129	0.0100288	0.829917	0.122903	0.455542	1.3713		1.79007	MCW3489960.1	MCW3489960.1	821	MCW3489960.1 DUF1847 domain-containing protein [Dethiobacter alkaliphilus]
23.5596	24.2831	24.3204	24.6738	25.1868	24.5721			2	2	2	15	15	15	16.53	0	4.8146	30998000	7	4	612920	2364200	0	504240	558050	388900	992373	483730	0.000918308	0.00344595	1.1394	0.0529472	-0.756523	0.591921		-2.4228	MCW3489961.1	MCW3489961.1	822	MCW3489961.1 NUDIX domain-containing protein [Dethiobacter alkaliphilus]
26.8845	26.8459	26.754	26.5779	26.6466	26.233	+	Z-1002-F_Z-1002-S	12	12	12	66.2	66.2	66.2	22.547	0	45.488	710520000	15	51	14317000	15083000	2287100	1649400	1330600	544350	1.05624e+07	1.17478e+06	0.00977405	0.00836882	1.20342	0.0450047	0.342293	1.26777		2.56056	MCW3489965.1	MCW3489965.1	823	MCW3489965.1 molybdopterin-dependent oxidoreductase [Dethiobacter alkaliphilus]
25.1201	25.5667	25.7513	23.7355	23.8728	24.2204	+	Z-1002-F_Z-1002-S	5	5	5	7.6	7.6	7.6	60.591	0	14.526	321190000	22	18	5127400	6802100	1062200	96571	108540	162820	4.33057e+06	122644	0.00400736	0.000873678	2.53839	0.00129412	1.5365	2.9009		6.49715	MCW3489968.1	MCW3489968.1	824	MCW3489968.1 citramalate synthase [Dethiobacter alkaliphilus]
26.0208	24.4343	22.9904	25.1008	25.183	24.6891			5	5	5	15.3	15.3	15.3	39.462	0	12.816	282870000	17	14	7418100	6802000	1422500	402490	454090	140100	5214200	332227	0.00482504	0.00236669	0.223834	0.72459	-0.509106	0.702658		-0.573087	MCW3489969.1	MCW3489969.1	825	MCW3489969.1 hypothetical protein OMD50_07495 [Dethiobacter alkaliphilus]
25.5881	25.9588	25.5174	25.3466	25.3074	25.3052	+	Z-1002-F_Z-1002-S	10	10	10	33.1	33.1	33.1	37.567	0	40.281	532990000	20	39	9851700	11666000	1779200	734270	766070	618460	7.76563e+06	706267	0.00718605	0.00503124	1.25679	0.0386535	0.368343	1.29087		2.67768	MCW3489972.1	MCW3489972.1	826	MCW3489972.1 M42 family metallopeptidase [Dethiobacter alkaliphilus]
24.9947	24.9599	25.0839	23.6353	23.6535	23.771	+	Z-1002-F_Z-1002-S	3	3	3	9	9	9	36.807	0	10.519	129030000	17	9	3188400	3293200	725200	124210	147720	111080	2.40227e+06	127670	0.00222298	0.000909484	4.71509	0	1.32622	2.50745		23.551	MCW3489973.1	MCW3489973.1	827	MCW3489973.1 M42 family metallopeptidase [Dethiobacter alkaliphilus]
26.7547	26.5282	27.5072	25.2133	25.2232	24.9677	+	Z-1002-F_Z-1002-S	9	9	9	25.4	25.4	25.4	37.039	0	38.907	867160000	17	40	18049000	17298000	8829400	771220	822830	456280	1.47255e+07	683443	0.0136264	0.00486865	2.36774	0.00263366	1.79529	3.47086		5.83919	MCW3489974.1	MCW3489974.1	828	MCW3489974.1 M42 family metallopeptidase [Dethiobacter alkaliphilus]
25.3881	25.6246	25.6782	25.1259	25.5283	24.683			3	3	3	21.4	21.4	21.4	16.386	0	16.931	275890000	10	16	9904100	8986800	1685000	648600	870700	389620	6.85863e+06	636307	0.00634674	0.00453286	0.802661	0.133669	0.451227	1.3672		1.73628	MCW3489975.1	MCW3489975.1	829	MCW3489975.1 DUF2520 domain-containing protein [Dethiobacter alkaliphilus]
27.4615	27.7917	28.2067	28.0157	28.2079	27.8034			11	11	11	41.8	41.8	41.8	30.422	0	59.61	2545900000	11	68	65502000	65731000	29751000	8601800	11322000	7904800	5.36613e+07	9276200	0.0496564	0.066081	0.315326	0.60047	-0.189021	0.877201		-0.770836	MCW3489976.1	MCW3489976.1	830	MCW3489976.1 3-methyl-2-oxobutanoate hydroxymethyltransferase [Dethiobacter alkaliphilus]
24.9319	24.8901	26.5457	25.2513	25.4153	25.1386			9	9	9	29.4	29.4	29.4	31.619	0	25.383	386010000	15	28	9150300	6057700	5172800	1148300	1652600	518570	6793600	1106490	0.00628656	0.00788231	0.124542	0.853244	0.187532	1.13881		0.340395	MCW3489977.1	MCW3489977.1	831	MCW3489977.1 pantoate--beta-alanine ligase [Dethiobacter alkaliphilus]
27.4816	24.4861	28.709	27.8864	27.6348	27.3806			3	3	3	16.8	16.8	16.8	13.685	0	4.8882	438210000	7	14	3864200	143510	20030000	3276800	2758100	1546300	8012570	2.52707e+06	0.00741456	0.0180021	0.230275	0.716443	-0.741717	0.598027		-0.587435	MCW3489978.1	MCW3489978.1	832	MCW3489978.1 aspartate 1-decarboxylase [Dethiobacter alkaliphilus]
25.8817	25.9965	25.1027	25.2935	25.3166	24.8549			5	5	5	18.3	18.3	18.3	37.957	0	13.879	259880000	21	12	3263900	5866700	1794100	361420	472480	54623	3.64157e+06	296174	0.00336978	0.00210986	0.72654	0.169396	0.505319	1.41944		1.58702	MCW3489986.1	MCW3489986.1	835	MCW3489986.1 Gfo/Idh/MocA family oxidoreductase [Dethiobacter alkaliphilus]
26.9811	27.6438	28.6197	28.7122	28.7055	28.1866			4	4	4	9.7	9.7	9.7	34.306	0	43.045	2112700000	6	76	43345000	54333000	28680000	16103000	16943000	9317300	4.21193e+07	14121100	0.0389758	0.100595	0.708756	0.177001	-0.786598	0.57971		-1.5523	MCW3489987.1	MCW3489987.1	836	MCW3489987.1 substrate-binding domain-containing protein [Dethiobacter alkaliphilus]
22.6686	23.3351	23.9883	23.3972	22.803	22.6522			6	6	6	11.6	11.6	11.6	57.633	0	7.6949	42244000	35	7	151530	490310	155920	81044	57461	51763	265920	63422.7	0.000246073	0.000451805	0.356423	0.534604	0.379911	1.30126		0.856245	MCW3489989.1	MCW3489989.1	837	MCW3489989.1 sugar ABC transporter ATP-binding protein [Dethiobacter alkaliphilus]
23.1786	22.723	23.7133	23.9979	23.91	23.7091			4	4	4	15.3	15.3	15.3	31.891	0	8.8807	39630000	14	13	1006300	830590	356510	273970	254440	108950	731133	212453	0.000676566	0.00151346	1.04978	0.0679084	-0.667352	0.629661		-2.23444	MCW3489990.1	MCW3489990.1	838	MCW3489990.1 sugar phosphate isomerase/epimerase [Dethiobacter alkaliphilus]
25.5171	25.4044	26.3505	26.0117	25.8522	25.6106			9	9	9	18.6	18.6	18.6	49.599	0	39.701	392890000	21	33	4206400	5100800	1444500	742290	748380	514020	3583900	668230	0.00331642	0.00476028	0.0739847	0.913435	-0.0675138	0.954281		-0.210776	MCW3489991.1	MCW3489991.1	839	MCW3489991.1 hypothetical protein OMD50_07615 [Dethiobacter alkaliphilus]
25.1945	25.7907	26.1348	27.2105	27.1927	26.6998	+	Z-1002-F_Z-1002-S	7	7	4	35.9	35.9	22	21.829	0	44.4	384860000	12	34	3726600	6322000	2537100	2681400	2398400	1659100	4.19523e+06	2246300	0.00388213	0.016002	1.838	0.00957143	-1.32768	0.398408		-4.12771	MCW3489992.1	MCW3489992.1	840	MCW3489992.1 corrinoid protein [Dethiobacter alkaliphilus]
24.8294	24.4424	25.4697	24.2389	24.1049	23.8844	+	Z-1002-F_Z-1002-S	6	6	6	16.6	16.6	16.6	37.531	0	14.702	281970000	16	21	7847700	6642800	2164100	364750	437830	165900	5.55153e+06	322827	0.0051372	0.00229972	1.24145	0.0400586	0.837783	1.7873		2.6438	MCW3489993.1	MCW3489993.1	841	MCW3489993.1 LacI family transcriptional regulator [Dethiobacter alkaliphilus]
29.9488	30.2295	30.4158	30.7166	30.8499	30.6516	+	Z-1002-F_Z-1002-S	4	4	4	6.5	6.5	6.5	68.263	0	6.5258	1126500000	30	14	286720	692430	189680	13610000	14285000	64555	389610	9.31985e+06	0.000360532	0.0663919	1.66742	0.0127982	-0.541327	0.687139		-3.66386	MCW3489998.1	MCW3489998.1	846	MCW3489998.1 3D-(3,5/4)-trihydroxycyclohexane-1,2-dione acylhydrolase (decyclizing) [Dethiobacter alkaliphilus]
26.8141	25.7129	27.2088	25.996	25.9257	26.0584			4	4	4	10.5	10.5	10.5	36.609	0	6.6866	94168000	14	10	1338900	1457600	852310	1836300	138230	1103000	1216270	1.02584e+06	0.00112549	0.00730781	0.580735	0.266745	0.585253	1.5003		1.3028	MCW3490000.1	MCW3490000.1	847	MCW3490000.1 inositol 2-dehydrogenase [Dethiobacter alkaliphilus]
25.6588	26.2207	25.8943	26.2998	25.9988	25.5177			11	11	11	32.8	32.8	32.8	37.493	0	33.624	515490000	14	39	10719000	15004000	2041100	1717000	1540600	825370	9254700	1360990	0.00856398	0.0096953	0.0167355	0.978415	-0.0141207	0.99026		-0.0504292	MCW3490001.1	MCW3490001.1	848	MCW3490001.1 type II glyceraldehyde-3-phosphate dehydrogenase [Dethiobacter alkaliphilus]
24.4181	23.8344	24.7547	24.9026	24.8855	24.6621			4	4	4	12.7	12.7	12.7	35.056	0	8.7412	94089000	15	10	2860500	1985600	404930	349510	404510	267460	1.75034e+06	340493	0.00161971	0.00242558	0.793981	0.137013	-0.480993	0.716484		-1.7192	MCW3490003.1	MCW3490003.1	850	MCW3490003.1 transketolase family protein [Dethiobacter alkaliphilus]
29.395	29.5288	29.7645	28.3766	28.2885	27.8952	+	Z-1002-F_Z-1002-S	12	12	12	39.5	39.5	39.5	29.547	0	141.76	6842500000	10	104	253250000	242120000	68282000	8110100	11993000	8109800	187884000	9404300	0.173861	0.0669935	2.77417	0.00108772	1.37602	2.59551		7.51043	MCW3490020.1	MCW3490020.1	854	MCW3490020.1 methyl-accepting chemotaxis protein [Dethiobacter alkaliphilus]
24.7666	24.9566	26.8971	25.3006	24.6052	23.3365			5	5	5	17.2	17.2	17.2	34.293	0	8.4441	204180000	18	11	4027600	4086700	2679400	246970	171380	131470	3597900	183273	0.00332937	0.00130559	0.560722	0.283863	1.12604	2.18258		1.26371	MCW3490021.1	MCW3490021.1	855	MCW3490021.1 ketopantoate reductase family protein [Dethiobacter alkaliphilus]
26.8235	25.8653	26.2253	26.0473	26.2241	26.8226			11	11	11	42	42	42	28.437	0	58.937	612430000	14	34	15759000	15083000	2438500	1754300	2421100	2321700	11093500	2165700	0.0102655	0.0154278	0.0568169	0.930286	-0.0599925	0.959269		-0.164425	MCW3490031.1	MCW3490031.1	858	MCW3490031.1 slipin family protein [Dethiobacter alkaliphilus]
23.4108	23.9728	22.687	24.8958	24.6395	24.8213	+	Z-1002-F_Z-1002-S	8	8	8	9.6	9.6	9.6	133.29	0	34.577	99696000	65	16	269850	677940	33777	131950	146510	90480	327189	122980	0.000302769	0.000876074	1.70426	0.0114774	-1.42866	0.371477		-3.76099	MCW3490035.1	MCW3490035.1	860	MCW3490035.1 S8 family serine peptidase [Dethiobacter alkaliphilus]
27.8214	28.0638	27.0371	26.7525	26.8238	26.698	+	Z-1002-F_Z-1002-S	16	16	16	37.5	37.5	37.5	45.079	0	91.436	3622600000	24	93	44782000	50982000	4669800	1625400	1634000	1020400	3.34779e+07	1426600	0.0309793	0.0101627	1.32432	0.0323776	0.882623	1.84372		2.82907	MCW3490041.1	MCW3490041.1	863	MCW3490041.1 phosphoribosylamine--glycine ligase [Dethiobacter alkaliphilus]
30.3794	30.0741	30.7429	28.7934	28.8217	28.6221	+	Z-1002-F_Z-1002-S	19	19	19	35.2	35.2	35.2	55.281	0	175.79	14300000000	27	211	199010000	169030000	59846000	5846800	9843900	7756700	1.42629e+08	7815800	0.131984	0.0556775	2.90642	0.00129167	1.65301	3.14489		8.13799	MCW3490042.1	MCW3490042.1	864	MCW3490042.1 bifunctional phosphoribosylaminoimidazolecarboxamide formyltransferase/IMP cyclohydrolase [Dethiobacter alkaliphilus]
25.1412	25.6588	26.2572	23.9356	23.7951	25.0834	+	Z-1002-F_Z-1002-S	4	4	4	18.8	18.8	18.8	22.843	0	11.734	252950000	9	13	7713400	9940600	3510600	558700	492350	275110	7.05487e+06	442053	0.00652833	0.00314906	1.27564	0.0358267	1.41435	2.66539		2.71957	MCW3490043.1	MCW3490043.1	865	MCW3490043.1 phosphoribosylglycinamide formyltransferase [Dethiobacter alkaliphilus]
26.9693	26.9591	27.3232	26.062	25.9824	25.6901	+	Z-1002-F_Z-1002-S	11	11	11	40.9	40.9	40.9	35.778	0	98.599	1652900000	15	63	39373000	35540000	8381400	1889400	1831300	940510	27764800	1.55374e+06	0.0256926	0.0110684	2.68679	0.00170543	1.17239	2.25384		7.11985	MCW3490044.1	MCW3490044.1	866	MCW3490044.1 phosphoribosylformylglycinamidine cyclo-ligase [Dethiobacter alkaliphilus]
27.5519	27.7022	28.2409	26.7971	26.8463	26.6224	+	Z-1002-F_Z-1002-S	12	12	12	23.5	23.5	23.5	53.091	0	65.478	1346100000	19	53	22722000	27722000	10140000	1453700	1857800	372330	2.01947e+07	1.22794e+06	0.0186875	0.00874751	2.09282	0.00460432	1.07638	2.10874		4.89453	MCW3490045.1	MCW3490045.1	867	MCW3490045.1 amidophosphoribosyltransferase [Dethiobacter alkaliphilus]
28.1971	27.9785	28.6508	26.7246	26.7397	26.573	+	Z-1002-F_Z-1002-S	22	22	22	37.5	37.5	37.5	78.857	0	120.07	3996800000	37	127	34209000	33070000	15720000	1389800	1298400	927940	2.76663e+07	1205380	0.0256015	0.00858678	2.83358	0.00116981	1.59638	3.02383		7.78677	MCW3490046.1	MCW3490046.1	868	MCW3490046.1 phosphoribosylformylglycinamidine synthase subunit PurL [Dethiobacter alkaliphilus]
25.6493	24.4271	26.7305	23.4972	23.5311	23.2886	+	Z-1002-F_Z-1002-S	5	5	5	22.8	22.8	22.8	25.474	0	12.661	186020000	10	12	7968400	5001900	3376700	184400	406890	170660	5449000	253983	0.00504232	0.0018093	1.49537	0.0169641	2.16334	4.47951		3.23045	MCW3490047.1	MCW3490047.1	869	MCW3490047.1 phosphoribosylformylglycinamidine synthase subunit PurQ [Dethiobacter alkaliphilus]
28.3287	28.1588	29.2415	27.4271	27.4626	27.0766	+	Z-1002-F_Z-1002-S	4	4	4	62.2	62.2	62.2	9.0513	0	23.081	1992600000	5	39	138250000	137050000	40534000	8269300	8528400	4039200	105278000	6.94563e+06	0.0974207	0.0494787	1.60519	0.0141558	1.25426	2.38545		3.50336	MCW3490048.1	MCW3490048.1	870	MCW3490048.1 phosphoribosylformylglycinamidine synthase subunit PurS [Dethiobacter alkaliphilus]
26.1398	25.9791	27.3793	24.7698	24.1448	24.3481	+	Z-1002-F_Z-1002-S	5	5	5	16.9	16.9	16.9	27.222	0	9.8523	408440000	15	18	10745000	10060000	4988100	471600	399790	275400	8597700	382263	0.00795602	0.00272313	1.91102	0.00795294	2.0785	4.22368		4.33785	MCW3490049.1	MCW3490049.1	871	MCW3490049.1 phosphoribosylaminoimidazolesuccinocarboxamide synthase [Dethiobacter alkaliphilus]
25.6229	22.5904	23.6582	22.8316	23.2037	22.646			2	2	2	18.5	18.5	18.5	12.207	0	8.0568	62995000	3	7	15861000	1309200	1434300	1023700	928820	441800	6201500	798107	0.00573866	0.00568548	0.516761	0.327785	1.0634	2.08985		1.17755	MCW3490050.1	MCW3490050.1	872	MCW3490050.1 hypothetical protein OMD50_07910 [Dethiobacter alkaliphilus]
26.4247	26.5898	26.7862	25.8365	25.3834	25.079	+	Z-1002-F_Z-1002-S	15	15	15	34	34	34	48.925	0	52.51	790410000	28	33	8513300	9980500	4264700	361490	239810	220420	7.58617e+06	273907	0.00701998	0.00195123	2.06037	0.00508219	1.16723	2.2458		4.79145	MCW3490051.1	MCW3490051.1	873	MCW3490051.1 adenylosuccinate lyase [Dethiobacter alkaliphilus]
26.1055	25.7078	25.7749	24.1069	23.7552	22.9881	+	Z-1002-F_Z-1002-S	8	8	8	22.5	22.5	22.5	41.548	0	27.242	429830000	17	16	10109000	8515300	2781400	196500	231830	119630	7.13523e+06	182653	0.0066027	0.00130117	2.50724	0.0018427	2.24595	4.7435		6.37257	MCW3490053.1	MCW3490053.1	875	MCW3490053.1 5-(carboxyamino)imidazole ribonucleotide synthase [Dethiobacter alkaliphilus]
26.0331	26.1616	26.4627	25.2614	25.1995	25.1889	+	Z-1002-F_Z-1002-S	14	14	14	25.3	25.3	25.3	57.361	0	45.287	941410000	29	63	10775000	10829000	3073200	719880	874100	699340	8.22573e+06	764440	0.00761181	0.00544565	2.82673	0.00113761	1.00254	2.00353		7.75445	MCW3490055.1	MCW3490055.1	876	MCW3490055.1 glutamine-hydrolyzing GMP synthase [Dethiobacter alkaliphilus]
31.5347	31.3532	31.3284	31.6462	31.7129	31.7953	+	Z-1002-F_Z-1002-S	35	35	35	64.1	64.1	64.1	57.209	0	323.31	85706000000	26	863	896000000	952610000	412000000	77620000	99930000	72754000	7.53537e+08	8.34347e+07	0.697297	0.594364	1.7951	0.0114583	-0.312691	0.805138		-4.00759	MCW3490059.1	MCW3490059.1	877	MCW3490059.1 chaperonin GroEL [Dethiobacter alkaliphilus]
31.0247	31.0975	30.8602	30.7134	30.6674	30.1105			10	10	10	75.8	75.8	75.8	10.374	0	56.201	21562000000	7	173	989590000	916230000	254730000	79709000	77230000	43959000	7.20183e+08	66966000	0.666433	0.477046	1.13433	0.053488	0.497073	1.41135		2.41201	MCW3490060.1	MCW3490060.1	878	MCW3490060.1 co-chaperone GroES [Dethiobacter alkaliphilus]
25.8448	26.1423	26.6763	25.8496	25.5535	25.9865			7	7	7	45.9	45.9	45.9	18.284	0	30.802	480890000	9	28	18800000	14157000	3155500	2235100	2097700	1711100	12037500	2.01463e+06	0.0111391	0.0143517	0.705162	0.178795	0.424597	1.3422		1.54528	MCW3490061.1	MCW3490061.1	879	MCW3490061.1 MogA/MoaB family molybdenum cofactor biosynthesis protein [Dethiobacter alkaliphilus]
26.3313	26.7621	27.8116	26.3938	26.451	26.5267			12	12	12	22.9	22.9	22.9	68.19	0	98.726	1321600000	30	61	11345000	14362000	3711100	642930	1072200	1060300	9.80603e+06	925143	0.00907417	0.00659045	0.507023	0.338182	0.511165	1.4252		1.15839	MCW3490062.1	MCW3490062.1	880	MCW3490062.1 molybdopterin biosynthesis protein [Dethiobacter alkaliphilus]
27.1419	27.3746	26.8644	26.4505	26.5451	26.494	+	Z-1002-F_Z-1002-S	9	9	9	28.5	28.5	28.5	42.519	0	37.107	906090000	19	35	17746000	19250000	2183400	840800	1223400	636970	13059800	900390	0.0120851	0.00641412	1.86476	0.00951841	0.63045	1.54805		4.20387	MCW3490063.1	MCW3490063.1	881	MCW3490063.1 molybdopterin molybdotransferase MoeA [Dethiobacter alkaliphilus]
28.6402	30.0523	30.525	30.8265	30.9229	30.4055			7	7	7	100	100	100	6.5876	0	33.614	5747400000	4	29	621710000	681750000	10954000	9351700	7266500	56227000	438138000	2.42817e+07	0.405438	0.172976	0.76645	0.149704	-0.97917	0.507271		-1.66513	MCW3490064.1	MCW3490064.1	882	MCW3490064.1 hypothetical protein OMD50_07980 [Dethiobacter alkaliphilus]
24.8798	24.9344	22.2847	24.7279	24.7208	25.0711			4	4	4	13.1	13.1	13.1	46.697	0	15.964	197180000	21	11	2650400	2463100	159850	238910	241840	83565	1.75778e+06	188105	0.00162659	0.00134001	0.385163	0.494979	-0.80695	0.571589		-0.915037	MCW3490067.1	MCW3490067.1	883	MCW3490067.1 nickel-dependent lactate racemase [Dethiobacter alkaliphilus]
26.2697	26.4411	26.1765	25.7267	25.8982	25.6933	+	Z-1002-F_Z-1002-S	8	8	8	19.4	19.4	19.4	51.612	0	20.914	622340000	26	23	5475900	6203900	763430	285850	335250	193620	4.14774e+06	271573	0.00383818	0.00193461	2.1924	0.00388755	0.523078	1.43702		5.22148	MCW3490068.1	MCW3490068.1	884	MCW3490068.1 FAD-binding protein [Dethiobacter alkaliphilus]
27.4239	27.4332	27.782	26.5601	26.824	26.5644	+	Z-1002-F_Z-1002-S	15	15	15	28.9	28.9	28.9	51.747	0	69.976	2434500000	25	81	33824000	34583000	9257700	1635900	1705800	1449800	2.58882e+07	1.59717e+06	0.0239561	0.0113778	2.44169	0.00282979	0.896894	1.86205		6.11706	MCW3490069.1	MCW3490069.1	885	MCW3490069.1 argininosuccinate lyase [Dethiobacter alkaliphilus]
28.5965	28.6663	28.8319	28.2206	28.2978	28.2096	+	Z-1002-F_Z-1002-S	21	21	21	48.4	48.4	48.4	44.973	0	171.65	7248700000	27	162	75288000	82334000	13220000	6539200	6309000	5870200	5.69473e+07	6.23947e+06	0.0526971	0.0444482	2.4285	0.0028	0.455596	1.37135		6.06671	MCW3490070.1	MCW3490070.1	886	MCW3490070.1 argininosuccinate synthase [Dethiobacter alkaliphilus]
24.5962	24.7432	23.4994	24.2187	24.1888	24.2893			5	5	5	23.2	23.2	23.2	28.503	0	17.145	177790000	14	15	4392100	5923900	607040	309990	246850	279520	3.64101e+06	278787	0.00336927	0.001986	0.0408947	0.94895	0.0472972	1.03333		0.120182	MCW3490071.1	MCW3490071.1	887	MCW3490071.1 glutamate racemase [Dethiobacter alkaliphilus]
28.1978	28.2521	27.3783	28.6435	28.4635	28.5788			13	13	13	56	56	56	34.153	0	152.54	3986100000	13	143	97499000	93716000	14109000	10937000	13072000	9643600	6.84413e+07	1.12175e+07	0.0633333	0.0799105	1.01062	0.0760558	-0.619197	0.651033		-2.15361	MCW3490072.1	MCW3490072.1	888	MCW3490072.1 ornithine carbamoyltransferase [Dethiobacter alkaliphilus]
25.9505	26.0148	26.5986	25.5748	25.2846	25.3897	+	Z-1002-F_Z-1002-S	7	7	7	22	22	22	42.801	0	18.772	330780000	18	17	3889100	4395800	2697200	685290	320390	292420	3660700	432700	0.00338749	0.00308243	1.58862	0.0144119	0.771606	1.70717		3.46136	MCW3490073.1	MCW3490073.1	889	MCW3490073.1 acetylornithine transaminase [Dethiobacter alkaliphilus]
26.0705	25.4919	25.3456	25.643	25.4054	25.5			8	8	8	26.6	26.6	26.6	31.418	0	23.924	589390000	17	30	9328800	8414200	2102400	1124200	1141100	792210	6.61513e+06	1019170	0.00612142	0.00726027	0.199035	0.756832	0.119874	1.08664		0.517105	MCW3490074.1	MCW3490074.1	890	MCW3490074.1 acetylglutamate kinase [Dethiobacter alkaliphilus]
26.2194	26.1969	26.5939	24.8484	25.0968	25.2719	+	Z-1002-F_Z-1002-S	10	10	10	29.9	29.9	29.9	43.176	0	35.444	616240000	20	25	9987800	10627000	1882400	458790	655590	347690	7.49907e+06	487357	0.00693938	0.00347179	2.68313	0.00167939	1.26436	2.4022		7.10387	MCW3490075.1	MCW3490075.1	891	MCW3490075.1 bifunctional glutamate N-acetyltransferase/amino-acid acetyltransferase ArgJ [Dethiobacter alkaliphilus]
24.7796	25.0761	25.3517	23.973	23.9945	23.8219	+	Z-1002-F_Z-1002-S	9	9	9	29.2	29.2	29.2	37.282	0	23.91	211690000	20	19	3986000	2587100	723560	310290	330590	229020	2432220	289967	0.00225069	0.00206564	2.55201	0.0013253	1.13934	2.2028		6.55225	MCW3490076.1	MCW3490076.1	892	MCW3490076.1 N-acetyl-gamma-glutamyl-phosphate reductase [Dethiobacter alkaliphilus]
27.7136	28.4397	26.6791	29.0291	28.6507	28.7507			9	9	9	19.5	19.5	19.5	59.163	0	142.21	2691300000	14	99	45333000	59715000	3465600	7315800	6060100	4559700	36171200	5.97853e+06	0.0334716	0.0425893	1.07752	0.0614839	-1.19935	0.435471		-2.29222	MCW3490077.1	MCW3490077.1	893	MCW3490077.1 acyl--CoA ligase family protein [Dethiobacter alkaliphilus]
24.3942	24.143	25.5449	24.5424	24.0679	21.7891			3	3	3	6.9	6.9	6.9	38.829	0	5.7419	126890000	17	5	2262300	1397300	1689900	132320	131220	63411	1.78317e+06	108984	0.00165008	0.000776368	0.573131	0.273568	1.22755	2.34168		1.28796	MCW3490078.1	MCW3490078.1	894	MCW3490078.1 leucine-rich repeat domain-containing protein [Dethiobacter alkaliphilus]
29.7129	29.8484	30.0279	29.7145	29.5817	29.6767			24	24	24	41.3	41.3	41.3	55.548	0	265.27	18111000000	21	355	259470000	231710000	71280000	19802000	18832000	13479000	1.87487e+08	17371000	0.173494	0.123746	0.967795	0.0844276	0.205423	1.15302		2.06616	MCW3490079.1	MCW3490079.1	895	MCW3490079.1 methylmalonyl-CoA carboxyltransferase [Dethiobacter alkaliphilus]
29.7079	30.001	29.8019	29.5717	29.4327	29.3424	+	Z-1002-F_Z-1002-S	13	13	13	80	80	80	14.774	0	101.06	11236000000	9	176	361240000	378230000	111530000	28694000	33032000	26841000	2.83667e+08	2.95223e+07	0.262495	0.210309	1.62528	0.0135297	0.387993	1.30857		3.55468	MCW3490080.1	MCW3490080.1	896	MCW3490080.1 methylmalonyl-CoA epimerase [Dethiobacter alkaliphilus]
29.528	29.8851	27.8006	29.9993	30.2474	29.793			5	5	5	53.8	53.8	53.8	14.101	0	50.662	3961500000	5	76	316900000	295250000	55549000	30197000	46495000	31013000	2.22566e+08	3.59017e+07	0.205955	0.255753	0.648044	0.213945	-0.941961	0.520525		-1.43398	MCW3490081.1	MCW3490081.1	897	MCW3490081.1 cobalamin B12-binding domain-containing protein [Dethiobacter alkaliphilus]
29.4746	29.3135	30.7572	29.3344	29.4292	29.363			21	21	21	36.8	36.8	36.8	62.188	0	219.12	15263000000	27	273	152840000	169810000	98980000	13136000	16858000	13509000	1.40543e+08	14501000	0.130054	0.103301	0.443923	0.416257	0.472918	1.38791		1.03337	MCW3490082.1	MCW3490082.1	898	MCW3490082.1 methylmalonyl-CoA mutase family protein [Dethiobacter alkaliphilus]
29.6499	29.3583	28.3484	28.5259	28.573	28.6693			8	8	8	35.2	35.2	35.2	30.29	0	44.643	5260400000	14	82	155700000	138580000	9824600	5945000	9135100	6149600	101368200	7.07657e+06	0.0938027	0.0504114	0.597356	0.250203	0.529498	1.44343		1.33523	MCW3490083.1	MCW3490083.1	899	MCW3490083.1 succinate--CoA ligase subunit alpha [Dethiobacter alkaliphilus]
30.1393	30.0422	30.0428	29.6383	29.7649	29.7313	+	Z-1002-F_Z-1002-S	22	22	22	58	58	58	39.544	0	203.97	18009000000	20	243	255830000	251590000	69120000	25263000	26795000	18699000	192180000	2.35857e+07	0.177837	0.168017	2.72774	0.00181818	0.363297	1.28636		7.30058	MCW3490084.1	MCW3490084.1	900	MCW3490084.1 ADP-forming succinate--CoA ligase subunit beta [Dethiobacter alkaliphilus]
29.3206	29.2812	29.5244	28.382	28.4503	28.2366	+	Z-1002-F_Z-1002-S	20	20	20	36.7	36.7	36.7	62.361	0	99.674	7152500000	32	136	92379000	77862000	22816000	3756200	3788600	2524600	6.43523e+07	3.35647e+06	0.0595494	0.0239105	3.31189	0.00213793	1.01911	2.02668		10.3729	MCW3490085.1;MCW3489008.1	MCW3490085.1	901	MCW3490085.1 sigma 54-interacting transcriptional regulator [Dethiobacter alkaliphilus]
25.4901	25.5512	25.6267	25.0307	24.986	24.8193	+	Z-1002-F_Z-1002-S	7	7	7	21.2	21.2	21.2	36.905	0	34.714	432250000	17	31	9665600	9969300	1365800	636440	669410	282500	7.00023e+06	529450	0.00647778	0.00377165	2.89684	0.00127835	0.610687	1.52699		8.091	MCW3490087.1	MCW3490087.1	903	MCW3490087.1 low-specificity L-threonine aldolase [Dethiobacter alkaliphilus]
31.036	30.572	31.0848	31.016	30.9695	30.9452			34	34	34	43.3	43.3	43.3	97.832	0	323.31	33775000000	39	380	275620000	245000000	74186000	15659000	16930000	10896000	1.98269e+08	14495000	0.183471	0.103258	0.183516	0.778711	-0.0793012	0.946516		-0.481426	MCW3490089.1	MCW3490089.1	905	MCW3490089.1 formate dehydrogenase subunit alpha [Dethiobacter alkaliphilus]
30.2379	30.561	31.0379	30.578	30.434	30.7064			31	31	27	50.4	50.4	47.1	53.164	0	316.18	18211000000	27	385	166830000	180540000	62889000	14328000	16011000	13017000	136753000	14452000	0.126547	0.102952	0.0555271	0.930986	0.0394713	1.02774		0.160888	MCW3490090.1	MCW3490090.1	906	MCW3490090.1 NADH-quinone oxidoreductase subunit NuoF [Dethiobacter alkaliphilus]
30.0385	29.813	27.9346	29.5037	29.6039	29.6015			6	6	6	41	41	41	18.015	0	57.389	4573300000	9	76	189320000	188980000	12385000	10183000	11993000	13146000	1.30228e+08	11774000	0.120509	0.0838746	0.174641	0.791515	-0.307678	0.807941		-0.460778	MCW3490091.1;MCW3490134.1	MCW3490091.1	907	MCW3490091.1 NADH-quinone oxidoreductase subunit NuoE [Dethiobacter alkaliphilus]
27.0199	26.2758	25.2899	26.3385	26.6974	25.9693			6	6	6	29.6	29.6	29.6	22.588	0	18.372	666130000	9	18	27362000	40602000	1352200	1436400	1652200	1609200	23105400	1.56593e+06	0.0213809	0.0111553	0.0917672	0.893065	-0.139884	0.907592		-0.257455	MCW3490092.1	MCW3490092.1	908	MCW3490092.1 5-formyltetrahydrofolate cyclo-ligase [Dethiobacter alkaliphilus]
28.7905	28.8105	28.6298	28.8837	28.9777	28.8396			16	16	16	41.2	41.2	41.2	40.174	0	103.81	7157100000	17	152	106730000	115150000	29894000	14131000	14594000	9128600	8.39247e+07	1.26179e+07	0.077661	0.089886	1.04874	0.0678114	-0.156715	0.897065		-2.23228	MCW3490093.1	MCW3490093.1	909	MCW3490093.1 DUF362 domain-containing protein [Dethiobacter alkaliphilus]
28.4714	29.0846	29.0785	29.2408	29.1453	29.0293			24	24	24	56.3	56.3	56.3	55.391	0	165.84	7565300000	27	200	86131000	104010000	18745000	5959600	8489600	6969300	6.96287e+07	7139500	0.064432	0.0508597	0.541204	0.298199	-0.260297	0.834916		-1.22551	MCW3490094.1	MCW3490094.1	910	MCW3490094.1 proline--tRNA ligase [Dethiobacter alkaliphilus]
29.2501	29.3347	29.4945	29.5604	29.9136	29.8376	+	Z-1002-F_Z-1002-S	16	16	16	66.1	66.1	66.1	32.433	0	211.7	10149000000	15	208	185570000	221930000	33751000	14579000	31030000	25211000	1.47084e+08	2.36067e+07	0.136106	0.168167	1.47584	0.0184173	-0.410786	0.752213		-3.18322	MCW3490095.1	MCW3490095.1	911	MCW3490095.1 cysteine synthase A [Dethiobacter alkaliphilus]
27.4752	27.2023	28.517	28.6465	28.6584	28.6842			4	4	4	58.2	58.2	58.2	8.6527	0	16.24	1234700000	6	25	91366000	53113000	12495000	9801000	12474000	9808600	5.23247e+07	1.06945e+07	0.0484195	0.0761848	1.09299	0.0587552	-0.931534	0.524301		-2.32464	MCW3490097.1	MCW3490097.1	912	MCW3490097.1 hypothetical protein OMD50_08150 [Dethiobacter alkaliphilus]
26.2268	26.3529	27.0691	26.3613	26.1469	26.2681			9	9	9	24.9	24.9	24.9	50.073	0	65.145	844210000	22	32	13553000	18269000	3003000	1089000	965600	1493400	1.16083e+07	1.18267e+06	0.010742	0.00842498	0.466906	0.38365	0.29085	1.22336		1.07911	MCW3490099.1	MCW3490099.1	914	MCW3490099.1 aspartate aminotransferase family protein [Dethiobacter alkaliphilus]
28.1497	28.0904	28.6065	27.1565	27.2183	27.1992	+	Z-1002-F_Z-1002-S	18	18	18	41.4	41.4	41.4	49.824	0	95.314	4065800000	24	99	55370000	45890000	14671000	3689300	3569800	2954200	3.86437e+07	3.40443e+06	0.0357595	0.0242522	2.57584	0.00139241	1.09087	2.13003		6.64966	MCW3490100.1	MCW3490100.1	915	MCW3490100.1 insulinase family protein [Dethiobacter alkaliphilus]
27.4871	27.748	28.0432	27.6116	27.4313	27.3139			20	20	20	47.7	47.7	47.7	48.171	0	158.09	3310900000	26	122	46934000	45936000	9725000	3946600	4319500	3013500	3.41983e+07	3.75987e+06	0.031646	0.0267842	0.775603	0.144364	0.30713	1.23724		1.68308	MCW3490101.1	MCW3490101.1	916	MCW3490101.1 insulinase family protein [Dethiobacter alkaliphilus]
26.0449	25.9749	25.2378	25.6733	25.7081	25.3189			8	8	8	31.7	31.7	31.7	24.653	0	23.807	605800000	7	34	30158000	30845000	3472100	2597100	2607600	1739500	21491700	2.31473e+06	0.0198877	0.0164895	0.258012	0.681655	0.185787	1.13744		0.648413	MCW3490105.1	MCW3490105.1	917	MCW3490105.1 PilZ domain-containing protein [Dethiobacter alkaliphilus]
23.2784	23.6768	23.855	24.4889	24.4861	24.2025	+	Z-1002-F_Z-1002-S	4	4	4	16.5	16.5	16.5	34.082	0	18.543	109570000	14	30	1059200	1536700	96242	539220	580250	243060	897381	454177	0.000830405	0.00323542	1.80819	0.0107872	-0.789101	0.578704		-4.04396	MCW3490106.1	MCW3490106.1	918	MCW3490106.1 methyltransferase domain-containing protein [Dethiobacter alkaliphilus]
23.7409	23.9438	23.4788	24.0353	24.3386	23.9953			4	4	4	24.4	24.4	24.4	24.834	0	9.7609	54149000	13	10	803350	1545400	0	177280	272180	185440	782917	211633	0.000724484	0.00150761	1.09359	0.0588419	-0.401961	0.756829		-2.3259	MCW3490109.1	MCW3490109.1	920	MCW3490109.1 response regulator transcription factor [Dethiobacter alkaliphilus]
29.1919	28.0609	30.2483	27.8511	27.9677	27.7244			50	50	50	42.9	42.9	42.9	129.99	0	294.83	19976000000	63	520	126930000	57173000	70629000	4536100	5392100	2927700	8.49107e+07	4285300	0.0785734	0.0305272	0.972636	0.083717	1.31926	2.49538		2.076	MCW3490110.1	MCW3490110.1	921	MCW3490110.1 FAD-dependent oxidoreductase [Dethiobacter alkaliphilus]
29.4257	28.2122	29.8852	27.832	28.0372	27.9103			21	21	20	44.1	44.1	41.3	64.73	0	153.3	7166700000	29	196	93126000	40157000	38941000	2714700	5114000	3546100	57408000	3791600	0.0531234	0.0270103	1.16752	0.0501902	1.2479	2.37496		2.48296	MCW3490111.1	MCW3490111.1	922	MCW3490111.1 NADH-quinone oxidoreductase subunit NuoF [Dethiobacter alkaliphilus]
27.3755	26.2423	28.3337	26.6048	26.8923	27.2799			4	4	4	32.4	32.4	32.4	19.637	0	44.89	1585600000	10	43	53306000	25582000	13346000	1426800	2226400	1800900	3.07447e+07	1.81803e+06	0.0284501	0.0129511	0.24333	0.697852	0.391519	1.31177		0.616293	MCW3490112.1	MCW3490112.1	923	MCW3490112.1 NADH-quinone oxidoreductase subunit NuoE [Dethiobacter alkaliphilus]
31.0868	29.8453	30.9259	28.5773	29.0761	28.9178	+	Z-1002-F_Z-1002-S	8	8	8	45.6	45.6	45.6	11.859	0	33.874	8876100000	3	71	1296900000	672460000	579700000	25228000	31241000	18293000	8.49687e+08	2.49207e+07	0.786271	0.177528	1.87373	0.00954545	1.76225	3.39227		4.22959	MCW3490113.1	MCW3490113.1	924	MCW3490113.1 hypothetical protein OMD50_08235 [Dethiobacter alkaliphilus]
25.6222	25.4255	24.7614	23.4174	23.4418	23.7311	+	Z-1002-F_Z-1002-S	5	5	5	23.1	23.1	23.1	25.026	0	26.776	350050000	11	12	8643700	10934000	1328300	165280	235510	204710	6.96867e+06	201833	0.00644857	0.0014378	2.4709	0.00230435	1.73963	3.33949		6.22984	MCW3490114.1	MCW3490114.1	925	MCW3490114.1 ABC transporter ATP-binding protein [Dethiobacter alkaliphilus]
25.9129	25.0145	26.0834	23.4553	22.5399	23.493	+	Z-1002-F_Z-1002-S	4	4	4	13	13	13	29.027	0	10.927	348170000	16	6	11988000	7888700	1670000	169940	44647	0	7.18223e+06	71529	0.00664619	0.000509552	2.27665	0.00288288	2.50757	5.68662		5.51132	MCW3490115.1	MCW3490115.1	926	MCW3490115.1 ABC transporter ATP-binding protein [Dethiobacter alkaliphilus]
28.7395	27.8556	29.9266	29.6835	29.7557	29.7129			4	4	4	24.1	24.1	24.1	33.04	0	323.31	1931100000	6	47	85481000	49478000	27682000	13109000	46493000	30346000	5.42137e+07	2.99827e+07	0.0501675	0.213588	0.661638	0.204292	-0.876783	0.54458		-1.46045	MCW3490119.1	MCW3490119.1	928	MCW3490119.1 ABC transporter substrate-binding protein [Dethiobacter alkaliphilus]
25.3171	25.5957	24.2246	24.649	24.9761	25.0478			6	6	6	29.4	29.4	29.4	27.659	0	19.734	304790000	13	16	8571900	6796400	1039000	356110	477080	428280	5469100	420490	0.00506092	0.00299545	0.130503	0.847736	0.154823	1.11328		0.355092	MCW3490132.1	MCW3490132.1	930	MCW3490132.1 5-oxoprolinase subunit PxpA [Dethiobacter alkaliphilus]
26.035	25.8048	26.1904	24.9456	25.0056	25.2254	+	Z-1002-F_Z-1002-S	10	10	10	19.3	19.3	19.3	82.144	0	39.104	510460000	37	30	2632600	2024900	2634600	92008	91858	108850	2430700	97572	0.00224929	0.000695075	2.60329	0.0014966	0.95126	1.93356		6.76336	MCW3490141.1	MCW3490141.1	932	MCW3490141.1 molybdopterin-dependent oxidoreductase [Dethiobacter alkaliphilus]
25.8159	25.1304	25.6232	24.5788	24.5455	25.0186	+	Z-1002-F_Z-1002-S	3	3	3	20.8	20.8	20.8	16.231	0	8.4702	267130000	9	10	11475000	13013000	3520600	646630	667810	357960	9336200	557467	0.0086394	0.00397123	1.4725	0.0187373	0.808911	1.75189		3.17518	MCW3490142.1	MCW3490142.1	933	MCW3490142.1 2Fe-2S iron-sulfur cluster-binding protein [Dethiobacter alkaliphilus]
23.8414	23.4022	24.0034	24.6283	24.492	24.3977	+	Z-1002-F_Z-1002-S	4	4	4	9.1	9.1	9.1	45.362	0	6.9001	29474000	23	5	358070	422400	0	166530	195290	139180	260157	167000	0.00024074	0.00118966	1.7741	0.0114707	-0.757021	0.591717		-3.94967	MCW3490145.1	MCW3490145.1	935	MCW3490145.1 [FeFe] hydrogenase H-cluster maturation GTPase HydF [Dethiobacter alkaliphilus]
25.022	25.1819	23.7183	26.8176	26.7672	26.3538	+	Z-1002-F_Z-1002-S	2	2	2	25.6	25.6	25.6	8.8492	0	6.453	168600000	4	9	7900800	14603000	6214500	3639500	3735600	3097200	9.57277e+06	3.49077e+06	0.00885831	0.0248672	1.8368	0.00949319	-2.00547	0.249054		-4.12431	MCW3490148.1	MCW3490148.1	936	MCW3490148.1 iron-only hydrogenase system regulator [Dethiobacter alkaliphilus]
28.1773	28.4287	29.2334	28.705	28.8637	28.5333			10	10	10	80.9	80.9	80.9	12.445	0	120.5	1833800000	6	49	76309000	89561000	31467000	9339500	12325000	8157800	65779000	9.94077e+06	0.0608696	0.0708151	0.094003	0.891366	-0.0875231	0.941137		-0.263235	MCW3490149.1	MCW3490149.1	937	MCW3490149.1 hypothetical protein OMD50_08420 [Dethiobacter alkaliphilus]
30.8302	30.5214	30.0222	31.3829	31.2249	31.1215	+	Z-1002-F_Z-1002-S	6	6	6	25.6	25.6	25.6	30.709	0	136.25	13038000000	10	147	439920000	413730000	134770000	49389000	64007000	42757000	3.29473e+08	52051000	0.304883	0.370796	1.47201	0.0188885	-0.785172	0.580283		-3.17402	MCW3490150.1	MCW3490150.1	938	MCW3490150.1 ABC transporter substrate-binding protein [Dethiobacter alkaliphilus]
24.5455	24.3321	24.2431	25.4691	25.5003	25.2656	+	Z-1002-F_Z-1002-S	2	2	2	7.1	7.1	7.1	24.938	0.00063091	3.8955	75603000	11	12	1604300	1170300	1032900	560530	626570	484920	1.26917e+06	557340	0.00117444	0.00397033	3.06416	0.00149398	-1.03811	0.486965		-8.94846	MCW3490151.1	MCW3490151.1	939	MCW3490151.1 amino acid ABC transporter permease [Dethiobacter alkaliphilus]
27.3538	27.5065	27.3181	27.2131	27.0342	27.0076	+	Z-1002-F_Z-1002-S	6	6	6	23.6	23.6	23.6	26.828	0	51.688	908620000	9	47	29871000	31714000	9315600	3347300	6520800	3313500	2.36335e+07	4.39387e+06	0.0218697	0.0313006	1.62529	0.0135595	0.307827	1.23784		3.55472	MCW3490152.1	MCW3490152.1	940	MCW3490152.1 amino acid ABC transporter ATP-binding protein [Dethiobacter alkaliphilus]
24.8651	25.4348	25.1598	25.484	25.47	25.2375			14	14	14	24.7	24.7	24.7	66.289	0	44.679	477780000	35	37	4326400	5402200	954740	483240	578890	208800	3.56111e+06	423643	0.00329533	0.00301791	0.596731	0.250527	-0.243953	0.844428		-1.33401	MCW3490154.1	MCW3490154.1	942	MCW3490154.1 DNA helicase RecQ [Dethiobacter alkaliphilus]
26.0586	25.7247	25.6857	26.7823	26.5909	26.5579	+	Z-1002-F_Z-1002-S	8	8	8	37.2	37.2	37.2	27.925	0	61.711	457890000	12	26	12615000	12298000	2460300	3867700	3631800	2837800	9.12443e+06	3.44577e+06	0.00844344	0.0245466	2.40305	0.00277083	-0.820723	0.566158		-5.97053	MCW3490155.1	MCW3490155.1	943	MCW3490155.1 enoyl-CoA hydratase/isomerase family protein [Dethiobacter alkaliphilus]
25.6121	25.8903	26.2345	26.3998	26.3775	26.1762			15	15	15	20.4	20.4	20.4	91.758	0	75.378	731690000	40	70	4963900	6631400	2550300	1150900	1293500	701020	4715200	1.04847e+06	0.00436328	0.00746902	0.981975	0.0822411	-0.405528	0.75496		-2.09502	MCW3490156.1	MCW3490156.1	944	MCW3490156.1 sucrose synthase [Dethiobacter alkaliphilus]
24.9992	25.5119	26.1406	25.9307	25.7014	25.4034			15	15	15	22.9	22.9	22.9	81.365	0	41.628	422360000	38	38	2925400	3578400	1221400	578080	571630	383840	2.57507e+06	511183	0.00238288	0.00364152	0.129171	0.84848	-0.127935	0.91514		-0.351817	MCW3490157.1	MCW3490157.1	945	MCW3490157.1 HAD-IIB family hydrolase [Dethiobacter alkaliphilus]
25.4563	25.7793	25.8716	26.9013	27.0572	26.7008	+	Z-1002-F_Z-1002-S	6	6	6	26.4	26.4	26.4	31.787	0	43.692	339010000	13	18	7395900	9476000	1587000	2337600	2535900	1082300	6.15297e+06	1.98527e+06	0.00569374	0.0141425	2.72168	0.00180328	-1.18404	0.440118		-7.27361	MCW3490158.1	MCW3490158.1	946	MCW3490158.1 carbohydrate kinase [Dethiobacter alkaliphilus]
26.8669	27.3491	27.7846	27.1997	27.3457	27.3148			10	10	10	28.6	28.6	28.6	34.765	0	61.655	1343700000	21	47	20817000	21099000	6610500	2363300	2338000	1800700	16175500	2.16733e+06	0.0149683	0.0154395	0.060358	0.926298	0.0467828	1.03296		0.174096	MCW3490160.1	MCW3490160.1	947	MCW3490160.1 aldo/keto reductase [Dethiobacter alkaliphilus]
23.7579	24.0018	23.9266	25.0594	25.0117	24.2832	+	Z-1002-F_Z-1002-S	3	3	3	9.1	9.1	9.1	49.264	0	14.54	64636000	15	7	592540	811710	0	265250	280710	156970	468083	234310	0.000433148	0.00166916	1.56558	0.0143784	-0.88935	0.539857		-3.40345	MCW3490163.1	MCW3490163.1	949	MCW3490163.1 alpha/beta fold hydrolase [Dethiobacter alkaliphilus]
26.212	26.1994	27.0061	26.6192	26.5516	26.4269			5	5	5	32.8	32.8	32.8	20.879	0	34.047	349910000	10	16	8297800	17882000	2705100	2137300	2440300	1528400	9628300	2.03533e+06	0.0089097	0.0144991	0.0775036	0.909447	-0.0600287	0.959245		-0.220116	MCW3490164.1	MCW3490164.1	950	MCW3490164.1 LemA family protein [Dethiobacter alkaliphilus]
23.432	24.1369	25.9516	24.1077	24.0327	23.1711			4	4	4	6.7	6.7	6.7	68.473	0	12.509	120800000	25	12	1920100	1692000	877740	101010	175610	65392	1.49661e+06	114004	0.00138491	0.000812132	0.383094	0.498378	0.736327	1.66593		0.910828	MCW3490165.1	MCW3490165.1	951	MCW3490165.1 DUF2207 domain-containing protein [Dethiobacter alkaliphilus]
24.7609	22.2684	25.4165	25.0102	24.9036	24.8602			7	7	7	17.6	17.6	17.6	45.385	0	20.824	93284000	23	13	1713800	423260	765900	381320	449960	321560	967653	384280	0.000895433	0.0027375	0.333311	0.569134	-0.776089	0.583948		-0.808425	MCW3490166.1	MCW3490166.1	952	MCW3490166.1 acyl-CoA/acyl-ACP dehydrogenase [Dethiobacter alkaliphilus]
28.5594	28.2495	28.4155	27.163	27.4611	27.0055	+	Z-1002-F_Z-1002-S	3	3	3	13	13	13	23.647	0	11.99	1295000000	9	21	53092000	50291000	21286000	1821300	2202200	1526800	4.15563e+07	1850100	0.0384548	0.0131796	2.76121	0.00105983	1.19828	2.29465		7.4513	MCW3490168.1	MCW3490168.1	953	MCW3490168.1 hypothetical protein OMD50_08515 [Dethiobacter alkaliphilus]
26.8478	26.7036	27.582	26.8465	26.8315	26.7103			5	5	5	25.4	25.4	25.4	22.125	0	17.388	714700000	11	29	26500000	22966000	8860900	2648400	2486800	1509700	19442300	2.21497e+06	0.0179912	0.0157788	0.378749	0.5034	0.248369	1.18786		0.901977	MCW3490169.1	MCW3490169.1	954	MCW3490169.1 hypothetical protein OMD50_08520 [Dethiobacter alkaliphilus]
27.0242	27.311	27.0702	27.2792	26.9045	26.5166			6	6	6	21.6	21.6	21.6	24.57	0	20.527	1237400000	11	45	20814000	28087000	4353900	2850100	2529400	2063400	1.77516e+07	2.48097e+06	0.0164268	0.0176737	0.422194	0.439033	0.23505	1.17695		0.989867	MCW3490171.1	MCW3490171.1	955	MCW3490171.1 hypothetical protein OMD50_08530 [Dethiobacter alkaliphilus]
24.32	23.6886	24.229	26.061	26.0299	25.0207	+	Z-1002-F_Z-1002-S	4	4	4	26.2	26.2	26.2	15.007	0	28.214	104160000	7	16	4693700	1927600	369650	1555500	2133100	533530	2.33032e+06	1.40738e+06	0.0021564	0.0100257	1.83481	0.00946739	-1.62466	0.324285		-4.11869	MCW3490172.1	MCW3490172.1	956	MCW3490172.1 DUF6508 domain-containing protein [Dethiobacter alkaliphilus]
25.351	25.6933	25.1844	24.0092	24.6284	24.2714	+	Z-1002-F_Z-1002-S	7	7	7	28.6	28.6	28.6	36.454	0	14.176	230660000	17	18	4483700	4487600	1120200	136560	201970	115370	3.36383e+06	151300	0.00311278	0.00107782	2.04204	0.00535593	1.10657	2.15333		4.73397	MCW3490174.1	MCW3490174.1	957	MCW3490174.1 dipeptide ABC transporter ATP-binding protein [Dethiobacter alkaliphilus]
25.6855	26.2051	25.7482	24.1851	23.9912	21.9736	+	Z-1002-F_Z-1002-S	8	8	8	23.2	23.2	23.2	36.304	0	20.09	408610000	14	14	12531000	14336000	1138800	457970	453010	269300	9.33527e+06	393427	0.00863854	0.00280266	1.57993	0.0141712	2.49635	5.64255		3.43944	MCW3490175.1	MCW3490175.1	958	MCW3490175.1 ABC transporter ATP-binding protein [Dethiobacter alkaliphilus]
29.6978	30.6872	30.3908	30.6504	30.383	30.724			7	7	7	21.7	21.7	21.7	57.411	0	172.22	8151700000	14	192	147740000	176490000	54693000	15541000	28828000	19442000	1.26308e+08	2.12703e+07	0.116881	0.151524	0.453409	0.40191	-0.327181	0.797093		-1.05228	MCW3490178.1	MCW3490178.1	959	MCW3490178.1 glutathione ABC transporter substrate-binding protein [Dethiobacter alkaliphilus]
23.5966	22.728	24.1606	28.0866	28.0245	28.449	+	Z-1002-F_Z-1002-S	3	3	3	18.1	18.1	18.1	27.677	0	5.6597	121250000	16	8	0	0	295970	183220	126490	61063	98656.7	123591	9.12935e-05	0.000880427	3.36923	0.00243137	-4.69168	0.0386957		-10.7316	MCW3490185.1	MCW3490185.1	960	MCW3490185.1 Uma2 family endonuclease [Dethiobacter alkaliphilus]
28.5446	28.1685	26.4579	22.7352	21.483	22.4318	+	Z-1002-F_Z-1002-S	11	11	11	29.1	29.1	29.1	45.493	0	61.528	3022800000	20	29	61088000	64206000	3224100	18350	62889	0	4.28394e+07	27079.7	0.0396421	0.000192908	2.74881	0.00105085	5.507	45.4749		7.39515	MCW3490193.1	MCW3490193.1	964	MCW3490193.1 B12 lower ligand biosynthesis ThiC-like protein BzaB [Dethiobacter alkaliphilus]
27.5751	28.2878	25.5933	22.284	22.5289	21.6795	+	Z-1002-F_Z-1002-S	14	14	14	35.9	35.9	35.9	46.314	0	53.891	2489300000	20	43	42684000	67580000	5250000	140090	159520	0	3.85047e+07	99870	0.0356309	0.000711445	2.38554	0.00271429	4.98794	31.7336		5.90511	MCW3490194.1	MCW3490194.1	965	MCW3490194.1 phosphomethylpyrimidine synthase ThiC [Dethiobacter alkaliphilus]
23.8798	24.6656	25.1596	24.3738	24.3596	24.3982			4	4	4	12.2	12.2	12.2	38.213	0.00062539	3.7007	71166000	22	7	685520	896520	857790	176100	148160	32674	813277	118978	0.000752578	0.000847565	0.197084	0.759967	0.19112	1.14165		0.51265	MCW3490197.1	MCW3490197.1	968	MCW3490197.1 nucleoid-associated protein [Dethiobacter alkaliphilus]
25.5709	25.8303	26.3082	27.117	26.7579	27.0112	+	Z-1002-F_Z-1002-S	4	4	4	67.5	67.5	67.5	8.976	0	47.491	376110000	5	23	21381000	14045000	2604500	5396200	4803400	4868300	1.26768e+07	5.02263e+06	0.0117307	0.0357798	1.93128	0.00744242	-1.0589	0.479997		-4.39744	MCW3490200.1	MCW3490200.1	970	MCW3490200.1 type II toxin-antitoxin system Phd/YefM family antitoxin [Dethiobacter alkaliphilus]
23.6852	22.8822	23.1872	25.0192	25.1618	25.3197	+	Z-1002-F_Z-1002-S	5	5	5	8.4	8.4	8.4	62.327	0	9.8546	80502000	26	8	959880	1007800	653430	146030	170870	158250	873703	158383	0.000808495	0.00112828	2.80968	0.00112727	-1.91539	0.2651		-7.67451	MCW3490204.1	MCW3490204.1	972	MCW3490204.1 acyl--CoA ligase [Dethiobacter alkaliphilus]
26.354	26.1402	26.5499	25.758	25.5845	25.317	+	Z-1002-F_Z-1002-S	23	23	23	21.8	21.8	21.8	129.2	0	73.746	965130000	55	58	5581600	6010000	1173600	415820	390550	235470	4.25507e+06	347280	0.00393749	0.00247392	1.98401	0.00605714	0.79491	1.73497		4.5554	MCW3490210.1	MCW3490210.1	973	MCW3490210.1 AAA family ATPase [Dethiobacter alkaliphilus]
25.7226	25.491	24.5351	24.9027	25.2568	25.2136			2	2	2	10.3	10.3	10.3	25.699	0	8.8091	129750000	11	11	4194000	3607900	862140	366100	549490	335760	2.88801e+06	417117	0.00267247	0.00297142	0.120079	0.858808	0.125194	1.09065		0.329314	MCW3490211.1	MCW3490211.1	974	MCW3490211.1 DUF4194 domain-containing protein [Dethiobacter alkaliphilus]
25.4956	25.4026	27.8969	23.2551	22.9398	22.3288	+	Z-1002-F_Z-1002-S	3	3	3	12.3	12.3	12.3	21.973	0	5.8427	166060000	13	8	3417800	2991100	6343300	0	0	21632	4.25073e+06	7210.67	0.00393348	5.13667e-05	1.78481	0.0113402	3.42383	10.7318		3.97912	MCW3490215.1	MCW3490215.1	976	MCW3490215.1 lactate utilization protein [Dethiobacter alkaliphilus]
26.055	25.8254	25.591	25.0197	24.829	25.1823	+	Z-1002-F_Z-1002-S	12	12	12	37	37	37	36.403	0	29.715	652330000	22	37	11584000	10490000	1892600	392790	470690	358020	7.98887e+06	407167	0.00739262	0.00290054	2.07246	0.00485315	0.813473	1.75744		4.82966	MCW3490230.1	MCW3490230.1	981	MCW3490230.1 hypothetical protein OMD50_08835 [Dethiobacter alkaliphilus]
24.1482	24.7067	25.324	23.9893	23.8093	23.9261			5	5	5	7.4	7.4	7.4	68.553	0	10.19	106890000	32	13	1071300	1464300	449250	137700	120350	97488	994950	118513	0.000920693	0.00084425	1.11948	0.0546428	0.818045	1.76302		2.38048	MCW3490231.1	MCW3490231.1	982	MCW3490231.1 hypothetical protein OMD50_08840 [Dethiobacter alkaliphilus]
25.7069	25.5671	25.6631	24.146	24.0398	24.1418	+	Z-1002-F_Z-1002-S	9	9	9	29.1	29.1	29.1	39.89	0	18.969	463480000	19	17	9186200	5037700	797960	204290	266620	130480	5.00729e+06	200463	0.00463357	0.00142804	5.04389	0	1.53651	2.90091		28.4853	MCW3490232.1	MCW3490232.1	983	MCW3490232.1 hypothetical protein OMD50_08845 [Dethiobacter alkaliphilus]
26.1565	26.3737	25.5045	26.0509	26.169	25.7509			7	7	7	17.1	17.1	17.1	53.426	0	31.735	500620000	23	28	6618100	7494500	546090	963500	1041400	624460	4886230	876453	0.00452155	0.0062436	0.0246289	0.969861	0.0212892	1.01487		0.0735925	MCW3490234.1	MCW3490234.1	985	MCW3490234.1 DNA integrity scanning protein DisA nucleotide-binding domain protein [Dethiobacter alkaliphilus]
27.1127	27.2621	22.8658	26.9438	26.9325	27.1531			6	6	6	31.9	31.9	31.9	21.715	0	49.723	425920000	12	25	8418400	14436000	249710	2389300	3997900	3185400	7701370	3.19087e+06	0.00712658	0.0227308	0.365663	0.52007	-1.26293	0.416698		-0.875223	MCW3490236.1	MCW3490236.1	986	MCW3490236.1 hypothetical protein OMD50_08865 [Dethiobacter alkaliphilus]
26.661	26.6081	26.9301	25.5814	25.5671	24.9807	+	Z-1002-F_Z-1002-S	9	9	9	26	26	26	45.902	0	72.537	1052300000	24	44	12286000	10378000	2219900	997930	404820	235380	8.29463e+06	546043	0.00767557	0.00388985	2.44305	0.00284492	1.35667	2.56093		6.12226	MCW3490240.1	MCW3490240.1	988	MCW3490240.1 thymidine phosphorylase [Dethiobacter alkaliphilus]
28.1514	27.7948	26.4539	26.9917	27.2012	27.2878			9	9	9	29.8	29.8	29.8	42.459	0	83.066	1741800000	15	50	52183000	40585000	5192400	2857300	2222300	2252300	3.26535e+07	2.44397e+06	0.0302164	0.0174101	0.229027	0.717179	0.306456	1.23667		0.584661	MCW3490241.1	MCW3490241.1	989	MCW3490241.1 phosphopentomutase [Dethiobacter alkaliphilus]
27.3427	26.7788	26.7831	26.6116	26.3524	26.4203	+	Z-1002-F_Z-1002-S	9	9	9	24.1	24.1	24.1	39.969	0	45.807	1777400000	18	75	38582000	23167000	6318600	2118800	1705900	1958200	22689200	1.92763e+06	0.0209958	0.0137319	1.17549	0.0493128	0.506737	1.42083		2.50011	MCW3490244.1	MCW3490244.1	991	MCW3490244.1 alanine dehydrogenase [Dethiobacter alkaliphilus]
26.4804	26.3319	25.624	27.0856	26.764	26.6155			9	9	9	59.4	59.4	59.4	19.291	0	59.025	1113300000	11	58	30924000	28890000	1769900	2635200	3844000	2463500	2.0528e+07	2980900	0.0189959	0.0212351	1.06512	0.0638374	-0.67628	0.625777		-2.26634	MCW3490246.1	MCW3490246.1	992	MCW3490246.1 NUDIX hydrolase [Dethiobacter alkaliphilus]
25.9083	25.5197	26.6203	25.0677	25.1573	25.0521	+	Z-1002-F_Z-1002-S	11	11	11	23.1	23.1	23.1	59.939	0	71.328	610340000	25	36	9471400	7939400	3288100	505940	584370	373000	6.89963e+06	487770	0.00638468	0.00347473	1.33424	0.0306478	0.923717	1.897		2.85165	MCW3490255.1	MCW3490255.1	994	MCW3490255.1 DNA repair protein RecN [Dethiobacter alkaliphilus]
24.8342	24.6107	25.4686	24.8925	24.4499	24.697			5	5	5	18.8	18.8	18.8	32.47	0	20.64	130500000	11	15	3508300	4601800	1922700	628130	662450	540600	3.34427e+06	610393	0.00309467	0.00434827	0.434648	0.427113	0.291351	1.22379		1.01483	MCW3490256.1	MCW3490256.1	995	MCW3490256.1 NAD(+)/NADH kinase [Dethiobacter alkaliphilus]
23.9502	24.4079	23.278	25.2549	25.316	24.7406	+	Z-1002-F_Z-1002-S	5	5	5	28.9	28.9	28.9	29.529	0	17.044	138330000	12	12	861730	2652900	40015	308980	499160	224220	1.18488e+06	344120	0.00109645	0.00245141	1.50867	0.0169416	-1.22513	0.427758		-3.26284	MCW3490258.1	MCW3490258.1	996	MCW3490258.1 TlyA family RNA methyltransferase [Dethiobacter alkaliphilus]
24.9408	24.0579	25.2046	22.917	22.2363	22.8045	+	Z-1002-F_Z-1002-S	5	5	5	7.1	7.1	7.1	69.644	0	8.1571	111770000	28	7	1478800	1484100	579250	63002	56472	46063	1.18072e+06	55179	0.00109259	0.000393079	2.16534	0.00412451	2.0818	4.23334		5.131	MCW3490259.1	MCW3490259.1	997	MCW3490259.1 1-deoxy-D-xylulose-5-phosphate synthase [Dethiobacter alkaliphilus]
25.9811	25.9647	25.6681	25.1483	25.1692	25.2488	+	Z-1002-F_Z-1002-S	8	8	8	28.7	28.7	28.7	31.722	0	26.338	541960000	15	35	10563000	10679000	2463600	672340	657800	380300	7.90187e+06	570147	0.00731212	0.00406156	2.52095	0.00188506	0.682557	1.60498		6.42714	MCW3490262.1	MCW3490262.1	998	MCW3490262.1 polyprenyl synthetase family protein [Dethiobacter alkaliphilus]
24.8937	25.2752	24.8662	23.9391	23.9785	24.0916	+	Z-1002-F_Z-1002-S	5	5	5	14.7	14.7	14.7	45.136	0	21.725	116860000	20	8	2167200	2544400	433280	234020	246890	217290	1714960	232733	0.00158697	0.00165792	2.70997	0.00177419	1.0086	2.01196		7.22165	MCW3490264.1	MCW3490264.1	1000	MCW3490264.1 exodeoxyribonuclease VII large subunit [Dethiobacter alkaliphilus]
31.5542	31.4572	30.7727	31.2642	31.3855	31.5965			18	18	18	52.5	52.5	52.5	30.085	0	180.64	30589000000	15	353	442380000	507490000	70051000	36207000	53814000	48216000	3.39974e+08	46079000	0.3146	0.328253	0.228109	0.718226	-0.154054	0.898721		-0.582618	MCW3490265.1	MCW3490265.1	1001	MCW3490265.1 bifunctional 5,10-methylenetetrahydrofolate dehydrogenase/5,10-methenyltetrahydrofolate cyclohydrolase [Dethiobacter alkaliphilus]
32.7023	32.6183	32.1287	32.1866	32.1643	32.2873			22	22	22	71.5	71.5	71.5	30.259	0	317.32	92491000000	17	747	1922700000	1460200000	367400000	125650000	136030000	107100000	1250100000	1.22927e+08	1.1568	0.875694	0.671062	0.199017	0.270344	1.2061		1.47881	MCW3490266.1	MCW3490266.1	1002	MCW3490266.1 bifunctional methylenetetrahydrofolate dehydrogenase/methenyltetrahydrofolate cyclohydrolase FolD [Dethiobacter alkaliphilus]
31.3026	31.1601	30.4409	30.4629	30.479	30.2933			29	29	29	57.7	57.7	57.7	50.463	0	323.31	50942000000	23	663	649610000	697600000	146740000	49429000	54214000	36255000	4.97983e+08	4.66327e+07	0.460817	0.332198	0.952722	0.0877005	0.556112	1.4703		2.03559	MCW3490267.1	MCW3490267.1	1003	MCW3490267.1 NADPH-dependent glutamate synthase [Dethiobacter alkaliphilus]
31.1556	30.9452	30.8376	30.6109	30.5178	30.5261	+	Z-1002-F_Z-1002-S	23	23	23	75.9	75.9	75.9	30.161	0	323.31	29870000000	18	465	510980000	471790000	118850000	37980000	41273000	34129000	3.67207e+08	37794000	0.3398	0.269234	1.92091	0.00772455	0.427883	1.34526		4.36687	MCW3490268.1	MCW3490268.1	1004	MCW3490268.1 sulfide/dihydroorotate dehydrogenase-like FAD/NAD-binding protein [Dethiobacter alkaliphilus]
25.5437	24.4371	26.5027	24.2542	23.5494	22.3139	+	Z-1002-F_Z-1002-S	3	3	3	18.8	18.8	18.8	15.469	0	6.8093	154360000	8	8	6859600	8429400	2040700	334380	375260	253210	5.77657e+06	320950	0.00534544	0.00228636	1.21125	0.0438984	2.122	4.35296		2.57761	MCW3490270.1	MCW3490270.1	1006	MCW3490270.1 transcription antitermination factor NusB [Dethiobacter alkaliphilus]
26.8608	26.6002	25.2367	27.4902	27.9823	27.748	+	Z-1002-F_Z-1002-S	5	5	5	42.9	42.9	42.9	19.222	0	39.086	569220000	6	29	30523000	27795000	2104000	5315300	8881500	6133000	2.01407e+07	6776600	0.0186375	0.0482745	1.34722	0.0302724	-1.50765	0.351685		-2.88128	MCW3490272.1	MCW3490272.1	1007	MCW3490272.1 alkaline shock response membrane anchor protein AmaP [Dethiobacter alkaliphilus]
27.4777	23.3467	24.9537	29.4775	29.5841	29.2993	+	Z-1002-F_Z-1002-S	3	3	3	27.8	27.8	27.8	14.081	0	21.636	845520000	5	17	77914000	36281000	4507000	15960000	19139000	15303000	3.95673e+07	1.68007e+07	0.0366143	0.119683	1.59612	0.0142698	-4.19428	0.0546256		-3.48033	MCW3490273.1	MCW3490273.1	1008	MCW3490273.1 Asp23/Gls24 family envelope stress response protein [Dethiobacter alkaliphilus]
31.4693	31.2455	31.7279	30.6286	30.5064	30.9091	+	Z-1002-F_Z-1002-S	3	3	3	15	15	15	17.758	0	46.712	9219300000	2	91	1621800000	1735300000	647600000	143820000	159620000	94380000	1334900000	1.32607e+08	1.23527	0.944652	1.91864	0.00804762	0.799524	1.74053		4.3602	MCW3490282.1	MCW3490282.1	1009	MCW3490282.1 AraC family transcriptional regulator [Dethiobacter alkaliphilus]
28.0509	27.8956	27.4314	28.0911	28.0374	27.6223			3	3	3	8.6	8.6	8.6	20.895	0	8.3384	1588300000	8	48	73401000	69917000	14274000	6649300	5185300	3492900	5.25307e+07	5.10917e+06	0.0486101	0.0363962	0.201475	0.753364	-0.124313	0.917441		-0.522668	MCW3490283.1	MCW3490283.1	1010	MCW3490283.1 elongation factor P [Dethiobacter alkaliphilus]
24.9581	24.5095	25.569	24.3435	24.4486	24.8409			8	8	8	20.6	20.6	20.6	38.785	0	13.843	264390000	19	19	5805600	4751700	1297800	267510	480110	191900	3951700	313173	0.00365677	0.00223096	0.613571	0.237665	0.467913	1.38311		1.36683	MCW3490284.1	MCW3490284.1	1011	MCW3490284.1 Xaa-Pro peptidase family protein [Dethiobacter alkaliphilus]
27.1106	26.8484	23.7934	26.4534	26.8442	26.8858			3	3	3	29.7	29.7	29.7	15.729	0	28.633	293060000	8	12	12295000	4777900	248190	248700	310010	175310	5.7737e+06	244673	0.00534278	0.00174298	0.3077	0.608627	-0.810325	0.570253		-0.754788	MCW3490285.1	MCW3490285.1	1012	MCW3490285.1 type II 3-dehydroquinate dehydratase [Dethiobacter alkaliphilus]
25.2672	24.2994	24.1435	22.8839	23.8727	22.9578	+	Z-1002-F_Z-1002-S	4	4	4	9.2	9.2	9.2	53.375	0	9.7929	116780000	24	4	2889100	1545900	320110	41861	47780	21211	1.58504e+06	36950.7	0.00146674	0.000263226	1.3159	0.0329756	1.33191	2.51735		2.81001	MCW3490287.1	MCW3490287.1	1014	MCW3490287.1 CBS domain-containing protein [Dethiobacter alkaliphilus]
27.762	27.9638	28.4253	27.6863	27.7125	28.057			16	16	16	58.1	58.1	58.1	39.127	0	149.02	3808000000	20	132	50914000	61432000	16448000	4923200	6155100	6494100	4.29313e+07	5.85747e+06	0.0397272	0.0417269	0.431615	0.430628	0.231807	1.1743		1.00876	MCW3490292.1	MCW3490292.1	1015	MCW3490292.1 type IV pilus twitching motility protein PilT [Dethiobacter alkaliphilus]
27.2848	27.5998	28.1105	27.6186	27.4651	27.4087			16	16	16	27.5	27.5	27.5	62.541	0	68.372	1887300000	27	60	23008000	25827000	8613600	2063000	1836400	1455800	1.91495e+07	1.78507e+06	0.0177203	0.0127163	0.269856	0.665264	0.167594	1.12318		0.674079	MCW3490293.1	MCW3490293.1	1016	MCW3490293.1 ATPase, T2SS/T4P/T4SS family [Dethiobacter alkaliphilus]
25.5817	25.7045	24.9688	26.5689	26.6665	26.8965	+	Z-1002-F_Z-1002-S	5	5	5	38.1	38.1	38.1	21.344	0	40.718	357600000	8	33	15006000	12868000	2219800	3524500	3931900	4351000	1.00313e+07	3935800	0.00928259	0.0280375	2.19303	0.00390323	-1.29235	0.408285		-5.22361	MCW3490296.1	MCW3490296.1	1018	MCW3490296.1 PilN domain-containing protein [Dethiobacter alkaliphilus]
27.5436	27.5382	27.5839	27.9826	28.0835	27.6905	+	Z-1002-F_Z-1002-S	10	10	10	33.7	33.7	33.7	35.808	0	51.824	1675500000	13	49	43057000	39961000	10768000	4392000	4951600	3883200	31262000	4.40893e+06	0.0289288	0.031408	1.42551	0.021685	-0.363628	0.777207		-3.06324	MCW3490297.1	MCW3490297.1	1019	MCW3490297.1 type IV pilus assembly protein PilM [Dethiobacter alkaliphilus]
27.1121	27.3158	26.2758	27.5408	27.5704	27.7921			10	10	10	29.9	29.9	29.9	43.397	0	69.698	909630000	20	43	16019000	16634000	1800000	2750800	3964600	2827400	1.14843e+07	3.18093e+06	0.0106272	0.02266	1.05054	0.0681033	-0.733227	0.601557		-2.23601	MCW3490299.1	MCW3490299.1	1021	MCW3490299.1 type II secretion system F family protein [Dethiobacter alkaliphilus]
26.723	26.9385	26.795	26.9432	26.8227	27.1288			7	7	7	30.4	30.4	30.4	40.728	0	67.579	629340000	10	19	21736000	30899000	2791200	823020	3020900	1232600	18475400	1.69217e+06	0.0170965	0.0120546	0.598286	0.250217	-0.146077	0.903705		-1.33704	MCW3490304.1	MCW3490304.1	1022	MCW3490304.1 pilus assembly PilX N-terminal domain-containing protein [Dethiobacter alkaliphilus]
25.7002	25.1657	27.7959	25.0503	24.9014	22.4768			3	3	3	18.5	18.5	18.5	19.455	0	15.757	216900000	8	9	8985000	6180500	10239000	893050	755060	60575	8.46817e+06	569562	0.00783615	0.00405739	0.832392	0.121708	2.07778	4.22158		1.79496	MCW3490306.1	MCW3490306.1	1024	MCW3490306.1 prepilin-type N-terminal cleavage/methylation domain-containing protein [Dethiobacter alkaliphilus]
25.2749	25.542	23.5839	25.547	25.4242	25.5196			1	1	1	6.7	6.7	6.7	19.854	0	5.1603	174530000	5	9	12846000	16342000	2107700	1172300	1309100	1128800	10431900	1203400	0.00965332	0.00857267	0.494778	0.350292	-0.696643	0.617006		-1.13426	MCW3490311.1	MCW3490311.1	1025	MCW3490311.1 hypothetical protein OMD50_09255 [Dethiobacter alkaliphilus]
27.8581	28.0227	28.3987	28.3605	28.4807	28.4521			19	19	19	79.9	79.9	79.9	29.7	0	119.16	3000400000	17	124	51545000	60755000	8720700	5793300	11419000	7349100	4.03402e+07	8.18713e+06	0.0373295	0.0583228	0.964742	0.0847817	-0.33791	0.791186		-2.05996	MCW3490314.1	MCW3490314.1	1027	MCW3490314.1 hypothetical protein OMD50_09270 [Dethiobacter alkaliphilus]
24.8351	25.7921	23.814	24.6855	24.9427	24.2361			5	5	5	21.2	21.2	21.2	29.33	0	13.69	196990000	16	12	2328200	5679300	493660	172010	229550	90101	2833720	163887	0.00262223	0.00116748	0.115026	0.864794	0.192328	1.14261		0.316694	MCW3490315.1	MCW3490315.1	1028	MCW3490315.1 hypothetical protein OMD50_09275 [Dethiobacter alkaliphilus]
26.6543	27.2492	25.1658	26.8365	26.8702	27.0386			8	8	8	29.2	29.2	29.2	36.306	0	37.948	770070000	18	37	9254800	14639000	594700	1972100	2236300	1685300	8.16283e+06	1.96457e+06	0.00755361	0.013995	0.376396	0.505084	-0.558687	0.67892		-0.897176	MCW3490316.1	MCW3490316.1	1029	MCW3490316.1 L-erythro-3,5-diaminohexanoate dehydrogenase [Dethiobacter alkaliphilus]
25.4329	25.5373	24.8934	25.976	26.0673	25.6576	+	Z-1002-F_Z-1002-S	6	6	6	28	28	28	29.302	0	48.168	357650000	14	23	7297000	11675000	1635900	1320700	1403700	812360	6869300	1178920	0.00635661	0.00839829	1.22426	0.0418903	-0.612428	0.654095		-2.60604	MCW3490318.1	MCW3490318.1	1030	MCW3490318.1 3-keto-5-aminohexanoate cleavage protein [Dethiobacter alkaliphilus]
31.1509	31.6797	30.5113	31.8468	31.587	31.4478			7	7	7	51.9	51.9	51.9	14.111	0	84.399	9213500000	7	50	357680000	549490000	191570000	31457000	28837000	27632000	3.66247e+08	2.93087e+07	0.338912	0.208786	0.648934	0.213105	-0.513234	0.70065		-1.43571	MCW3490319.1	MCW3490319.1	1031	MCW3490319.1 3-aminobutyryl-CoA ammonia lyase [Dethiobacter alkaliphilus]
24.5099	24.8115	23.7475	24.0153	24.4506	24.6368			4	4	4	13	13	13	28.472	0	9.4449	131890000	9	7	5114200	6963300	628210	736530	629580	583080	4.23524e+06	649730	0.00391914	0.00462849	0.0101232	0.986698	-0.0112534	0.99223		-0.030726	MCW3490320.1	MCW3490320.1	1032	MCW3490320.1 cobalamin-dependent protein [Dethiobacter alkaliphilus]
23.6396	24.1905	25.6834	23.4696	23.5766	23.4229			7	7	7	10.9	10.9	10.9	58.245	0	13.778	135150000	28	21	1346300	1800000	1285500	141760	177400	75687	1.47727e+06	131616	0.00136701	0.000937592	0.762652	0.151015	1.01481	2.02064		1.65768	MCW3490321.1	MCW3490321.1	1033	MCW3490321.1 lysine 5,6-aminomutase subunit alpha [Dethiobacter alkaliphilus]
26.3851	27.289	25.2522	26.4866	26.6106	26.5796			7	7	7	26.4	26.4	26.4	34.979	0	47.304	721550000	16	34	9825800	25137000	1177500	1721800	2308100	2449100	1.20468e+07	2.15967e+06	0.0111477	0.0153848	0.15892	0.810529	-0.250166	0.8408		-0.423733	MCW3490326.1	MCW3490326.1	1035	MCW3490326.1 hydrogenase expression/formation protein HypE [Dethiobacter alkaliphilus]
25.9457	26.8998	23.0437	25.892	25.9076	25.6197			8	8	8	25.6	25.6	25.6	38.631	0	43.515	650620000	18	30	8058800	20481000	463020	1150900	1144900	721090	9.66761e+06	1005630	0.00894607	0.00716382	0.165132	0.803041	-0.510044	0.702201		-0.438445	MCW3490327.1	MCW3490327.1	1036	MCW3490327.1 hydrogenase formation protein HypD [Dethiobacter alkaliphilus]
26.0046	26.9343	26.036	26.6521	26.6313	26.9212			7	7	7	32.1	32.1	32.1	25.55	0	28.967	840620000	11	27	21782000	42916000	761120	2233400	2724200	1982500	2.18197e+07	2.31337e+06	0.0201912	0.0164798	0.572088	0.274195	-0.409899	0.752676		-1.28592	MCW3490330.1	MCW3490330.1	1038	MCW3490330.1 hydrogenase nickel incorporation protein HypB [Dethiobacter alkaliphilus]
24.3655	26.1906	22.9587	26.1493	25.8368	25.8834			3	3	3	47.7	47.7	47.7	9.832	0	40.473	168930000	5	15	3237900	8529100	385000	2074700	2262400	1080400	4.05067e+06	1.80583e+06	0.00374835	0.0128642	0.704082	0.178938	-1.45155	0.365629		-1.54318	MCW3490331.1	MCW3490331.1	1039	MCW3490331.1 hydrogenase maturation nickel metallochaperone HypA [Dethiobacter alkaliphilus]
28.7713	29.785	27.757	28.7482	28.8729	28.6798			20	20	20	46.4	46.4	46.4	47.042	0	111.39	4948500000	22	156	56590000	102800000	5528600	8327900	8970500	7922400	5.49729e+07	8.40693e+06	0.05087	0.0598886	0.00230523	0.996833	0.00415166	1.00288		0.00705864	MCW3490333.1	MCW3490333.1	1040	MCW3490333.1 Ni/Fe hydrogenase subunit alpha [Dethiobacter alkaliphilus]
27.5707	28.181	27.1795	28.6638	28.3487	28.3005	+	Z-1002-F_Z-1002-S	14	14	14	60.6	60.6	60.6	27.601	0	120.69	3402200000	14	131	51549000	81283000	5239900	11487000	9916300	8065900	4.6024e+07	9.82307e+06	0.042589	0.0699767	1.19284	0.0460282	-0.793952	0.576762		-2.5376	MCW3490334.1	MCW3490334.1	1041	MCW3490334.1 oxidoreductase [Dethiobacter alkaliphilus]
27.9374	28.8223	26.9779	28.4649	28.5237	28.4099			12	12	12	46.5	46.5	46.5	30.741	0	103.66	3230700000	15	132	52541000	104350000	3689200	8505200	7845700	6357800	5.35267e+07	7.56957e+06	0.0495318	0.0539234	0.446007	0.413862	-0.553602	0.681317		-1.03753	MCW3490335.1	MCW3490335.1	1042	MCW3490335.1 FAD/NAD(P)-binding protein [Dethiobacter alkaliphilus]
28.0563	28.4162	27.1298	28.97	28.8572	29.0524	+	Z-1002-F_Z-1002-S	15	15	15	39.7	39.7	39.7	40.745	0	96.449	3522700000	19	153	40093000	64765000	3425200	6928100	10871000	8860800	36094400	8.88663e+06	0.0334005	0.0633058	1.32048	0.0324887	-1.09243	0.468972		-2.82038	MCW3490336.1	MCW3490336.1	1043	MCW3490336.1 4Fe-4S dicluster domain-containing protein [Dethiobacter alkaliphilus]
23.6483	25.1011	24.4272	25.7831	25.5876	25.2391	+	Z-1002-F_Z-1002-S	6	6	6	23.2	23.2	23.2	30.182	0	19.719	111600000	15	22	815900	1732500	1190800	879790	716490	544940	1246400	713740	0.00115338	0.00508448	1.19833	0.0454299	-1.14442	0.452372		-2.54951	MCW3490337.1	MCW3490337.1	1044	MCW3490337.1 DegV family protein [Dethiobacter alkaliphilus]
23.6631	23.5491	24.5714	21.9121	23.0601	22.5689	+	Z-1002-F_Z-1002-S	5	5	5	23.5	23.5	23.5	29.497	0	7.6084	62532000	13	4	680940	473070	323010	70557	63330	336280	492340	156722	0.000455595	0.00111644	1.4192	0.0223062	1.41415	2.66502		3.04837	MCW3490338.1	MCW3490338.1	1045	MCW3490338.1 carbon-nitrogen family hydrolase [Dethiobacter alkaliphilus]
26.9428	27.0536	26.5386	27.7473	27.7901	27.4654	+	Z-1002-F_Z-1002-S	10	10	10	35.7	35.7	35.7	29.88	0	50.45	1455700000	12	64	33406000	33459000	5621000	5829800	6054000	3887100	24162000	5.25697e+06	0.0223587	0.0374491	1.93398	0.00746505	-0.822607	0.565419		-4.40543	MCW3490341.1	MCW3490341.1	1046	MCW3490341.1 shikimate dehydrogenase [Dethiobacter alkaliphilus]
24.2007	24.3425	25.1163	22.727	22.0567	22.3093	+	Z-1002-F_Z-1002-S	3	3	3	24.8	24.8	24.8	16.158	0	19.268	114180000	8	9	3595600	3836600	1383100	57572	44298	42763	2.93843e+06	48211	0.00271913	0.000343441	2.4993	0.00181215	2.18883	4.55935		6.34117	MCW3490344.1	MCW3490344.1	1047	MCW3490344.1 hypothetical protein OMD50_09420 [Dethiobacter alkaliphilus]
25.8045	25.8765	26.3374	25.173	24.7833	24.7148	+	Z-1002-F_Z-1002-S	3	3	3	13.9	13.9	13.9	30.037	0	16.122	304230000	8	18	15020000	14648000	3481700	874590	726520	353690	11049900	651600	0.0102252	0.00464181	2.1502	0.0040458	1.11576	2.16709		5.08091	MCW3490348.1	MCW3490348.1	1048	MCW3490348.1 M23 family metallopeptidase [Dethiobacter alkaliphilus]
24.0231	24.6055	23.419	24.9531	24.67	25.102			3	3	3	26.3	26.3	26.3	13.592	0	9.9995	113990000	7	10	3026500	6424000	0	645970	735430	597000	3.15017e+06	659467	0.00291506	0.00469785	1.14922	0.0520183	-0.892508	0.538677		-2.44374	MCW3490350.1	MCW3490350.1	1050	MCW3490350.1 PadR family transcriptional regulator [Dethiobacter alkaliphilus]
27.651	27.3464	27.7299	26.2461	26.5104	25.7606	+	Z-1002-F_Z-1002-S	6	6	6	23.1	23.1	23.1	24.603	0	22.12	1122000000	7	30	62928000	47820000	8630300	2725600	3269300	1360400	3.97928e+07	2.45177e+06	0.0368229	0.0174657	2.31341	0.00300469	1.40337	2.64519		5.64178	MCW3490351.1	MCW3490351.1	1051	MCW3490351.1 hypothetical protein OMD50_09455 [Dethiobacter alkaliphilus]
30.7947	30.8527	29.2921	30.1296	29.8956	30.3773			23	23	23	44.5	44.5	44.5	60.882	0	155.51	26958000000	26	304	346580000	347390000	19067000	16686000	16679000	14229000	237679000	1.58647e+07	0.21994	0.113015	0.123606	0.85409	0.178983	1.13209		0.338076	MCW3490352.1	MCW3490352.1	1052	MCW3490352.1 long-chain fatty acid--CoA ligase [Dethiobacter alkaliphilus]
26.8997	25.925	24.9176	24.8498	24.9227	24.7042			8	8	8	26.5	26.5	26.5	38.031	0	44.741	700640000	14	19	22176000	21012000	1706600	250610	504000	148210	1.49649e+07	300940	0.013848	0.00214381	0.880473	0.108454	1.08852	2.12656		1.89045	MCW3490353.1	MCW3490353.1	1053	MCW3490353.1 MBL fold metallo-hydrolase [Dethiobacter alkaliphilus]
29.7361	29.4956	27.9819	28.8157	29.0271	28.9743			5	5	5	19.8	19.8	19.8	30.745	0	53.32	4951000000	9	59	194170000	140330000	7343400	6118400	11402000	8839800	113947800	8.78673e+06	0.105443	0.0625941	0.0847166	0.901759	0.132154	1.09593		0.2391	MCW3490354.1	MCW3490354.1	1054	MCW3490354.1 3-hydroxybutyryl-CoA dehydrogenase [Dethiobacter alkaliphilus]
30.3331	30.0499	29.1869	29.5444	29.7964	29.6665			14	14	14	38.8	38.8	38.8	41.757	0	144.57	12898000000	17	170	275230000	238200000	19889000	13821000	19427000	14941000	177773000	16063000	0.164505	0.114428	0.205681	0.746307	0.187505	1.13879		0.532228	MCW3490355.1	MCW3490355.1	1055	MCW3490355.1 acetyl-CoA C-acetyltransferase [Dethiobacter alkaliphilus]
31.3594	31.0075	29.979	30.1945	30.3903	29.9119			12	12	12	53.1	53.1	53.1	27.869	0	145.05	27726000000	15	215	693550000	610130000	92737000	31303000	34071000	20605000	4.65472e+08	2.86597e+07	0.430732	0.204163	0.63634	0.220563	0.616404	1.53305		1.41118	MCW3490356.1;REV__MCW3490857.1	MCW3490356.1	1056	MCW3490356.1 enoyl-CoA hydratase-related protein [Dethiobacter alkaliphilus]
29.9043	29.4382	28.9127	29.2417	29.2398	29.5589			15	15	15	39.8	39.8	39.8	40.458	0	162	11194000000	19	164	241100000	187150000	24585000	11089000	10998000	6948500	150945000	9678500	0.139679	0.0689468	0.0829029	0.902436	0.0715726	1.05086		0.234346	MCW3490357.1	MCW3490357.1	1057	MCW3490357.1 acyl-CoA dehydrogenase family protein [Dethiobacter alkaliphilus]
26.7615	26.5928	24.6564	25.5613	25.7566	25.1893			6	6	6	16.2	16.2	16.2	47.566	0	67.259	742070000	19	28	14816000	13854000	387950	641180	896450	557710	9.68598e+06	698447	0.00896308	0.00497553	0.291548	0.631982	0.501192	1.41538		0.72057	MCW3490358.1	MCW3490358.1	1058	MCW3490358.1 DUF362 domain-containing protein [Dethiobacter alkaliphilus]
26.9106	26.547	23.4714	25.9651	26.28	26.2205			2	2	2	4.4	4.4	4.4	50.216	0	5.8142	359070000	12	10	13077000	9316800	175230	704720	517180	747440	7523010	656447	0.00696154	0.00467634	0.177614	0.787061	-0.512207	0.701149		-0.467715	MCW3490359.1	MCW3490359.1	1059	MCW3490359.1 hypothetical protein OMD50_09495 [Dethiobacter alkaliphilus]
24.2307	24.7129	23.6771	21.9423	22.4221	21.6252	+	Z-1002-F_Z-1002-S	5	5	5	11.2	11.2	11.2	53.797	0	18.222	176920000	32	6	1777500	2158200	481320	37348	29887	14078	1472340	27104.3	0.00136245	0.000193083	2.36827	0.00264677	2.21038	4.62798		5.84115	MCW3490360.1	MCW3490360.1	1060	MCW3490360.1 sigma 54-interacting transcriptional regulator [Dethiobacter alkaliphilus]
25.8893	24.9929	24.9527	24.2509	24.2329	23.7668	+	Z-1002-F_Z-1002-S	7	7	7	19.9	19.9	19.9	43.345	0	16.531	449020000	19	17	8037000	7947200	579060	54175	150480	71893	5.52109e+06	92182.7	0.00510902	0.000656683	1.59195	0.0145043	1.19478	2.28911		3.46977	MCW3490363.1	MCW3490363.1	1061	MCW3490363.1 KamA family radical SAM protein [Dethiobacter alkaliphilus]
28.9923	28.8851	29.5818	28.3274	28.1165	27.664	+	Z-1002-F_Z-1002-S	4	4	4	29.1	29.1	29.1	11.008	0	11.004	3968300000	4	65	309030000	387820000	113030000	24805000	25847000	9748900	269960000	2.01336e+07	0.249812	0.143426	1.72895	0.0117854	1.1171	2.1691		3.82701	MCW3490365.1	MCW3490365.1	1063	MCW3490365.1 SCP2 sterol-binding domain-containing protein [Dethiobacter alkaliphilus]
25.2267	24.9178	23.3931	24.7745	24.7638	24.4886			5	5	5	41.9	41.9	41.9	15.205	0	15.772	263140000	13	13	8625200	7752700	0	467160	494890	118340	5459300	360130	0.00505185	0.00256546	0.102069	0.882016	-0.163104	0.893101		-0.283932	MCW3490369.1	MCW3490369.1	1065	MCW3490369.1 hypothetical protein OMD50_09545 [Dethiobacter alkaliphilus]
26.4679	26.2671	27.0424	26.0555	25.9949	25.8686	+	Z-1002-F_Z-1002-S	11	11	11	28.4	28.4	28.4	34.134	0	31.547	820490000	22	42	13969000	12359000	4193900	1173600	1372700	734380	1.0174e+07	1093560	0.00941464	0.00779021	1.21902	0.042432	0.619445	1.53628		2.59458	MCW3490373.1	MCW3490373.1	1066	MCW3490373.1 ABC transporter ATP-binding protein [Dethiobacter alkaliphilus]
25.9766	25.6073	26.0956	24.0023	24.0275	23.9019	+	Z-1002-F_Z-1002-S	3	3	3	16	16	16	16.711	0	4.512	207240000	8	12	11751000	9014100	4003500	443400	537060	156410	8256200	378957	0.00764	0.00269958	3.64296	0.00335135	1.91596	3.77364		12.6119	MCW3490401.1	MCW3490401.1	1069	MCW3490401.1 VOC family protein [Dethiobacter alkaliphilus]
24.844	25.6683	24.4104	24.666	24.8948	25.0077			3	3	3	14.8	14.8	14.8	19.649	0	4.8416	147600000	9	5	4462100	4434600	0	383710	507250	432650	2.96557e+06	441203	0.00274423	0.00314301	0.111875	0.869497	0.118073	1.08528		0.308779	MCW3490402.1	MCW3490402.1	1070	MCW3490402.1 hypothetical protein OMD50_09710 [Dethiobacter alkaliphilus]
24.1023	24.0008	24.6255	23.8452	23.5863	23.9458			5	5	5	12.3	12.3	12.3	45.544	0	14.152	99915000	24	10	2006300	1572800	254320	120410	70460	138760	1.27781e+06	109877	0.00118244	0.00078273	0.953167	0.0878179	0.45041	1.36643		2.0365	MCW3490407.1	MCW3490407.1	1071	MCW3490407.1 U32 family peptidase [Dethiobacter alkaliphilus]
24.6613	24.7111	26.3052	24.3022	23.5926	23.7977			4	4	4	12.2	12.2	12.2	38.738	0	9.7667	164960000	13	15	2806100	1683700	1938400	379730	362780	275180	2.14273e+06	339230	0.00198281	0.00241658	1.07745	0.0613939	1.32839	2.51123		2.29207	MCW3490408.1	MCW3490408.1	1072	MCW3490408.1 endolytic transglycosylase MltG [Dethiobacter alkaliphilus]
24.5964	24.5953	24.2948	23.7652	24.3211	23.8573	+	Z-1002-F_Z-1002-S	4	4	4	26.1	26.1	26.1	15.507	0	10.971	146520000	10	15	6824900	6317400	578750	202950	426160	301500	4.57368e+06	310203	0.00423233	0.0022098	1.2134	0.043172	0.514291	1.42829		2.5823	MCW3490410.1	MCW3490410.1	1073	MCW3490410.1 Holliday junction resolvase RuvX [Dethiobacter alkaliphilus]
26.186	25.729	26.8461	27.6251	27.6732	27.0467	+	Z-1002-F_Z-1002-S	2	2	2	13.4	13.4	13.4	9.4646	0	13.543	240020000	4	15	15940000	15719000	15574000	4840600	3960300	1995900	1.57443e+07	3.59893e+06	0.0145693	0.0256378	1.45363	0.0196161	-1.19461	0.436904		-3.12999	MCW3490411.1	MCW3490411.1	1074	MCW3490411.1 IreB family regulatory phosphoprotein [Dethiobacter alkaliphilus]
29.0394	29.0366	29.6433	28.3887	28.3572	28.1312	+	Z-1002-F_Z-1002-S	36	36	36	42.4	42.4	42.4	95.809	0	260.7	12039000000	50	239	80494000	84006000	23322000	4877100	8162500	5635200	6.26073e+07	6.22493e+06	0.0579347	0.0443446	1.91754	0.00802374	0.947385	1.92837		4.35697	MCW3490412.1	MCW3490412.1	1075	MCW3490412.1 alanine--tRNA ligase [Dethiobacter alkaliphilus]
23.9438	23.9922	25.1978	24.1987	24.3126	24.3655			3	3	3	27.8	27.8	27.8	14.075	0	15.476	74175000	4	6	5883600	9598500	0	966250	1224600	870760	5160700	1.02054e+06	0.00477553	0.00727001	0.0727355	0.914746	0.0856984	1.0612		0.207447	MCW3490418.1	MCW3490418.1	1077	MCW3490418.1 CoA-binding protein [Dethiobacter alkaliphilus]
25.2255	25.226	25.4277	25.5882	25.4333	25.1251			7	7	7	34	34	34	22.176	0	24.207	300160000	12	22	9563200	10449000	1643900	909770	1396700	677740	7218700	994737	0.00667994	0.00708622	0.230075	0.716321	-0.089131	0.940089		-0.58699	MCW3490421.1	MCW3490421.1	1079	MCW3490421.1 dephospho-CoA kinase [Dethiobacter alkaliphilus]
33.5326	33.5762	33.22	34.3953	34.5509	34.4912	+	Z-1002-F_Z-1002-S	71	71	71	86.3	86.3	86.3	64.892	0	323.31	500830000000	39	3599	3815900000	3666400000	1018800000	528320000	689490000	526190000	2833700000	5.81333e+08	2.62221	4.14125	2.99116	0.00137778	-1.03618	0.487616		-8.56466	MCW3490422.1	MCW3490422.1	1080	MCW3490422.1 acyl-CoA dehydrogenase family protein [Dethiobacter alkaliphilus]
33.1142	33.1584	32.2095	33.82	34.3996	34.1535	+	Z-1002-F_Z-1002-S	33	33	33	79.8	79.8	79.8	40.963	0	323.31	168130000000	23	1304	2001900000	2074400000	406690000	212050000	432070000	384790000	1494330000	342970000	1.3828	2.44322	1.67583	0.0123871	-1.29698	0.406978		-3.68589	MCW3490423.1	MCW3490423.1	1081	MCW3490423.1 acetyl-CoA C-acyltransferase [Dethiobacter alkaliphilus]
32.3985	32.6671	31.5685	33.6279	33.7532	33.7761	+	Z-1002-F_Z-1002-S	61	61	61	64.5	64.5	64.5	87.809	0	323.31	202290000000	43	1555	1175900000	1435200000	251730000	204660000	281820000	222220000	9.54277e+08	2.36233e+08	0.883055	1.68286	1.971	0.00675862	-1.50772	0.351667		-4.51605	MCW3490424.1	MCW3490424.1	1082	MCW3490424.1 3-hydroxyacyl-CoA dehydrogenase/enoyl-CoA hydratase family protein [Dethiobacter alkaliphilus]
27.9174	27.8125	27.3395	27.5541	27.5073	27.4057			9	9	9	47	47	47	19.374	0	35.218	2633800000	8	62	106880000	108680000	16530000	10782000	11845000	5399100	7.73633e+07	9.34203e+06	0.0715894	0.0665499	0.475832	0.375163	0.200783	1.14932		1.0968	MCW3490425.1	MCW3490425.1	1083	MCW3490425.1 MarR family transcriptional regulator [Dethiobacter alkaliphilus]
27.2744	27.3639	26.6527	26.9911	27.3122	27.5651			5	5	5	27.5	27.5	27.5	23.633	0	24.422	648880000	11	26	18780000	22772000	3144100	1984400	4075500	3741200	14898700	3.26703e+06	0.0137867	0.0232734	0.277627	0.65186	-0.192446	0.875121		-0.690809	MCW3490430.1	MCW3490430.1	1084	MCW3490430.1 thiamine phosphate synthase [Dethiobacter alkaliphilus]
25.9588	26.2859	26.088	27.8284	27.1883	27.1979	+	Z-1002-F_Z-1002-S	9	9	9	38.5	38.5	38.5	38.588	0	48.393	521480000	17	32	7744500	10034000	1479300	2576200	2254700	1722600	6.41927e+06	2184500	0.00594017	0.0155617	2.2943	0.00292237	-1.29398	0.407823		-5.57365	MCW3490433.1	MCW3490433.1	1085	MCW3490433.1 class I fructose-bisphosphate aldolase [Dethiobacter alkaliphilus]
28.819	29.0024	27.1443	28.4322	28.1373	28.0568			13	13	13	52.8	52.8	52.8	27.45	0	115.6	3470500000	16	104	61397000	86518000	5283100	6209300	6668100	4787100	5.1066e+07	5.88817e+06	0.0472548	0.0419456	0.0654457	0.921737	0.113121	1.08157		0.187888	MCW3490437.1	MCW3490437.1	1086	MCW3490437.1 imidazole glycerol phosphate synthase cyclase subunit [Dethiobacter alkaliphilus]
25.5906	25.2699	26.1677	25.0299	24.9012	24.8729	+	Z-1002-F_Z-1002-S	10	10	10	38.2	38.2	38.2	32.205	0	25.949	428740000	18	31	8015900	6116700	1352200	313930	372140	593480	5161600	426517	0.00477637	0.00303838	1.30077	0.0346051	0.741399	1.6718		2.77587	MCW3490447.1	MCW3490447.1	1087	MCW3490447.1 ABC transporter ATP-binding protein [Dethiobacter alkaliphilus]
23.4513	24.2411	23.4484	25.0904	24.8823	25.4211	+	Z-1002-F_Z-1002-S	5	5	5	23.5	23.5	23.5	28.716	0	24.713	77435000	11	18	584900	1485100	0	964450	926310	797260	690000	896007	0.000638502	0.00638289	2.00504	0.00588235	-1.41767	0.374317		-4.61954	MCW3490455.1	MCW3490455.1	1090	MCW3490455.1 glutaconate CoA-transferase [Dethiobacter alkaliphilus]
25.0994	26.3603	26.1444	26.1852	25.8901	26.3852			6	6	6	17	17	17	39.575	0	17.769	259140000	17	19	3140200	7595800	2142200	625110	541310	592270	4.29273e+06	586230	0.00397235	0.00417613	0.276199	0.654119	-0.285443	0.82049		-0.687741	MCW3490456.1	MCW3490456.1	1091	MCW3490456.1 CoA transferase subunit A [Dethiobacter alkaliphilus]
26.1133	24.863	26.2362	21.7564	22.3954	22.6089	+	Z-1002-F_Z-1002-S	9	9	9	29.9	29.9	29.9	29.782	0	34.302	410490000	16	25	15863000	6137700	3624500	0	0	30769	8.54173e+06	10256.3	0.00790423	7.30632e-05	2.62596	0.0015493	3.48389	11.1881		6.8586	MCW3490460.1	MCW3490460.1	1092	MCW3490460.1 hypothetical protein OMD50_10005 [Dethiobacter alkaliphilus]
29.3371	27.646	29.3195	21.4247	20.9725	20.6883	+	Z-1002-F_Z-1002-S	7	7	7	29	29	29	35.516	0	66.146	3276600000	11	39	187390000	56356000	28700000	96093	65275	40274	9.08153e+07	67214	0.0840374	0.000478813	3.68017	0.00364706	7.73905	213.641		12.8906	MCW3490461.1	MCW3490461.1	1093	MCW3490461.1 cobalamin-binding protein [Dethiobacter alkaliphilus]
25.9703	24.8979	26.0364	23.6908	21.6728	21.6426	+	Z-1002-F_Z-1002-S	6	6	6	13.9	13.9	13.9	46.834	0	20.652	197930000	15	8	9134000	1895300	2166300	0	0	0	4.39853e+06	0	0.00407025	0	1.88972	0.00859599	3.29949	9.84567		4.27577	MCW3490463.1	MCW3490463.1	1094	MCW3490463.1 ABC transporter ATP-binding protein [Dethiobacter alkaliphilus]
27.9765	26.7745	26.5641	20.0179	19.1941	19.9922	+	Z-1002-F_Z-1002-S	10	10	10	50.2	50.2	50.2	23.827	0	52.766	1916300000	15	36	59943000	27612000	8290200	68252	28725	41230	31948400	46069	0.029564	0.000328182	3.85399	0.00459259	7.37029	165.454		14.273	MCW3490464.1	MCW3490464.1	1095	MCW3490464.1 diphthine--ammonia ligase [Dethiobacter alkaliphilus]
25.2544	24.9592	26.0203	25.6274	25.1131	24.4944			4	4	4	41.5	41.5	41.5	10.369	0	10.214	257560000	6	14	18672000	16398000	6000100	613470	863210	380120	1.369e+07	618933	0.0126683	0.0044091	0.296632	0.624477	0.332968	1.2596		0.731375	MCW3490474.1	MCW3490474.1	1096	MCW3490474.1 type II toxin-antitoxin system RelB/DinJ family antitoxin [Dethiobacter alkaliphilus]
26.0966	26.2847	25.5713	25.7977	25.7863	26.0379			14	14	14	31.4	31.4	31.4	49.708	0	65.363	1034600000	21	52	14568000	16211000	1620600	1153800	1360500	1239700	1.07999e+07	1.25133e+06	0.00999383	0.00891414	0.183757	0.779912	0.110233	1.0794		0.481984	MCW3490485.1	MCW3490485.1	1099	MCW3490485.1 aspartate aminotransferase family protein [Dethiobacter alkaliphilus]
23.7013	23.3112	23.8575	25.8959	25.9747	26.1301	+	Z-1002-F_Z-1002-S	3	3	3	29.3	29.3	29.3	14.556	0	14.945	137520000	7	8	4247100	3504900	801800	566810	857960	132830	2.85127e+06	519200	0.00263846	0.00369863	3.75542	0.00413333	-2.37688	0.192526		-13.4724	MCW3490486.1	MCW3490486.1	1100	MCW3490486.1 iron chaperone [Dethiobacter alkaliphilus]
27.2205	26.9498	28.2009	27.1351	27.1345	26.9459			27	27	27	26.9	26.9	26.9	118.24	0	84.699	1515200000	62	64	11737000	7343100	2124700	355670	432740	347900	7.06827e+06	378770	0.00654073	0.00269825	0.427289	0.434343	0.385257	1.30609		1.00009	MCW3490490.1	MCW3490490.1	1101	MCW3490490.1 AAA family ATPase [Dethiobacter alkaliphilus]
25.6639	25.9014	25.8761	25.9005	25.9169	25.9882			7	7	7	23.1	23.1	23.1	49.107	0	21.969	181020000	24	20	2262800	1782400	726240	629030	822710	630470	1590480	694070	0.00147178	0.00494435	0.691682	0.18609	-0.121441	0.919269		-1.519	MCW3490491.1	MCW3490491.1	1102	MCW3490491.1 exonuclease SbcCD subunit D [Dethiobacter alkaliphilus]
25.2283	25.6675	25.1444	26.1134	25.6415	25.9903	+	Z-1002-F_Z-1002-S	3	3	3	19.6	19.6	19.6	17.051	0	11.228	167160000	7	7	8973600	9754800	1772600	1333200	1223800	821770	6.83367e+06	1.12626e+06	0.00632364	0.00802313	1.2406	0.0399935	-0.568378	0.674374		-2.64192	MCW3490494.1	MCW3490494.1	1104	MCW3490494.1 DUF86 domain-containing protein [Dethiobacter alkaliphilus]
23.931	24.3178	25.2952	24.695	24.6881	25.0949			6	6	6	44.8	44.8	44.8	16.583	0	14.781	110360000	8	14	5682000	3066500	1858300	1082200	1410900	694550	3535600	1062550	0.00327172	0.0075693	0.295071	0.626759	-0.311314	0.805907		-0.728061	MCW3490495.1	MCW3490495.1	1105	MCW3490495.1 nucleotidyltransferase domain-containing protein [Dethiobacter alkaliphilus]
25.2176	25.1576	25.9798	24.7975	24.601	24.4807	+	Z-1002-F_Z-1002-S	8	8	8	8.2	8.2	8.2	122.31	0	18.387	220550000	49	19	1405200	2013600	585780	183760	144880	93588	1334860	140743	0.00123523	0.00100261	1.37462	0.0267349	0.825223	1.77181		2.94435	MCW3490496.1	MCW3490496.1	1106	MCW3490496.1 UvrD-helicase domain-containing protein [Dethiobacter alkaliphilus]
27.0677	27.305	26.3369	28.4383	28.3691	28.969	+	Z-1002-F_Z-1002-S	25	25	24	38.9	38.9	37.8	72.658	0	142.97	2324700000	37	139	13582000	13593000	1899300	4940500	5370100	5966500	9.69143e+06	5425700	0.00896812	0.0386511	2.08195	0.0049395	-1.68893	0.310157		-4.85983	MCW3490501.1	MCW3490501.1	1108	MCW3490501.1 DUF294 nucleotidyltransferase-like domain-containing protein [Dethiobacter alkaliphilus]
25.8092	26.4261	26.1759	26.1424	25.8862	25.4267			2	2	2	4.7	4.7	4.7	45.78	0	8.698	275300000	12	7	8941900	10886000	2031700	476530	433590	171880	7.28653e+06	360667	0.00674271	0.00256929	0.50604	0.338026	0.318651	1.24716		1.15645	MCW3490505.1	MCW3490505.1	1110	MCW3490505.1 PQQ-dependent sugar dehydrogenase [Dethiobacter alkaliphilus]
26.1759	26.5757	26.0378	26.2106	26.3146	25.9419			11	11	11	28.2	28.2	28.2	46.887	0	35.924	956600000	18	47	14289000	16977000	4545300	1556800	2048300	972260	11937100	1.52579e+06	0.0110462	0.0108693	0.212804	0.74132	0.107379	1.07727		0.548338	MCW3490506.1	MCW3490506.1	1111	MCW3490506.1 Glu/Leu/Phe/Val dehydrogenase [Dethiobacter alkaliphilus]
26.48	26.5575	27.1918	26.4845	26.4675	26.4293			18	18	18	34.3	34.3	34.3	72.07	0	89.055	1586500000	32	80	19130000	13405000	5042300	1019700	1052200	659430	1.25258e+07	910443	0.0115909	0.00648574	0.553965	0.288244	0.282675	1.21645		1.2505	MCW3490507.1	MCW3490507.1	1112	MCW3490507.1 molecular chaperone HtpG [Dethiobacter alkaliphilus]
26.1821	26.4733	25.7631	25.625	25.6463	25.2183	+	Z-1002-F_Z-1002-S	7	7	7	27.1	27.1	27.1	30.381	0	26.515	506540000	13	26	11192000	11513000	6171100	780400	1111500	415590	9.62537e+06	769163	0.00890698	0.0054793	1.21449	0.0432408	0.642979	1.56155		2.58468	MCW3490511.1	MCW3490511.1	1114	MCW3490511.1 aminotransferase class IV [Dethiobacter alkaliphilus]
25.6948	25.9042	25.3374	25.3648	25.3945	25.4519			10	10	10	27.5	27.5	27.5	53.83	0	69.106	457280000	28	22	7056600	6275800	867000	582750	549720	443520	4.73313e+06	525330	0.00437988	0.0037423	0.652983	0.210467	0.241725	1.18241		1.4436	MCW3490512.1	MCW3490512.1	1115	MCW3490512.1 aminodeoxychorismate synthase, component I [Dethiobacter alkaliphilus]
26.4196	26.3514	25.4869	26.6123	26.5357	26.8347			4	4	4	39.3	39.3	39.3	12.766	0	15.505	373650000	8	12	13333000	24915000	1966600	2600800	1802200	2089400	1.34049e+07	2.16413e+06	0.0124044	0.0154167	0.852674	0.115945	-0.574941	0.671314		-1.83515	MCW3490515.1	MCW3490515.1	1118	MCW3490515.1 dihydroneopterin aldolase [Dethiobacter alkaliphilus]
25.968	26.6029	25.3467	25.5772	25.512	25.5667			8	8	8	28.2	28.2	28.2	29.72	0	32.988	416150000	15	22	11619000	9871900	1144400	1253000	1319300	851480	7545100	1141260	0.00698198	0.00813001	0.506778	0.337966	0.42056	1.33845		1.15791	MCW3490516.1	MCW3490516.1	1119	MCW3490516.1 dihydropteroate synthase [Dethiobacter alkaliphilus]
23.2901	23.5843	23.8798	22.6249	21.7147	22.1019	+	Z-1002-F_Z-1002-S	3	3	3	14.2	14.2	14.2	18.371	0.00061805	3.4342	56863000	11	4	2553700	2048500	517440	16126	21784	11791	1.70655e+06	16567	0.00157918	0.000118019	1.99209	0.00611538	1.43757	2.70863		4.57996	MCW3490517.1	MCW3490517.1	1120	MCW3490517.1 HD domain-containing protein [Dethiobacter alkaliphilus]
28.3239	28.4047	27.8269	27.8161	27.7492	27.8394			9	9	9	44.7	44.7	44.7	21.396	0	53.735	1901400000	11	48	62161000	67251000	9161100	3682000	3817200	3211500	4.6191e+07	3.57023e+06	0.0427436	0.0254333	0.984359	0.0814725	0.383596	1.30459		2.09988	MCW3490518.1	MCW3490518.1	1121	MCW3490518.1 GTP cyclohydrolase I FolE [Dethiobacter alkaliphilus]
26.2572	26.3178	26.7984	26.5243	26.6991	26.2396			7	5	5	13.1	11	11	49.077	0	33.639	507940000	12	31	13823000	13827000	3530300	1405500	1487100	737060	1.03934e+07	1.20989e+06	0.00961773	0.00861888	0.0470861	0.940774	-0.0298926	0.979493		-0.137538	MCW3490519.1	MCW3490519.1	1122	MCW3490519.1 methyl-accepting chemotaxis protein [Dethiobacter alkaliphilus]
26.5615	26.4975	27.4629	25.6995	25.8734	25.5427	+	Z-1002-F_Z-1002-S	10	10	10	34.8	34.8	34.8	35.662	0	32.799	755770000	19	31	14501000	16954000	5696900	649820	822400	473640	1.2384e+07	648620	0.0114597	0.00462058	1.59719	0.0140343	1.13539	2.19678		3.48305	MCW3490520.1	MCW3490520.1	1123	MCW3490520.1 asparaginase [Dethiobacter alkaliphilus]
23.6582	24.3269	23.8896	24.4544	24.2753	24.4127			7	7	7	25.8	25.8	25.8	32.897	0	23.188	106610000	19	17	1766100	2220600	421390	225420	366510	143600	1.46936e+06	245177	0.0013597	0.00174657	0.973407	0.0836621	-0.422592	0.746083		-2.07757	MCW3490525.1	MCW3490525.1	1125	MCW3490525.1 B12-binding domain-containing radical SAM protein [Dethiobacter alkaliphilus]
27.416	27.7273	27.9457	28.4385	28.3825	28.4247	+	Z-1002-F_Z-1002-S	17	17	17	42.7	42.7	42.7	53.332	0	223.63	2515100000	24	96	32896000	42116000	7111800	4762100	4837900	5308500	27374600	4969500	0.0253315	0.0354013	2.01485	0.006	-0.718864	0.607576		-4.64968	MCW3490526.1	MCW3490526.1	1126	MCW3490526.1 PAS domain S-box protein [Dethiobacter alkaliphilus]
30.0989	29.9998	29.9887	30.2497	30.33	30.22	+	Z-1002-F_Z-1002-S	23	23	23	40.4	40.4	40.4	67.317	0	116.48	6867400000	31	101	118880000	63737000	22407000	3838600	4106600	2304600	6.83413e+07	3416600	0.0632407	0.0243389	2.10831	0.00465455	-0.237401	0.848272		-4.94433	MCW3490528.1	MCW3490528.1	1127	MCW3490528.1 molecular chaperone DnaK [Dethiobacter alkaliphilus]
24.2751	24.2314	23.6808	24.3003	24.3647	25.1771			4	4	4	14.2	14.2	14.2	35.638	0	13.273	83369000	16	12	1485600	2580400	297450	284710	288450	273980	1.45448e+06	282380	0.00134593	0.00201159	0.742485	0.159115	-0.551558	0.682283		-1.61819	MCW3490534.1	MCW3490534.1	1129	MCW3490534.1 DJ-1/PfpI family protein [Dethiobacter alkaliphilus]
27.0375	27.7772	27.2192	26.9798	27.1406	26.8077			5	5	5	23.3	23.3	23.3	18.707	0	12.482	1004500000	5	30	51606000	75072000	15449000	4013800	4053700	2779800	4.73757e+07	3.61577e+06	0.0438398	0.0257577	0.692366	0.18683	0.368594	1.29109		1.52033	MCW3490535.1	MCW3490535.1	1130	MCW3490535.1 inorganic diphosphatase [Dethiobacter alkaliphilus]
26.2124	26.6629	25.4477	26.2534	26.4118	27.0874			9	9	9	30.4	30.4	30.4	50.789	0	131.76	684220000	21	34	8960900	13497000	409590	1150900	1259900	930370	7.6225e+06	1.11372e+06	0.0070536	0.00793384	0.472363	0.378445	-0.476557	0.718691		-1.08993	MCW3490537.1	MCW3490537.1	1131	MCW3490537.1 UDP-N-acetylmuramate--L-alanine ligase [Dethiobacter alkaliphilus]
25.1253	24.9014	24.0348	23.8537	24.1845	23.9372			3	3	3	10.2	10.2	10.2	36.229	0	10.725	154950000	15	6	5207400	4347500	167840	217880	187970	201610	3.24091e+06	202487	0.00299903	0.00144246	0.936948	0.0921273	0.695355	1.61928		2.00371	MCW3490538.1	MCW3490538.1	1132	MCW3490538.1 tRNA (adenosine(37)-N6)-threonylcarbamoyltransferase complex transferase subunit TsaD [Dethiobacter alkaliphilus]
26.8831	26.9903	28.1059	26.2403	26.2204	25.8634	+	Z-1002-F_Z-1002-S	4	4	4	22.5	22.5	22.5	22.32	0	28.453	981980000	7	27	54241000	59315000	18647000	3236500	3377600	1466400	4.40677e+07	2693500	0.0407787	0.0191877	1.38739	0.0252245	1.21843	2.32694		2.97396	MCW3490539.1	MCW3490539.1	1133	MCW3490539.1 hypothetical protein OMD50_10400 [Dethiobacter alkaliphilus]
24.6385	25.2871	24.8317	24.1843	23.5499	24.3545	+	Z-1002-F_Z-1002-S	4	4	4	15.7	15.7	15.7	25.786	0	9.3817	162230000	13	9	1917800	3338400	2000000	253420	394130	156720	2.41873e+06	268090	0.00223821	0.0019098	1.33683	0.0305861	0.889505	1.85254		2.85755	MCW3490541.1	MCW3490541.1	1134	MCW3490541.1 tRNA (adenosine(37)-N6)-threonylcarbamoyltransferase complex dimerization subunit type 1 TsaB [Dethiobacter alkaliphilus]
28.0526	28.4822	27.952	29.386	29.6667	29.9449	+	Z-1002-F_Z-1002-S	19	19	19	51.8	51.8	51.8	42.235	0	139.94	1804100000	23	77	8333500	36139000	7830500	3034800	4919600	4690500	1.74343e+07	4.21497e+06	0.0161331	0.0300262	2.55522	0.00134969	-1.5036	0.352673		-6.56531	MCW3490544.1	MCW3490544.1	1136	MCW3490544.1 PRC-barrel domain-containing protein [Dethiobacter alkaliphilus]
27.7046	27.8264	25.9407	25.5255	26.1589	26.4028			16	16	16	48.1	48.1	48.1	46.651	0	108.24	2444400000	24	58	32639000	35839000	3548000	433570	669350	435330	2.40087e+07	512750	0.0222168	0.00365268	0.785046	0.140081	1.12822	2.18589		1.70163	MCW3490545.1	MCW3490545.1	1137	MCW3490545.1 phosphomethylpyrimidine synthase ThiC [Dethiobacter alkaliphilus]
27.7246	27.4655	27.461	23.8553	23.8583	21.8953	+	Z-1002-F_Z-1002-S	4	4	4	14.6	14.6	14.6	27.954	0	18.427	980060000	9	23	53932000	45207000	5827900	387430	232320	0	3.4989e+07	206583	0.0323776	0.00147164	2.5615	0.00135802	4.3474	20.3562		6.5909	MCW3490547.1	MCW3490547.1	1138	MCW3490547.1 hydroxyethylthiazole kinase [Dethiobacter alkaliphilus]
28.5602	28.6424	28.2803	28.0566	28.0954	27.9555	+	Z-1002-F_Z-1002-S	15	15	15	46.6	46.6	46.6	41.045	0	97.94	6830800000	24	141	100160000	104230000	24956000	3501900	3856700	2631400	7.64487e+07	3330000	0.070743	0.023722	1.7592	0.0115689	0.458484	1.3741		3.90888	MCW3490548.1	MCW3490548.1	1139	MCW3490548.1 histidinol-phosphate transaminase [Dethiobacter alkaliphilus]
28.3199	28.4447	28.3751	27.4746	27.4378	27.7438	+	Z-1002-F_Z-1002-S	18	18	18	31.7	31.7	31.7	48.54	0	130.59	3566700000	19	110	60260000	70294000	15203000	3180600	5091800	3942700	4.85857e+07	4071700	0.0449595	0.0290056	2.88591	0.00125253	0.827874	1.77507		8.03768	MCW3490549.1	MCW3490549.1	1140	MCW3490549.1 phenylacetate--CoA ligase [Dethiobacter alkaliphilus]
26.7497	26.8651	25.8162	25.638	25.5886	25.2356	+	Z-1002-F_Z-1002-S	10	10	9	49.6	49.6	46.7	26.338	0	46.13	1454900000	14	46	33394000	39376000	4074500	1002100	1209100	763140	2.56148e+07	991447	0.0237031	0.00706278	1.30453	0.0343339	0.989651	1.98571		2.78433	MCW3490554.1	MCW3490554.1	1141	MCW3490554.1 amino acid ABC transporter ATP-binding protein [Dethiobacter alkaliphilus]
30.4018	30.9573	31.7547	31.5488	31.655	31.7881			3	3	3	14.7	14.7	14.7	28.249	0	55.018	8356300000	5	65	558570000	598280000	77246000	10597000	164670000	117190000	4.11365e+08	9.74857e+07	0.380663	0.69446	0.718011	0.173972	-0.626041	0.647952		-1.57036	MCW3490556.1	MCW3490556.1	1142	MCW3490556.1 glutamine ABC transporter substrate-binding protein [Dethiobacter alkaliphilus]
25.5109	25.4201	25.442	24.9927	24.804	24.4735	+	Z-1002-F_Z-1002-S	5	5	5	21	21	21	27.697	0	12.404	283140000	14	18	9131800	8640700	1619600	244200	417170	170940	6.46403e+06	277437	0.00598159	0.00197638	1.98112	0.00643038	0.700992	1.62562		4.54664	MCW3490558.1	MCW3490558.1	1143	MCW3490558.1 fumarylacetoacetate hydrolase family protein [Dethiobacter alkaliphilus]
29.4144	29.4912	29.2555	28.8801	28.8857	28.7909	+	Z-1002-F_Z-1002-S	24	24	24	42.9	42.9	42.9	56.822	0	133.86	9219600000	23	240	126620000	148310000	28576000	7770200	9670700	8001700	1.01169e+08	8.48087e+06	0.093618	0.0604152	2.67007	0.00162963	0.534756	1.4487		7.04716	MCW3490560.1	MCW3490560.1	1144	MCW3490560.1 phosphoglycerate dehydrogenase [Dethiobacter alkaliphilus]
25.2386	25.3625	25.1696	25.487	25.3678	24.7292			5	5	5	27.7	27.7	27.7	13.294	0	17.958	351130000	7	16	16424000	15444000	738550	1233300	1350300	558070	10868850	1.04722e+06	0.0100577	0.00746012	0.0916975	0.892376	0.0622406	1.04409		0.257274	MCW3490562.1	MCW3490562.1	1145	MCW3490562.1 type II toxin-antitoxin system PemK/MazF family toxin [Dethiobacter alkaliphilus]
27.8594	28.1484	28.7073	27.7223	27.6247	27.6659			13	13	13	36.7	36.7	36.7	46.478	0	100.94	2339800000	19	88	36140000	33476000	13224000	2857000	6696400	4568000	2.76133e+07	4.70713e+06	0.0255524	0.0335323	1.06464	0.0639479	0.567402	1.48185		2.26533	MCW3490567.1	MCW3490567.1	1149	MCW3490567.1 homoserine dehydrogenase [Dethiobacter alkaliphilus]
27.8466	27.6734	26.2038	26.7817	26.914	26.3909			6	6	6	34.5	34.5	34.5	16.347	0	32.751	2744100000	8	82	108230000	93268000	5037200	4402600	5743400	2776500	6.88451e+07	4307500	0.0637069	0.0306854	0.428573	0.43318	0.545729	1.45976		1.00267	MCW3490571.1	MCW3490571.1	1150	MCW3490571.1 CBS domain-containing protein [Dethiobacter alkaliphilus]
26.6414	26.3249	26.6465	25.5241	25.6003	25.1145	+	Z-1002-F_Z-1002-S	7	7	7	13.7	13.7	13.7	53.442	0	26.376	644040000	22	29	4757200	8675800	1046700	442600	544700	263360	4.82657e+06	416887	0.00446634	0.00296978	2.43557	0.00281481	1.12464	2.18047		6.09365	MCW3490572.1	MCW3490572.1	1151	MCW3490572.1 NAD(P)H-hydrate dehydratase [Dethiobacter alkaliphilus]
28.603	27.8237	28.0719	28.3712	28.3292	28.5052			7	7	7	53.9	53.9	53.9	13.697	0	170.73	2611800000	7	68	124420000	126120000	22432000	13862000	15358000	10365000	9.09907e+07	13195000	0.0841996	0.0939974	0.426739	0.434495	-0.235652	0.849301		-0.998989	MCW3490573.1	MCW3490573.1	1152	MCW3490573.1 YlbF family regulator [Dethiobacter alkaliphilus]
28.0615	27.7994	27.2903	27.887	27.6591	27.5641			10	10	10	76.8	76.8	76.8	13.775	0	104.46	2705300000	7	118	132860000	107240000	18794000	10954000	13296000	10936000	86298000	1.17287e+07	0.0798572	0.0835516	0.0184812	0.977327	0.0136655	1.00952		0.0555847	MCW3490574.1	MCW3490574.1	1153	MCW3490574.1 Fe-S cluster assembly scAF2fold protein NifU [Dethiobacter alkaliphilus]
28.3325	28.2445	28.653	27.6713	27.8219	27.4582	+	Z-1002-F_Z-1002-S	9	9	8	26.2	26.2	24.2	42.349	0	72.881	2719200000	15	76	57977000	54136000	16516000	4312900	5264600	2645100	4.28763e+07	4074200	0.0396763	0.0290234	2.01878	0.00604027	0.759534	1.69294		4.66177	MCW3490575.1	MCW3490575.1	1154	MCW3490575.1 cysteine desulfurase NifS [Dethiobacter alkaliphilus]
28.303	28.8133	28.6344	28.0761	27.9963	27.5272	+	Z-1002-F_Z-1002-S	13	13	13	38.6	38.6	38.6	26.932	0	54.903	5873700000	14	108	117440000	125040000	28713000	7017300	7753500	3323500	9.03977e+07	6.03143e+06	0.0836509	0.0429662	1.46391	0.0191318	0.71701	1.64377		3.15458	MCW3490578.1	MCW3490578.1	1157	MCW3490578.1 response regulator transcription factor [Dethiobacter alkaliphilus]
25.6809	25.7206	26.0701	25.3449	25.1781	25.0131	+	Z-1002-F_Z-1002-S	14	14	14	27.4	27.4	27.4	62.532	0	42.206	757800000	28	47	9310200	9975800	2138000	705050	669400	420610	7.14133e+06	598353	0.00660835	0.0042625	1.83702	0.00951913	0.645134	1.56388		4.12492	MCW3490579.1	MCW3490579.1	1158	MCW3490579.1 DUF3365 domain-containing protein [Dethiobacter alkaliphilus]
25.4083	25.6462	24.1652	25.5106	25.8102	25.1386			6	6	6	31.2	31.2	31.2	24.053	0	29.703	348440000	14	17	5421400	8070400	268970	484510	659300	237470	4.58692e+06	460427	0.00424458	0.00327995	0.343151	0.554282	-0.41325	0.75093		-0.828848	MCW3490581.1	MCW3490581.1	1160	MCW3490581.1 HAD hydrolase-like protein [Dethiobacter alkaliphilus]
26.2095	26.6065	25.4166	25.667	25.6146	25.9772			8	8	8	21.6	21.6	21.6	43.43	0	24.478	520700000	21	27	8117800	12835000	2168300	553470	569010	551740	7.70703e+06	558073	0.00713182	0.00397555	0.36944	0.51415	0.324609	1.25233		0.882959	MCW3490582.1	MCW3490582.1	1161	MCW3490582.1 class I SAM-dependent RNA methyltransferase [Dethiobacter alkaliphilus]
26.3424	25.9038	27.5159	25.0348	24.888	24.2161	+	Z-1002-F_Z-1002-S	5	5	5	19.3	19.3	19.3	30.613	0	16.186	550110000	10	15	25751000	21409000	5967700	808490	778400	296540	1.77092e+07	627810	0.0163875	0.00447234	1.58429	0.0142605	1.87441	3.66652		3.45043	MCW3490585.1	MCW3490585.1	1162	MCW3490585.1 DUF4097 domain-containing protein [Dethiobacter alkaliphilus]
24.1183	24.8479	24.242	27.2585	27.2372	27.4054	+	Z-1002-F_Z-1002-S	8	8	8	28.7	28.7	28.7	45.833	0	50.924	315860000	22	33	2389900	3620000	830710	2256800	2569800	1620600	2.2802e+06	2.14907e+06	0.00211002	0.0153093	3.62974	0.00326316	-2.89763	0.134192		-12.5143	MCW3490589.1	MCW3490589.1	1163	MCW3490589.1 reductive dehalogenase [Dethiobacter alkaliphilus]
28.3883	28.656	27.0913	28.3592	28.5556	28.0456			5	5	5	32.1	32.1	32.1	17.675	0	38.388	2138900000	12	45	39112000	48388000	8840200	6379600	6314600	5223700	32113400	5.97263e+06	0.0297166	0.0425473	0.210817	0.742797	-0.2749	0.826507		-0.543852	MCW3490594.1	MCW3490594.1	1166	MCW3490594.1 DUF302 domain-containing protein [Dethiobacter alkaliphilus]
26.3437	26.3344	26.3396	24.9812	25.1822	25.3293	+	Z-1002-F_Z-1002-S	8	8	8	29.1	29.1	29.1	31.385	0	26.169	460470000	13	27	17328000	12887000	3218500	672800	784380	530250	11144500	662477	0.0103127	0.00471929	3.50703	0.00288372	1.17499	2.25791		11.6421	MCW3490597.1	MCW3490597.1	1168	MCW3490597.1 cell wall-active antibiotics response protein LiAF2 [Dethiobacter alkaliphilus]
24.4127	23.2007	22.4137	24.6577	24.5556	24.7127			3	3	3	15.3	15.3	15.3	26.254	0	8.6329	94287000	8	3	4571500	5906100	0	488810	450790	368740	3.49253e+06	436113	0.00323187	0.00310675	1.04688	0.0687932	-1.29964	0.406227		-2.22844	MCW3490616.1	MCW3490616.1	1171	MCW3490616.1 glucosamine-6-phosphate deaminase [Dethiobacter alkaliphilus]
25.3293	24.2593	25.4957	21.9162	23.2116	23.8725	+	Z-1002-F_Z-1002-S	4	4	4	7.8	7.8	7.8	48.152	0	8.4804	201000000	21	12	2495800	3463400	854410	103690	155870	68229	2.2712e+06	109263	0.00210169	0.000778358	1.36693	0.0276094	2.028	4.07839		2.92658	MCW3490620.1	MCW3490620.1	1172	MCW3490620.1 phosphoglucosamine mutase [Dethiobacter alkaliphilus]
25.2405	24.9999	24.5225	24.8851	25.0482	24.8478			5	5	5	17.3	17.3	17.3	33.94	0	11.786	225650000	12	24	6741000	4387400	819810	1035600	882210	197650	3.98274e+06	705153	0.00368549	0.00502331	0.00906486	0.986885	-0.00605456	0.995812		-0.0275461	MCW3490621.1	MCW3490621.1	1173	MCW3490621.1 CdaR family protein [Dethiobacter alkaliphilus]
25.1079	24.7535	25.4833	24.6542	24.8715	25.2818			4	4	4	15.8	15.8	15.8	30.324	0	9.359	186700000	13	14	4802500	4153400	695900	292450	416040	247600	3.21727e+06	318697	0.00297715	0.0022703	0.254296	0.68595	0.17912	1.13219		0.640316	MCW3490622.1	MCW3490622.1	1174	MCW3490622.1 diadenylate cyclase CdaA [Dethiobacter alkaliphilus]
24.8871	24.6964	25.7028	25.3678	25.3877	25.4296			11	11	11	29.9	29.9	29.9	49.59	0	42.293	416660000	23	39	3526000	4163100	1691200	1067000	1101100	692160	3.12677e+06	953420	0.0028934	0.00679189	0.41183	0.452384	-0.299585	0.812486		-0.969017	MCW3490625.1	MCW3490625.1	1175	MCW3490625.1 AmmeMemoRadiSam system protein A [Dethiobacter alkaliphilus]
28.4754	29.6355	28.3654	28.3953	28.6113	29.3968			5	5	5	73	73	73	10.371	0	58.085	1985900000	3	43	143730000	158830000	11601000	11504000	9543400	20620000	1.0472e+08	1.38891e+07	0.0969046	0.0989422	0.0158512	0.978799	0.0242691	1.01696		0.0478103	MCW3490632.1	MCW3490632.1	1177	MCW3490632.1 zinc-ribbon domain containing protein [Dethiobacter alkaliphilus]
24.6258	25.2332	24.541	24.7657	24.8292	24.4835			4	4	4	16.5	16.5	16.5	27.52	0	10.242	99601000	14	11	1961600	3610500	93859	439390	483750	240070	1888653	387737	0.00174769	0.00276212	0.16666	0.801222	0.107185	1.07712		0.44205	MCW3490634.1	MCW3490634.1	1178	MCW3490634.1 class I SAM-dependent methyltransferase [Dethiobacter alkaliphilus]
26.5756	26.9056	26.6398	25.3427	25.3838	25.2831	+	Z-1002-F_Z-1002-S	2	2	2	8.6	8.6	8.6	24.975	0	4.8942	505090000	7	13	21475000	28939000	9218600	935620	1028200	562080	1.98775e+07	841967	0.018394	0.00599793	3.69842	0.00375758	1.37045	2.58551		13.0294	MCW3490635.1	MCW3490635.1	1179	MCW3490635.1 cell wall-active antibiotics response protein [Dethiobacter alkaliphilus]
24.4356	24.9685	25.2476	24.4246	24.6932	24.0099			3	3	3	18.2	18.2	18.2	17.798	0	7.3235	142740000	5	13	3961600	12632000	1427200	993130	1164500	660970	6.00693e+06	939533	0.00555861	0.00669296	0.752258	0.155357	0.507959	1.42204		1.63732	MCW3490636.1	MCW3490636.1	1180	MCW3490636.1 L-2-amino-thiazoline-4-carboxylic acid hydrolase [Dethiobacter alkaliphilus]
25.0195	24.9248	26.4132	24.2366	24.068	24.4065			3	3	3	18	18	18	17.669	0	10.919	208240000	8	14	9658700	8934700	6219000	512960	410950	293560	8270800	405823	0.00765351	0.00289097	1.16421	0.0510199	1.21549	2.3222		2.47584	MCW3490646.1	MCW3490646.1	1184	MCW3490646.1 hypothetical protein OMD50_10935 [Dethiobacter alkaliphilus]
25.0271	25.0592	24.8063	24.71	24.8317	24.6302			8	8	8	30.6	30.6	30.6	29.198	0	19.11	210250000	13	15	4999700	6527200	1254600	655370	801460	393420	4260500	616750	0.00394252	0.00439355	1.14381	0.0529726	0.240218	1.18117		2.4322	MCW3490649.1	MCW3490649.1	1185	MCW3490649.1 Uma2 family endonuclease [Dethiobacter alkaliphilus]
24.0861	24.3823	25.5654	24.1776	24.1806	23.507			9	9	9	14.5	14.5	14.5	58.478	0	18.762	198900000	23	12	3230000	3913700	1073900	170270	140630	119190	2739200	143363	0.00253476	0.00102128	0.647622	0.213814	0.722874	1.65047		1.43316	MCW3490651.1	MCW3490651.1	1186	MCW3490651.1 NAD(P)/FAD-dependent oxidoreductase [Dethiobacter alkaliphilus]
23.2288	23.774	23.6473	22.3257	22.3787	22.3681	+	Z-1002-F_Z-1002-S	1	1	1	4.1	4.1	4.1	25.084	0.0058411	2.4353	31859000	11	2	657070	1106000	0	47622	61385	31193	587690	46733.3	0.000543828	0.000332915	2.70595	0.00176	1.19252	2.28552		7.2039	MCW3490653.1	MCW3490653.1	1187	MCW3490653.1 cobalamin-dependent protein [Dethiobacter alkaliphilus]
26.7321	27.0786	25.7064	26.9755	27.0462	27.0185			21	21	21	41.1	41.1	41.1	65.211	0	94.833	1788500000	32	81	18582000	27388000	1233100	1833900	2112600	1129700	1.57344e+07	1.69207e+06	0.01456	0.0120538	0.543977	0.295725	-0.507739	0.703324		-1.23094	MCW3490657.1	MCW3490657.1	1188	MCW3490657.1 glutamine--tRNA ligase/YqeY domain fusion protein [Dethiobacter alkaliphilus]
27.0036	27.1787	26.1843	26.6283	26.621	26.3673			9	9	9	32.6	32.6	32.6	36.474	0	35.492	1286500000	15	43	25955000	25527000	5187700	1399500	1856400	912070	18889900	1.38932e+06	0.0174801	0.00989714	0.322295	0.58645	0.249992	1.1892		0.785444	MCW3490658.1	MCW3490658.1	1189	MCW3490658.1 homoserine O-succinyltransferase [Dethiobacter alkaliphilus]
25.9399	25.917	25.7472	25.7332	25.911	25.7436			14	14	14	10.7	10.7	10.7	136.1	0	70.263	529710000	32	43	5499600	5436500	948600	547940	572360	282810	3.96157e+06	467703	0.0036659	0.00333178	0.358667	0.530915	0.0721105	1.05125		0.860861	MCW3490662.1	MCW3490662.1	1191	MCW3490662.1 efflux RND transporter permease subunit [Dethiobacter alkaliphilus]
24.7135	25.2042	24.8344	25.7109	25.8335	25.9639	+	Z-1002-F_Z-1002-S	3	3	3	13.9	13.9	13.9	26.977	0	12.395	150170000	9	11	5171400	7069400	1458400	953230	1058000	974630	4566400	995287	0.00422559	0.00709013	2.2956	0.00293578	-0.918753	0.528966		-5.57828	MCW3490666.1	MCW3490666.1	1194	MCW3490666.1 DUF3784 domain-containing protein [Dethiobacter alkaliphilus]
23.537	23.5129	23.6872	23.8759	23.8879	24.5115			3	3	3	5.1	5.1	5.1	57.68	0	5.8007	15168000	9	6	590000	0	239970	200330	207400	447590	276657	285107	0.000256009	0.00203102	1.11186	0.0563274	-0.512732	0.700894		-2.36439	MCW3490667.1	MCW3490667.1	1195	MCW3490667.1 ABC-2 transporter permease [Dethiobacter alkaliphilus]
27.8563	27.903	28.2429	28.3621	28.6354	29.0578	+	Z-1002-F_Z-1002-S	17	17	17	47.8	47.8	47.8	32.74	0	93.415	2751200000	17	102	52512000	57052000	13386000	6147300	9429500	6608800	4.09833e+07	7395200	0.0379246	0.0526813	1.35429	0.029482	-0.684418	0.622257		-2.89748	MCW3490668.1	MCW3490668.1	1196	MCW3490668.1 ABC transporter ATP-binding protein [Dethiobacter alkaliphilus]
27.049	27.5598	27.0948	26.8495	26.6958	26.886			4	4	4	16.4	16.4	16.4	23.122	0	16.351	432530000	12	11	8323000	10506000	10781000	738660	724450	430970	9870000	631360	0.00913336	0.00449763	1.15099	0.0515976	0.424075	1.34171		2.44753	MCW3490669.1	MCW3490669.1	1197	MCW3490669.1 TetR/AcrR family transcriptional regulator [Dethiobacter alkaliphilus]
24.1775	24.7395	24.4059	23.3002	22.3974	22.5592	+	Z-1002-F_Z-1002-S	5	5	5	8	8	8	55.198	0	13.704	148290000	26	16	1713400	2643300	417240	16255	49143	11854	1.59131e+06	25750.7	0.00147255	0.00018344	2.19795	0.00395102	1.68874	3.22376		5.24019	MCW3490670.1	MCW3490670.1	1198	MCW3490670.1 NAD(P)/FAD-dependent oxidoreductase [Dethiobacter alkaliphilus]
23.6507	22.6609	24.1361	25.1312	24.9756	24.9575	+	Z-1002-F_Z-1002-S	4	4	4	42.3	42.3	42.3	15.127	0	11.365	41501000	7	9	463960	1358300	528620	682430	611530	342320	783627	545427	0.000725141	0.00388546	1.61049	0.0138	-1.53888	0.344153		-3.51687	MCW3490674.1	MCW3490674.1	1200	MCW3490674.1 secondary thiamine-phosphate synthase enzyme YjbQ [Dethiobacter alkaliphilus]
23.1542	23.5471	25.3465	29.4827	29.1204	28.4405	+	Z-1002-F_Z-1002-S	10	10	10	58.2	58.2	58.2	20.343	0	163.56	981800000	9	64	3674900	4951400	7860000	24476000	23976000	13063000	5.49543e+06	20505000	0.00508529	0.146072	2.59948	0.00146667	-4.9986	0.0312803		-6.74751	MCW3490677.1	MCW3490677.1	1202	MCW3490677.1 DUF302 domain-containing protein [Dethiobacter alkaliphilus]
24.6138	24.7441	23.2777	27.4387	27.3751	27.2119	+	Z-1002-F_Z-1002-S	7	7	7	37.9	37.9	37.9	19.647	0	19.711	344790000	7	31	14983000	17574000	723810	2129800	5452500	3950900	1.10936e+07	3844400	0.0102656	0.0273864	2.56649	0.001375	-3.13002	0.114227		-6.6113	MCW3490680.1	MCW3490680.1	1205	MCW3490680.1 nitroreductase family protein [Dethiobacter alkaliphilus]
25.3525	24.6249	25.4387	24.0772	24.5012	24.6953			6	6	6	25.5	25.5	25.5	26.017	0	13.555	198060000	14	13	5646900	3348900	3130400	257890	241050	196340	4.04207e+06	231760	0.00374039	0.00165099	1.06171	0.0649177	0.714131	1.64049		2.25923	MCW3490686.1	MCW3490686.1	1208	MCW3490686.1 ABC transporter ATP-binding protein [Dethiobacter alkaliphilus]
23.1936	23.6558	22.9083	26.9595	27.446	27.8656	+	Z-1002-F_Z-1002-S	1	1	1	31.4	31.4	31.4	5.7626	0	15.289	80398000	2	7	4238900	5510600	0	8311200	10735000	11404000	3.24983e+06	1.01501e+07	0.00300728	0.0723061	3.59318	0.00302439	-4.17113	0.0555091		-12.2481	MCW3490693.1	MCW3490693.1	1209	MCW3490693.1 DUF1540 domain-containing protein [Dethiobacter alkaliphilus]
28.4956	28.9248	28.6045	27.3438	27.4443	27.3438	+	Z-1002-F_Z-1002-S	11	11	11	27.8	27.8	27.8	46.02	0	50.187	4416800000	20	81	69761000	53273000	17597000	2860300	3522200	2085700	46877000	2.82273e+06	0.0433784	0.0201083	3.2076	0.00187879	1.29768	2.45833		9.74928	MCW3490698.1	MCW3490698.1	1210	MCW3490698.1 tyrosine--tRNA ligase [Dethiobacter alkaliphilus]
28.5163	28.6572	27.7198	28.6699	28.6123	28.9522			24	24	24	54	54	54	48.845	0	189.57	5425300000	28	165	54520000	59880000	13437000	6595500	6753800	6049000	4.26123e+07	6466100	0.039432	0.0460626	0.651841	0.210995	-0.447049	0.733542		-1.44137	MCW3490702.1	MCW3490702.1	1213	MCW3490702.1 glutamine-hydrolyzing GMP synthase [Dethiobacter alkaliphilus]
28.4082	28.7076	28.3189	27.3563	27.5047	27.3465	+	Z-1002-F_Z-1002-S	20	20	20	43	43	43	56.884	0	126.41	4037500000	30	95	49487000	52911000	10355000	1901600	2494300	2079100	3.75843e+07	2.15833e+06	0.0347793	0.0153753	2.95713	0.00134783	1.07571	2.10776		8.39093	MCW3490704.1	MCW3490704.1	1214	MCW3490704.1 2-isopropylmalate synthase [Dethiobacter alkaliphilus]
26.2154	26.5979	28.6524	27.4316	27.024	26.8412			2	2	2	21.4	21.4	21.4	11.53	0	5.1432	314870000	3	4	7872600	9934000	63582000	2137500	3633100	2506700	2.71295e+07	2759100	0.0251047	0.019655	0.0242568	0.969312	0.0563068	1.0398		0.0725089	MCW3490706.1	MCW3490706.1	1215	MCW3490706.1 LysM peptidoglycan-binding domain-containing protein [Dethiobacter alkaliphilus]
28.0657	28.3886	27.1429	28.5128	28.615	28.5352			7	7	7	43.1	43.1	43.1	22.945	0	78.887	1564700000	11	65	39333000	44554000	3707800	3431400	10349000	8734500	2.91983e+07	7.50497e+06	0.0270191	0.0534632	0.854427	0.115697	-0.688626	0.620444		-1.83863	MCW3490707.1	MCW3490707.1	1216	MCW3490707.1 transcriptional repressor LexA [Dethiobacter alkaliphilus]
26.8624	26.7877	27.0089	27.0701	27.0073	27.4025			14	14	14	41.1	41.1	41.1	50.083	0	74.805	1215300000	24	54	16589000	19633000	2841800	1657500	1907100	1542100	1.30213e+07	1.70223e+06	0.0120494	0.0121262	0.921141	0.095953	-0.273632	0.827234		-1.97188	MCW3490710.1	MCW3490710.1	1217	MCW3490710.1 type I glutamate--ammonia ligase [Dethiobacter alkaliphilus]
23.6886	24.6102	23.4817	24.1902	24.5531	24.5681			4	4	4	8.8	8.8	8.8	46.852	0	8.2934	107360000	18	9	2205800	1984000	1065100	98711	102820	55485	1.75163e+06	85672	0.0016209	0.000610303	0.623372	0.229798	-0.510312	0.702071		-1.38593	MCW3490712.1	MCW3490712.1	1219	MCW3490712.1 GTPase HflX [Dethiobacter alkaliphilus]
27.8274	27.3784	23.5343	27.4788	27.2816	27.4179			2	2	2	31.2	31.2	31.2	8.9012	0	37.454	639520000	5	19	83694000	13583000	0	2195100	6115900	6188300	3.24257e+07	4833100	0.0300056	0.0344296	0.348778	0.54462	-1.1461	0.451845		-0.840483	MCW3490714.1	MCW3490714.1	1220	MCW3490714.1 RNA chaperone Hfq [Dethiobacter alkaliphilus]
24.3647	24.3452	25.9637	23.5628	23.977	23.5147			7	7	7	13.1	13.1	13.1	66.516	0	28.396	205280000	38	13	2415500	1712400	918620	94433	160850	100430	1.68217e+06	118571	0.00155663	0.000844666	1.0184	0.074446	1.20634	2.30752		2.16962	MCW3490716.1	MCW3490716.1	1222	MCW3490716.1 DNA mismatch repair endonuclease MutL [Dethiobacter alkaliphilus]
24.9158	24.8661	25.3594	24.3117	24.1601	24.2946	+	Z-1002-F_Z-1002-S	14	14	14	17.5	17.5	17.5	96.874	0	31.54	424490000	43	41	3773100	3396400	884240	248940	248270	215010	2684580	237407	0.00248422	0.00169122	2.07184	0.00483624	0.791609	1.731		4.82771	MCW3490717.1	MCW3490717.1	1223	MCW3490717.1 DNA mismatch repair protein MutS [Dethiobacter alkaliphilus]
26.186	25.723	25.7322	25.6367	25.4627	25.0627			5	5	5	16.1	16.1	16.1	41.712	0	18.879	281700000	17	15	7455600	6486100	1428300	512980	478020	209810	5.12333e+06	400270	0.00474096	0.00285141	1.01236	0.0759888	0.493034	1.4074		2.1572	MCW3490727.1	MCW3490727.1	1227	MCW3490727.1 aminotransferase class V-fold PLP-dependent enzyme [Dethiobacter alkaliphilus]
23.6717	24.2166	24.6324	24.3757	23.8307	23.6537			5	5	5	14	14	14	33.621	0	10.088	141860000	19	13	2973300	3719900	271250	234390	224800	42828	2.32148e+06	167339	0.00214822	0.00119208	0.246785	0.694443	0.220195	1.16489		0.623884	MCW3490728.1	MCW3490728.1	1228	MCW3490728.1 selenium metabolism-associated LysR family transcriptional regulator [Dethiobacter alkaliphilus]
27.454	27.4143	27.1182	27.3575	27.3274	27.2712			10	10	10	62	62	62	14.364	0	84.449	1506300000	9	55	44612000	51781000	6748100	5391000	4740900	3806800	3.43804e+07	4.64623e+06	0.0318144	0.0330984	0.0314138	0.962803	0.0101515	1.00706		0.0932067	MCW3490735.1	MCW3490735.1	1230	MCW3490735.1 HutP family protein [Dethiobacter alkaliphilus]
24.7564	24.702	23.8326	23.4681	23.4261	23.5536	+	Z-1002-F_Z-1002-S	3	3	3	15.8	15.8	15.8	20.602	0	6.8657	143630000	9	10	4680300	2740100	438390	161220	197140	73504	2.6196e+06	143955	0.00242409	0.00102549	1.45866	0.0196917	0.947709	1.92881		3.14199	MCW3490737.1	MCW3490737.1	1231	MCW3490737.1 GDSL-type esterase/lipase family protein [Dethiobacter alkaliphilus]
26.0509	25.6617	23.6358	22.5815	21.2761	23.1593	+	Z-1002-F_Z-1002-S	3	3	3	23.4	23.4	23.4	13.836	0	18.557	312670000	5	16	25020000	17323000	548010	95834	58956	31068	1.4297e+07	61952.7	0.01323	0.000441333	1.38836	0.0252714	2.77716	6.85503		2.9762	MCW3490740.1	MCW3490740.1	1233	MCW3490740.1 biotin/lipoyl-binding protein [Dethiobacter alkaliphilus]
27.1397	26.9187	22.8984	25.7466	25.547	25.4677			1	1	1	5	5	5	15.317	0	7.1454	620490000	2	16	137440000	93126000	33214000	4632200	3395400	2342200	8.79267e+07	3456600	0.0813643	0.0246238	0.0156459	0.978533	0.0651798	1.04622		0.0472017	MCW3490741.1	MCW3490741.1	1234	MCW3490741.1 OadG family transporter subunit [Dethiobacter alkaliphilus]
26.137	26.5241	23.4535	26.3639	26.2465	26.3316			4	4	4	23.7	23.7	23.7	18.855	0	15.346	366410000	6	22	15220000	22175000	271790	2088700	1997900	1769200	1.25556e+07	1.95193e+06	0.0116185	0.013905	0.415037	0.447333	-0.942448	0.520349		-0.975476	MCW3490742.1	MCW3490742.1	1235	MCW3490742.1 2-oxoacid:acceptor oxidoreductase family protein [Dethiobacter alkaliphilus]
27.7578	27.6759	27.5076	26.6983	26.4617	26.6231	+	Z-1002-F_Z-1002-S	7	7	7	24.9	24.9	24.9	30.331	0	19.055	846320000	16	30	16949000	22589000	4432500	1300800	1122900	780660	1.46568e+07	1068120	0.0135629	0.00760898	3.31211	0.00217544	1.05273	2.07445		10.3742	MCW3490743.1	MCW3490743.1	1236	MCW3490743.1 thiamine pyrophosphate-dependent enzyme [Dethiobacter alkaliphilus]
25.3785	25.3623	25.0273	26.3267	26.2364	26.0618	+	Z-1002-F_Z-1002-S	5	5	5	22.4	22.4	22.4	41.023	0	45.515	490070000	14	53	8975700	8865000	938700	1380100	1375500	780960	6259800	1.17885e+06	0.0057926	0.00839781	2.6317	0.00157143	-0.952281	0.516815		-6.88286	MCW3490744.1	MCW3490744.1	1237	MCW3490744.1 2-oxoacid:acceptor oxidoreductase subunit alpha [Dethiobacter alkaliphilus]
29.8726	30.1121	27.2736	30.4362	30.6311	30.6782			4	4	4	51.2	51.2	51.2	8.8712	0	59.801	2829600000	3	57	257090000	300650000	19229000	46070000	74518000	54355000	192323000	5.83143e+07	0.177969	0.415414	0.753735	0.155155	-1.49572	0.354603		-1.64021	MCW3490748.1	MCW3490748.1	1241	MCW3490748.1 stage V sporulation protein S [Dethiobacter alkaliphilus]
28.5906	28.8154	28.9625	28.6741	28.8223	28.6637			35	35	35	57.5	57.5	57.5	57.44	0	296.48	10638000000	23	280	105310000	114160000	35525000	11734000	13769000	9035500	8.49983e+07	1.15128e+07	0.0786545	0.0820141	0.227119	0.719294	0.069458	1.04932		0.580415	MCW3490752.1	MCW3490752.1	1243	MCW3490752.1 ribonuclease Y [Dethiobacter alkaliphilus]
22.9332	23.7151	23.266	22.7335	22.1857	22.3679	+	Z-1002-F_Z-1002-S	3	3	3	20.4	20.4	20.4	18.014	0	5.1629	36248000	9	3	1108100	1973000	506330	241250	63582	30038	1195810	111623	0.00110656	0.000795172	1.46217	0.0190948	0.875749	1.83496		3.15039	MCW3490753.1	MCW3490753.1	1244	MCW3490753.1 RecX family transcriptional regulator [Dethiobacter alkaliphilus]
27.324	27.9978	28.2915	28.789	28.8235	28.8123	+	Z-1002-F_Z-1002-S	16	16	16	53.4	53.4	53.4	36.68	0	223.94	3880300000	19	135	42514000	73239000	16429000	11743000	15735000	9986800	4.40607e+07	1.24883e+07	0.0407722	0.0889628	1.51157	0.0165323	-0.937119	0.522275		-3.26992	MCW3490754.1	MCW3490754.1	1245	MCW3490754.1 recombinase RecA [Dethiobacter alkaliphilus]
24.5974	24.0953	25.9268	24.1648	24.221	24.2402			7	7	7	18.9	18.9	18.9	44.927	0	22.917	215960000	26	14	2729700	2394200	868790	197210	210970	93202	1.99756e+06	167127	0.00184848	0.00119057	0.535875	0.302676	0.664487	1.585		1.21507	MCW3490757.1	MCW3490757.1	1246	MCW3490757.1 competence/damage-inducible protein A [Dethiobacter alkaliphilus]
24.725	25.1461	25.5057	23.9769	23.9751	23.6278	+	Z-1002-F_Z-1002-S	6	6	6	12.5	12.5	12.5	49.643	0	16.773	190480000	26	12	2170700	3894500	1008800	88217	123080	40940	2358000	84079	0.00218201	0.000598954	2.12202	0.00431343	1.26566	2.40438		4.98871	MCW3490761.1	MCW3490761.1	1249	MCW3490761.1 thioether cross-link-forming SCIFF peptide maturase [Dethiobacter alkaliphilus]
23.5384	23.9944	24.1266	25.0264	25.1356	24.662	+	Z-1002-F_Z-1002-S	5	5	5	33.2	33.2	33.2	21.578	0	16.558	69698000	14	9	2082400	2016700	0	271820	310720	296800	1.36637e+06	293113	0.00126439	0.00208805	2.00362	0.00586319	-1.05487	0.481342		-4.61519	MCW3490763.1	MCW3490763.1	1250	MCW3490763.1 hypothetical protein OMD50_11520 [Dethiobacter alkaliphilus]
25.2002	24.7345	25.9387	25.3232	25.5088	25.3712			4	4	4	18.1	18.1	18.1	29.731	0	20.243	194390000	15	12	5174200	3867900	2464300	451080	653680	348170	3.83547e+06	484310	0.00354921	0.00345008	0.112255	0.86926	-0.10995	0.92662		-0.309735	MCW3490764.1	MCW3490764.1	1251	MCW3490764.1 hypothetical protein OMD50_11525 [Dethiobacter alkaliphilus]
27.8487	27.3275	27.5625	28.1433	27.7541	27.3156			5	5	5	29.9	29.9	29.9	12.683	0	16.103	1573900000	8	42	77584000	67642000	19997000	6806700	6363700	3424000	5.50743e+07	5.53147e+06	0.0509639	0.0394046	0.217731	0.735455	-0.158091	0.89621		-0.55942	MCW3490767.1	MCW3490767.1	1252	MCW3490767.1 hypothetical protein OMD50_11540 [Dethiobacter alkaliphilus]
26.5961	26.4937	26.3704	25	25.6839	25.2081	+	Z-1002-F_Z-1002-S	5	5	5	17.9	17.9	17.9	29.628	0	17.29	485850000	11	15	21628000	17064000	3945900	405820	435560	27441	1.42126e+07	289607	0.0131519	0.00206308	2.29975	0.00296296	1.18938	2.28055		5.59302	MCW3490770.1	MCW3490770.1	1255	MCW3490770.1 tryptophan synthase subunit alpha [Dethiobacter alkaliphilus]
26.7887	26.4576	27.2855	24.7717	24.6057	23.9996	+	Z-1002-F_Z-1002-S	10	10	10	27.8	27.8	27.8	42.194	0	91.23	1122900000	17	44	20064000	19420000	4398700	460620	525960	411580	1.46276e+07	466053	0.0135358	0.00332003	2.68144	0.00166667	2.38489	5.22306		7.0965	MCW3490771.1	MCW3490771.1	1256	MCW3490771.1 tryptophan synthase subunit beta [Dethiobacter alkaliphilus]
26.0909	25.9018	24.985	23.7606	23.8732	22.961	+	Z-1002-F_Z-1002-S	6	6	6	20.5	20.5	20.5	27.958	0	14.398	351130000	13	14	9725100	12891000	2192300	283840	139110	49065	8.26947e+06	157338	0.00765228	0.00112083	2.05304	0.00506485	2.12767	4.3701		4.76842	MCW3490773.1	MCW3490773.1	1258	MCW3490773.1 indole-3-glycerol phosphate synthase TrpC [Dethiobacter alkaliphilus]
24.5128	24.2502	25.7347	21.151	21.6483	22.3107	+	Z-1002-F_Z-1002-S	6	6	6	20.3	20.3	20.3	35.568	0	27.139	143280000	12	11	5432100	4138800	2320400	15195	20327	13008	3.96377e+06	16176.7	0.00366793	0.000115238	2.27745	0.00289593	3.12922	8.74962		5.51413	MCW3490774.1	MCW3490774.1	1259	MCW3490774.1 anthranilate phosphoribosyltransferase [Dethiobacter alkaliphilus]
25.452	26.4482	25.5479	23.1817	22.9796	23.4206	+	Z-1002-F_Z-1002-S	7	7	7	18.6	18.6	18.6	53.296	0	39.095	465860000	27	14	6341700	4707500	1448300	26487	62095	29062	4.16583e+06	39214.7	0.00385492	0.000279354	2.80829	0.00111712	2.62206	6.15628		7.66804	MCW3490776.1	MCW3490776.1	1260	MCW3490776.1 anthranilate synthase component I [Dethiobacter alkaliphilus]
29.8934	29.9935	30.5867	29.1632	29.1251	28.5622	+	Z-1002-F_Z-1002-S	6	6	6	44.4	44.4	44.4	10.319	0	23.837	9391300000	6	105	522900000	545540000	272560000	28365000	28616000	14021000	447000000	2.36673e+07	0.413638	0.168599	1.8469	0.00970474	1.20772	2.30973		4.15293	MCW3490793.1	MCW3490793.1	1261	MCW3490793.1 preprotein translocase subunit YajC [Dethiobacter alkaliphilus]
24.5235	25.1401	24.9769	24.5316	23.8581	23.4811	+	Z-1002-F_Z-1002-S	5	5	5	13.1	13.1	13.1	42.092	0	16.305	180600000	20	16	3065000	3074900	629920	221770	188460	74749	2.25661e+06	161660	0.00208819	0.00115162	1.2106	0.0438288	0.923215	1.89634		2.5762	MCW3490794.1	MCW3490794.1	1262	MCW3490794.1 tRNA guanosine(34) transglycosylase Tgt [Dethiobacter alkaliphilus]
25.8622	25.8692	27.8344	24.671	24.4814	24.8462	+	Z-1002-F_Z-1002-S	5	5	5	14.7	14.7	14.7	37.735	0	15.671	405760000	15	12	8254000	9751800	4849400	395560	261380	116980	7618400	257973	0.00704981	0.00183773	1.30796	0.0338584	1.8557	3.61926		2.79206	MCW3490800.1	MCW3490800.1	1265	MCW3490800.1 Holliday junction branch migration DNA helicase RuvB [Dethiobacter alkaliphilus]
26.4426	26.568	26.5154	27.1467	27.0341	26.8772	+	Z-1002-F_Z-1002-S	6	6	6	35.8	35.8	35.8	20.63	0	25.645	826170000	11	44	25219000	30145000	3318800	4464100	4848300	3485000	1.95609e+07	4265800	0.018101	0.0303883	2.39117	0.00272821	-0.510667	0.701898		-5.92607	MCW3490803.1	MCW3490803.1	1268	MCW3490803.1 sulfurtransferase-like selenium metabolism protein YedF [Dethiobacter alkaliphilus]
23.9416	24.3819	24.9235	23.8009	23.9064	23.7839			8	8	8	21.4	21.4	21.4	48.258	0	25.8	154650000	25	11	2352800	2792900	696300	105380	125710	112920	1.94733e+06	114670	0.001802	0.000816876	0.956218	0.0870323	0.585274	1.50032		2.04267	MCW3490807.1	MCW3490807.1	1270	MCW3490807.1 30S ribosomal protein S12 methylthiotransferase RimO [Dethiobacter alkaliphilus]
26.8994	27.1391	28.5922	27.7717	27.6784	27.5431			8	8	8	36.4	36.4	36.4	31.49	0	60.158	2102000000	10	62	36270000	89160000	28776000	3300200	5189900	2372000	51402000	3620700	0.0475656	0.0257928	0.079965	0.906164	-0.120792	0.919683		-0.226618	MCW3490810.1	MCW3490810.1	1271	MCW3490810.1 DUF4115 domain-containing protein [Dethiobacter alkaliphilus]
24.7142	24.6437	25.8726	22.9687	22.8485	22.4893	+	Z-1002-F_Z-1002-S	8	8	8	9.8	9.8	9.8	85.237	0	15.303	303340000	36	14	3406200	3234500	1616600	47849	65355	55527	2.75243e+06	56243.7	0.00254701	0.000400664	2.2586	0.00325217	2.30801	4.952		5.44816	MCW3490811.1	MCW3490811.1	1272	MCW3490811.1 DNA translocase FtsK [Dethiobacter alkaliphilus]
27.254	27.6366	27.4775	27.2134	27.3661	27.2799			20	20	20	42.3	42.3	42.3	60.488	0	144.99	3755600000	31	161	30019000	34537000	9320900	2659900	2849800	2298800	2.46256e+07	2.60283e+06	0.0227877	0.0185418	0.640672	0.218148	0.169553	1.12471		1.41962	MCW3490819.1	MCW3490819.1	1274	MCW3490819.1 ribonuclease J [Dethiobacter alkaliphilus]
28.3543	28.9693	27.1481	28.67	28.7023	28.9815			9	9	9	34.9	34.9	34.9	31.412	0	75.405	5380400000	15	122	110360000	130780000	33729000	9669300	9203500	7248300	91623000	8.70703e+06	0.0847848	0.0620264	0.504457	0.338829	-0.62736	0.64736		-1.15334	MCW3490820.1	MCW3490820.1	1275	MCW3490820.1 4-hydroxy-tetrahydrodipicolinate synthase [Dethiobacter alkaliphilus]
30.1981	30.1382	30.0505	29.621	29.6912	29.564	+	Z-1002-F_Z-1002-S	41	41	41	51.5	51.5	51.5	79.041	0	323.31	22020000000	34	439	214240000	200350000	46177000	16966000	19165000	13660000	153589000	16597000	0.142126	0.118232	3.05803	0.00145882	0.503532	1.41768		8.91561	MCW3490836.1	MCW3490836.1	1277	MCW3490836.1 polyribonucleotide nucleotidyltransferase [Dethiobacter alkaliphilus]
28.9811	29.0141	26.3248	28.3063	28.0592	28.3451			6	6	6	52.8	52.8	52.8	10.586	0	56.521	3792000000	5	69	177770000	228350000	5577600	10607000	10180000	8207000	1.37233e+08	9.66467e+06	0.12699	0.0688483	0.0499151	0.938873	-0.130203	0.913703		-0.145403	MCW3490837.1	MCW3490837.1	1278	MCW3490837.1 30S ribosomal protein S15 [Dethiobacter alkaliphilus]
26.691	26.4041	27.336	25.0395	24.5529	24.8893	+	Z-1002-F_Z-1002-S	7	7	7	26.1	26.1	26.1	33.867	0	30.787	439800000	19	21	8048600	6638900	2244000	513930	448400	267260	5.64383e+06	409863	0.00522261	0.00291975	2.50897	0.00186364	1.98312	3.95346		6.37943	MCW3490838.1	MCW3490838.1	1279	MCW3490838.1 bifunctional riboflavin kinase/FAD synthetase [Dethiobacter alkaliphilus]
26.0385	25.9333	25.8887	25.3118	25.2845	26.0114			10	10	10	33.8	33.8	33.8	34.107	0	38.496	471170000	17	23	9364100	13652000	1649500	1052600	959480	1037900	8.22187e+06	1016660	0.00760823	0.00724239	0.797272	0.135674	0.417603	1.33571		1.72567	MCW3490840.1	MCW3490840.1	1280	MCW3490840.1 bifunctional oligoribonuclease/PAP phosphatase NrnA [Dethiobacter alkaliphilus]
28.6979	28.5069	28.742	28.5405	28.4563	27.5682			7	7	7	58.2	58.2	58.2	13.659	0	22.93	3197900000	6	69	152270000	186090000	47697000	13675000	11389000	9673100	1.28686e+08	1.1579e+07	0.119081	0.0824857	0.652547	0.210508	0.460627	1.37614		1.44275	MCW3490841.1	MCW3490841.1	1281	MCW3490841.1 30S ribosome-binding factor RbfA [Dethiobacter alkaliphilus]
28.318	27.5081	28.2563	27.591	27.4129	27.2793			19	19	19	27.9	27.9	27.9	82.404	0	101.33	3649800000	37	124	35813000	18997000	14633000	2135500	2296900	1432600	2.31477e+07	1955000	0.0214201	0.0139269	1.0219	0.0741716	0.599723	1.51543		2.17682	MCW3490843.1	MCW3490843.1	1282	MCW3490843.1 translation initiation factor IF-2 [Dethiobacter alkaliphilus]
25.5813	25.5126	23.843	25.1462	25.239	25.483			5	5	5	61	61	61	10.911	0	75.119	299130000	5	19	20575000	31775000	648350	2287100	2520100	2020200	1.76661e+07	2275800	0.0163476	0.0162121	0.208179	0.744719	-0.310441	0.806395		-0.537889	MCW3490844.1	MCW3490844.1	1283	MCW3490844.1 ribosomal L7Ae/L30e/S12e/Gadd45 family protein [Dethiobacter alkaliphilus]
28.7425	28.4648	29.3735	27.7572	27.6927	27.6195	+	Z-1002-F_Z-1002-S	21	21	21	49	49	49	44.314	0	144.98	5843600000	23	137	89758000	81204000	31305000	4132600	6370600	4156700	6.74223e+07	4.88663e+06	0.0623903	0.034811	1.90046	0.00869565	1.1705	2.2509		4.30698	MCW3490846.1	MCW3490846.1	1285	MCW3490846.1 transcription termination factor NusA [Dethiobacter alkaliphilus]
27.0363	26.9553	27.1976	26.044	26.0148	26.0861	+	Z-1002-F_Z-1002-S	5	5	5	28.3	28.3	28.3	17.03	0	10.483	740020000	8	24	39633000	37711000	7089200	1678000	1926300	1019200	28144400	1.54117e+06	0.0260439	0.0109788	3.7817	0.00427586	1.01476	2.02057		13.6816	MCW3490847.1	MCW3490847.1	1286	MCW3490847.1 ribosome maturation factor RimP [Dethiobacter alkaliphilus]
25.1357	24.8079	23.1995	24.8857	24.239	24.5447			4	4	4	18.2	18.2	18.2	23.739	0	9.1362	159870000	11	8	6113100	6115100	865820	575870	481560	382170	4.36467e+06	479867	0.00403892	0.00341843	0.100505	0.883991	-0.175453	0.88549		-0.279938	MCW3490848.1	MCW3490848.1	1287	MCW3490848.1 glycosyltransferase family 2 protein [Dethiobacter alkaliphilus]
26.3015	26.2768	26.7786	25.4672	25.2964	25.0301	+	Z-1002-F_Z-1002-S	10	10	10	25.6	25.6	25.6	37.759	0	25.931	855240000	15	35	22452000	24748000	6961600	1039200	944790	577170	1.80539e+07	853720	0.0167064	0.00608165	2.34022	0.00307692	1.1877	2.27789		5.73851	MCW3490849.1	MCW3490849.1	1288	MCW3490849.1 flavodoxin-dependent (E)-4-hydroxy-3-methylbut-2-enyl-diphosphate synthase [Dethiobacter alkaliphilus]
25.2842	24.7816	25.1157	24.5801	24.585	25.1339			8	8	8	24.7	24.7	24.7	41.322	0	70.559	364740000	19	21	7810700	4951900	874330	383480	487110	257700	4.54564e+06	376097	0.00420638	0.0026792	0.552462	0.288698	0.294127	1.22614		1.24755	MCW3490851.1	MCW3490851.1	1290	MCW3490851.1 1-deoxy-D-xylulose-5-phosphate reductoisomerase [Dethiobacter alkaliphilus]
29.8036	29.5504	28.5626	29.2918	29.3793	29.0208			17	17	17	70.8	70.8	70.8	20.852	0	186.17	9210400000	11	183	292320000	312200000	24202000	21469000	25253000	17784000	209574000	21502000	0.193933	0.153174	0.0663423	0.92294	0.0749162	1.0533		0.190307	MCW3490856.1	MCW3490856.1	1292	MCW3490856.1 ribosome recycling factor [Dethiobacter alkaliphilus]
27.3189	27.135	26.9588	26.8445	26.9467	27.0936			7	7	7	26.8	26.8	26.8	25.838	0	98.91	1526400000	14	39	44571000	26730000	4770900	813190	2918200	2369200	25357300	2033530	0.0234648	0.0144863	0.625385	0.228522	0.175985	1.12974		1.38985	MCW3490857.1	MCW3490857.1	1293	MCW3490857.1 UMP kinase [Dethiobacter alkaliphilus]
30.4787	30.7124	30.5924	30.674	30.6826	30.6213			24	24	24	75.9	75.9	75.9	24.176	0	267.97	20724000000	14	408	470360000	374580000	90370000	46332000	65521000	51171000	311770000	5.43413e+07	0.288501	0.387112	0.389582	0.488335	-0.0648327	0.956056		-0.924019	MCW3490858.1	MCW3490858.1	1294	MCW3490858.1 translation elongation factor Ts [Dethiobacter alkaliphilus]
29.909	30.3376	30.3155	30.1536	30.3241	30.1167			20	20	20	65.3	65.3	65.3	28.581	0	152.02	11244000000	16	231	162250000	262070000	93062000	16077000	20367000	13276000	1.72461e+08	1.65733e+07	0.159589	0.118064	0.0235485	0.969708	-0.0107969	0.992544		-0.0704443	MCW3490859.1	MCW3490859.1	1295	MCW3490859.1 30S ribosomal protein S2 [Dethiobacter alkaliphilus]
30.62	30.5304	30.1827	31.0987	31.057	31.0873	+	Z-1002-F_Z-1002-S	17	17	17	52.1	52.1	52.1	29.336	0	170.82	19754000000	14	253	477870000	484740000	119110000	40003000	43993000	33846000	3.60573e+08	3.92807e+07	0.333662	0.279824	2.04828	0.00504762	-0.636688	0.643188		-4.75351	MCW3490861.1	MCW3490861.1	1296	MCW3490861.1 GTP-sensing pleiotropic transcriptional regulator CodY [Dethiobacter alkaliphilus]
28.5908	28.6317	29.2843	27.731	27.8482	27.9161	+	Z-1002-F_Z-1002-S	22	22	22	39.7	39.7	39.7	53.012	0	128.42	7379900000	25	152	101750000	101180000	31715000	4178200	5710200	3311700	78215000	4.40003e+06	0.0723775	0.0313446	1.91316	0.0079764	1.00382	2.00531		4.3441	MCW3490862.1	MCW3490862.1	1297	MCW3490862.1 ATP-dependent protease ATPase subunit HslU [Dethiobacter alkaliphilus]
28.6486	28.8908	28.7117	27.604	27.8182	27.2752	+	Z-1002-F_Z-1002-S	3	3	3	20.5	20.5	20.5	18.961	0	26.84	1829200000	7	33	60507000	91151000	28475000	5053800	4757500	2672100	6.00443e+07	4.16113e+06	0.055563	0.0296427	2.61613	0.00153846	1.18453	2.27289		6.81716	MCW3490863.1	MCW3490863.1	1298	MCW3490863.1 ATP-dependent protease subunit HslV [Dethiobacter alkaliphilus]
26.2852	26.2632	24.5956	26.075	26.1762	26.0445			7	7	7	18.3	18.3	18.3	48.22	0	28.529	557660000	17	31	11985000	12681000	780010	1087900	1345200	1194600	8.482e+06	1.20923e+06	0.00784896	0.00861423	0.274613	0.655962	-0.383899	0.766364		-0.684331	MCW3490865.1	MCW3490865.1	1299	MCW3490865.1 methylenetetrahydrofolate--tRNA-(uracil(54)-C(5))-methyltransferase (FADH(2)-oxidizing) TrmFO [Dethiobacter alkaliphilus]
24.1294	23.9659	23.2595	26.6328	26.2407	26.0732	+	Z-1002-F_Z-1002-S	3	3	3	5.6	5.6	5.6	81.217	0.0012151	3.0879	67934000	38	5	0	428070	268280	47144	21481	101280	232117	56635	0.000214793	0.000403451	2.88907	0.00126531	-2.53063	0.173063		-8.05305	MCW3490866.1	MCW3490866.1	1300	MCW3490866.1 type I DNA topoisomerase [Dethiobacter alkaliphilus]
23.712	23.8672	23.5506	23.55	24.0617	23.6942			3	3	3	10.9	10.9	10.9	38.843	0	10.295	62285000	18	6	824600	511280	152820	154090	200230	113510	496233	155943	0.000459197	0.0011109	0.120631	0.858406	-0.0587393	0.960103		-0.33069	MCW3490867.1	MCW3490867.1	1301	MCW3490867.1 DNA-processing protein DprA [Dethiobacter alkaliphilus]
29.7198	29.1921	29.4584	29.4214	29.6366	29.7578			24	24	24	62	62	62	47.82	0	300	9895600000	22	253	132490000	141830000	41534000	10981000	17583000	12188000	1.05285e+08	13584000	0.0974268	0.0967685	0.338319	0.559711	-0.148467	0.902209		-0.818832	MCW3490868.1	MCW3490868.1	1302	MCW3490868.1 glutamate 2,3-aminomutase [Dethiobacter alkaliphilus]
29.9939	30.2085	29.673	29.9477	30.0997	30.1262			18	18	18	49.7	49.7	49.7	36.157	0	252.14	17912000000	16	214	243540000	306320000	56124000	21213000	26413000	18806000	2.01995e+08	22144000	0.186919	0.157747	0.236671	0.707104	-0.0994142	0.933412		-0.601611	MCW3490872.1	MCW3490872.1	1304	MCW3490872.1 isocitrate/isopropylmalate dehydrogenase family protein [Dethiobacter alkaliphilus]
28.6869	29.1118	28.9575	30.9098	30.9547	30.9293	+	Z-1002-F_Z-1002-S	30	30	30	47.5	47.5	47.5	73.028	0	323.31	9812300000	28	280	56368000	93045000	15117000	35544000	40930000	34150000	5.48433e+07	3.68747e+07	0.0507501	0.262684	4.06218	0.00729412	-2.01258	0.247829		-16.1183	MCW3490878.1	MCW3490878.1	1305	MCW3490878.1 acetoacetate--CoA ligase [Dethiobacter alkaliphilus]
27.8464	28.3189	27.4131	28.3576	28.4406	28.792			23	23	23	55.4	55.4	55.4	44.032	0	228.95	5496600000	22	184	66463000	83521000	16769000	6802300	8314600	8448800	5.55843e+07	7.85523e+06	0.0514358	0.0559584	1.074	0.0624257	-0.670597	0.628247		-2.28487	MCW3490879.1	MCW3490879.1	1306	MCW3490879.1 glycine betaine/L-proline ABC transporter ATP-binding protein [Dethiobacter alkaliphilus]
31.9066	32.0915	32.7765	31.5805	31.5669	32.4299			4	4	4	13.9	13.9	13.9	32.579	0	98.617	20196000000	4	180	1318300000	1391600000	969500000	104790000	114200000	120300000	1.22647e+09	1.13097e+08	1.13493	0.805668	0.439878	0.419992	0.399056	1.31864		1.02529	MCW3490881.1	MCW3490881.1	1308	MCW3490881.1 glycine betaine ABC transporter substrate-binding protein [Dethiobacter alkaliphilus]
26.4588	26.6435	26.2001	25.0661	25.4779	25.2179	+	Z-1002-F_Z-1002-S	19	19	19	22.1	22.1	22.1	99.002	0	45.092	832630000	52	50	5718500	5550400	1022800	432420	579810	167510	4.09723e+06	393247	0.00379144	0.00280138	2.58908	0.00141026	1.18019	2.26606		6.7043	MCW3490884.1	MCW3490884.1	1310	MCW3490884.1 DNA polymerase I [Dethiobacter alkaliphilus]
29.7756	29.7382	28.2731	29.2688	29.2509	29.204			9	9	9	57.4	57.4	57.4	16.503	0	89.854	7669000000	9	92	256820000	253360000	17221000	17146000	17799000	17218000	1.758e+08	1.73877e+07	0.16268	0.123865	0.0140978	0.980876	0.0210927	1.01473		0.0426029	MCW3490887.1	MCW3490887.1	1313	MCW3490887.1 6,7-dimethyl-8-ribityllumazine synthase [Dethiobacter alkaliphilus]
29.1995	29.0827	28.3485	28.1729	28.1023	28.3012	+	Z-1002-F_Z-1002-S	20	20	20	50.4	50.4	50.4	44.58	0	150.99	5927800000	23	154	89968000	82864000	24723000	4680600	5221000	3887800	6.58517e+07	4.59647e+06	0.0609369	0.0327439	1.1809	0.0483845	0.684779	1.60746		2.51177	MCW3490888.1	MCW3490888.1	1314	MCW3490888.1 bifunctional 3,4-dihydroxy-2-butanone-4-phosphate synthase/GTP cyclohydrolase II [Dethiobacter alkaliphilus]
26.2381	26.5888	23.5017	26.1807	25.7626	26.3805			8	8	8	43.3	43.3	43.3	22.986	0	67.086	693870000	9	26	31655000	22411000	4627200	1262400	2538900	1593500	19564400	1.79827e+06	0.0181042	0.0128103	0.26794	0.668049	-0.665035	0.630673		-0.66994	MCW3490889.1	MCW3490889.1	1315	MCW3490889.1 riboflavin synthase [Dethiobacter alkaliphilus]
27.6871	27.5414	27.3119	27.1996	27.0933	26.7354	+	Z-1002-F_Z-1002-S	10	10	10	28.1	28.1	28.1	39.473	0	79.554	1885700000	20	58	32580000	31720000	3684200	1769000	2538100	1980400	22661400	2.09583e+06	0.0209701	0.0149301	1.32645	0.0321053	0.504056	1.4182		2.83391	MCW3490890.1	MCW3490890.1	1316	MCW3490890.1 bifunctional diaminohydroxyphosphoribosylaminopyrimidine deaminase/5-amino-6-(5-phosphoribosylamino)uracil reductase RibD [Dethiobacter alkaliphilus]
27.7923	27.657	27.3214	26.6089	26.6588	26.1616	+	Z-1002-F_Z-1002-S	5	5	5	32.3	32.3	32.3	23.405	0	33.403	1070600000	7	30	24196000	18858000	11881000	693280	1056500	509240	1.83117e+07	753007	0.016945	0.0053642	2.20824	0.004	1.11378	2.16413		5.27502	MCW3490891.1	MCW3490891.1	1317	MCW3490891.1 ribulose-phosphate 3-epimerase [Dethiobacter alkaliphilus]
25.2207	25.6223	26.1166	24.5041	24.5087	24.6379	+	Z-1002-F_Z-1002-S	6	6	6	22.4	22.4	22.4	32.109	0	24.863	371400000	15	19	9864500	10894000	2294400	631330	607390	468180	7684300	568967	0.00711079	0.00405315	1.8625	0.00946479	1.10297	2.14796		4.1974	MCW3490892.1	MCW3490892.1	1318	MCW3490892.1 ribosome small subunit-dependent GTPase A [Dethiobacter alkaliphilus]
25.8453	26.1886	26.8344	26.1084	25.7395	25.9234			16	16	16	30.7	30.7	30.7	67.526	0	58.838	882980000	27	66	7074500	9035500	2859200	988610	806620	645260	6.32307e+06	813497	0.00585115	0.00579512	0.519941	0.323084	0.365636	1.28845		1.1838	MCW3490893.1	MCW3490893.1	1319	MCW3490893.1 Stk1 family PASTA domain-containing Ser/Thr kinase [Dethiobacter alkaliphilus]
25.4282	25.1291	26.0449	25.3572	25.2911	25.5486			7	7	7	36.1	36.1	36.1	27.062	0	38.089	343300000	9	21	12954000	15270000	3221400	894380	781370	648530	10481800	774760	0.0096995	0.00551917	0.183639	0.779349	0.135094	1.09816		0.481712	MCW3490894.1	MCW3490894.1	1320	MCW3490894.1 Stp1/IreP family PP2C-type Ser/Thr phosphatase [Dethiobacter alkaliphilus]
24.4893	24.52	24.5947	24.2116	24.5152	24.5129			5	5	5	13.9	13.9	13.9	50.848	0	22.103	134460000	26	15	1100100	2820100	801790	136470	168830	144270	1.574e+06	149857	0.00145652	0.00106754	0.502854	0.341648	0.121407	1.0878		1.15018	MCW3490896.1	MCW3490896.1	1322	MCW3490896.1 16S rRNA (cytosine(967)-C(5))-methyltransferase RsmB [Dethiobacter alkaliphilus]
23.6132	24.5094	23.7129	26.9372	26.0758	27.643	+	Z-1002-F_Z-1002-S	2	2	2	19.5	19.5	19.5	25.534	0	30.071	162600000	6	12	5875000	7377000	0	354530	291740	481370	4.41733e+06	375880	0.00408765	0.00267766	2.27343	0.00284444	-2.94017	0.130293		-5.50001	MCW3490897.1	MCW3490897.1	1323	MCW3490897.1 zinc metallopeptidase [Dethiobacter alkaliphilus]
26.2959	26.7949	24.413	25.1261	25.3064	25.3304			9	9	9	28.9	28.9	28.9	33.758	0	20.243	671370000	20	25	14662000	14966000	607870	570390	593240	476480	1.00786e+07	546703	0.00932641	0.00389456	0.327794	0.578633	0.580249	1.49511		0.796932	MCW3490899.1	MCW3490899.1	1324	MCW3490899.1 methionyl-tRNA formyltransferase [Dethiobacter alkaliphilus]
27.4123	28.1526	28.7754	28.3657	28.2374	27.9195			7	7	7	53.2	53.2	53.2	16.806	0	68.025	1607300000	9	52	42765000	74965000	28984000	7439500	7780600	6286700	4.89047e+07	7.16893e+06	0.0452547	0.0510694	0.0501761	0.939239	-0.060744	0.95877		-0.146127	MCW3490900.1	MCW3490900.1	1325	MCW3490900.1 peptide deformylase [Dethiobacter alkaliphilus]
24.9637	25.0806	23.3599	24.65	24.4782	24.5333			11	11	11	19.7	19.7	19.7	87.976	0	25.214	221970000	43	19	1301300	1472000	422770	133950	125990	83947	1.06536e+06	114629	0.000985845	0.000816584	0.0529744	0.934009	-0.0857646	0.942285		-0.153864	MCW3490901.1	MCW3490901.1	1326	MCW3490901.1 primosomal protein N [Dethiobacter alkaliphilus]
26.398	25.9359	27.0038	26.1785	26.3024	26.1567			13	13	13	33.9	33.9	33.9	42.464	0	68.303	807540000	20	47	10505000	10352000	3868800	862890	1143800	633560	8.24193e+06	880083	0.0076268	0.00626946	0.303968	0.615162	0.233415	1.17561		0.746911	MCW3490904.1	MCW3490904.1	1327	MCW3490904.1 bifunctional phosphopantothenoylcysteine decarboxylase/phosphopantothenate--cysteine ligase CoaBC [Dethiobacter alkaliphilus]
27.4126	27.2995	27.211	26.6387	27.0062	27.229			5	5	5	64.7	64.7	64.7	7.5778	0	42.374	1663200000	4	35	172020000	166040000	29810000	7957000	17818000	17361000	1.22623e+08	1.43787e+07	0.113471	0.102429	0.897386	0.104093	0.349712	1.27431		1.92424	MCW3490905.1	MCW3490905.1	1328	MCW3490905.1 DNA-directed RNA polymerase subunit omega [Dethiobacter alkaliphilus]
25.9839	25.7438	26.4212	26.0616	26.2984	26.6264			8	8	8	42.4	42.4	42.4	22.628	0	33.686	371150000	12	20	12719000	7572000	3264000	1103200	2207600	1772300	7.85167e+06	1.69437e+06	0.00726566	0.0120702	0.470164	0.379854	-0.279195	0.824051		-1.08557	MCW3490906.1	MCW3490906.1	1329	MCW3490906.1 guanylate kinase [Dethiobacter alkaliphilus]
28.9151	28.3553	26.4318	29.8533	29.5728	29.9001			6	6	6	68.5	68.5	68.5	9.7592	0	109.35	2519600000	5	78	126430000	85013000	5153100	19654000	19421000	17028000	72198700	18701000	0.0668102	0.133221	1.16151	0.0509419	-1.87466	0.272691		-2.47005	MCW3490907.1	MCW3490907.1	1330	MCW3490907.1 DUF370 domain-containing protein [Dethiobacter alkaliphilus]
28.1595	28.1885	28.6112	27.8887	27.985	27.6943	+	Z-1002-F_Z-1002-S	19	19	19	58.4	58.4	58.4	33.788	0	112.48	4785800000	20	130	85274000	85818000	31123000	6230600	6971200	3908600	67405000	5.70347e+06	0.0623743	0.0406298	1.28547	0.0352323	0.463772	1.37914		2.74153	MCW3490908.1	MCW3490908.1	1331	MCW3490908.1 YicC family protein [Dethiobacter alkaliphilus]
23.3158	24.2208	23.0392	22.6066	22.3695	22.5075	+	Z-1002-F_Z-1002-S	4	4	4	7.9	7.9	7.9	63.703	0	10.901	64173000	31	7	552920	1401200	0	37299	52509	26205	651373	38671	0.000602759	0.000275481	1.32764	0.0321617	1.03077	2.04311		2.83662	MCW3490910.1	MCW3490910.1	1332	MCW3490910.1 NFACT family protein [Dethiobacter alkaliphilus]
28.4856	27.6826	27.9584	29.6021	29.435	29.1311	+	Z-1002-F_Z-1002-S	4	4	4	38.2	38.2	38.2	11.87	0	29.91	1638300000	4	26	118450000	171430000	36755000	20038000	27806000	11953000	1.08878e+08	1.99323e+07	0.100752	0.141992	2.10573	0.00463768	-1.34719	0.393058		-4.936	MCW3490912.1	MCW3490912.1	1333	MCW3490912.1 hypothetical protein OMD50_12270 [Dethiobacter alkaliphilus]
27.1274	27.6423	25.7529	26.5602	26.0976	26.1446			4	4	4	15.7	15.7	15.7	26.648	0	21.833	632290000	9	27	22984000	27559000	1403900	2394500	2259300	2040700	1.73156e+07	2231500	0.0160233	0.0158966	0.419213	0.442614	0.573383	1.48801		0.983876	MCW3490923.1	MCW3490923.1	1336	MCW3490923.1 DUF166 domain-containing protein [Dethiobacter alkaliphilus]
24.6008	23.8351	24.4702	25.1951	24.9022	25.0166	+	Z-1002-F_Z-1002-S	4	4	4	11.6	11.6	11.6	49.016	0	7.7573	71863000	20	9	1540500	931890	0	196810	172710	311330	824130	226950	0.000762622	0.00161673	1.36727	0.0276594	-0.735929	0.600431		-2.92736	MCW3490930.1	MCW3490930.1	1338	MCW3490930.1 ferredoxin reductase family protein [Dethiobacter alkaliphilus]
26.3283	26.6298	25.5367	26.4006	25.7235	26.6905			11	11	11	26.1	26.1	26.1	53.154	0	31.665	716920000	22	37	9451400	14637000	1178900	599500	664360	723310	8.42243e+06	662390	0.00779383	0.00471867	0.0871998	0.899137	-0.106579	0.928788		-0.245587	MCW3490931.1	MCW3490931.1	1339	MCW3490931.1 aminotransferase class V-fold PLP-dependent enzyme [Dethiobacter alkaliphilus]
28.8102	28.7763	27.8881	27.4229	27.5505	27.4696	+	Z-1002-F_Z-1002-S	11	11	11	39.8	39.8	39.8	31.135	0	93.527	4320600000	16	99	108010000	99335000	10619000	3487400	5111300	4531800	7.26547e+07	4.37683e+06	0.0672321	0.0311793	1.53286	0.0151803	1.01051	2.01462		3.3222	MCW3490932.1	MCW3490932.1	1340	MCW3490932.1 DegV family protein [Dethiobacter alkaliphilus]
27.5775	28.0824	28.6603	29.5175	29.4123	29.2072	+	Z-1002-F_Z-1002-S	6	6	6	57.8	57.8	57.8	9.8791	0	58.421	1636600000	6	48	67842000	93145000	31515000	26565000	25198000	16566000	6.41673e+07	2.27763e+07	0.0593783	0.162252	1.75767	0.0114826	-1.27224	0.414017		-3.90472	MCW3490936.1	MCW3490936.1	1341	MCW3490936.1 DUF4242 domain-containing protein [Dethiobacter alkaliphilus]
28.4598	28.4887	27.8768	29.2772	29.261	29.1979	+	Z-1002-F_Z-1002-S	4	4	4	21.4	21.4	21.4	34.507	0	49.591	1682300000	7	68	87995000	88646000	23265000	14742000	13444000	9255000	6.66353e+07	1.24803e+07	0.0616621	0.0889063	2.07337	0.00487018	-0.970277	0.510408		-4.83257	MCW3490938.1	MCW3490938.1	1342	MCW3490938.1 hypothetical protein OMD50_12400 [Dethiobacter alkaliphilus]
26.1033	26.4071	26.1333	25.6318	25.3734	25.0862	+	Z-1002-F_Z-1002-S	7	7	7	22.8	22.8	22.8	40.976	0	23.551	452370000	15	17	9167000	9312000	1620400	882310	845190	305200	6699800	677567	0.00619977	0.00482679	1.9992	0.00582524	0.85075	1.80344		4.60166	MCW3490940.1	MCW3490940.1	1343	MCW3490940.1 betaine/proline/choline family ABC transporter ATP-binding protein [Dethiobacter alkaliphilus]
25.0406	24.7889	24.9115	23.4705	24.0184	23.2164	+	Z-1002-F_Z-1002-S	2	2	2	15.8	15.8	15.8	11.172	0.0012262	3.2735	162000000	4	8	14093000	13917000	4881800	358020	400360	247660	1.09639e+07	335347	0.0101456	0.00238891	2.25451	0.0032381	1.34523	2.54072		5.43393	MCW3490951.1	MCW3490951.1	1346	MCW3490951.1 Dabb family protein [Dethiobacter alkaliphilus]
24.5744	25.4588	24.7089	24.9373	24.8735	24.7036			5	5	5	34.1	34.1	34.1	18.624	0	13.942	213690000	9	12	3627100	6497600	497980	273080	294770	154960	3.54089e+06	240937	0.00327662	0.00171636	0.0956458	0.889744	0.0759182	1.05403		0.26747	MCW3490958.1	MCW3490958.1	1347	MCW3490958.1 ATP-binding cassette domain-containing protein [Dethiobacter alkaliphilus]
26.9742	26.1126	27.6845	27.799	27.7351	27.2909			6	6	6	34.8	34.8	34.8	19.605	0	23.62	885240000	9	41	22742000	20839000	11233000	6182600	5302300	4054600	1.82713e+07	5.17983e+06	0.0169077	0.0368996	0.64141	0.2181	-0.684577	0.622188		-1.42106	MCW3490959.1	MCW3490959.1	1348	MCW3490959.1 hydrolase [Dethiobacter alkaliphilus]
25.9207	25.4367	25.3617	24.6091	24.4967	26.101			1	1	1	1.6	1.6	1.6	48.288	0.0029904	2.7612	216910000	6	11	8458300	5680100	1462300	222920	240570	610050	5.20023e+06	357847	0.00481212	0.0025492	0.389284	0.488553	0.504105	1.41824		0.923414	MCW3490962.1	MCW3490962.1	1349	MCW3490962.1 sodium-dependent transporter [Dethiobacter alkaliphilus]
23.7499	23.8424	24.1147	24.7819	24.9289	24.5007	+	Z-1002-F_Z-1002-S	6	6	6	39.3	39.3	39.3	16.094	0	19.808	137440000	9	24	2622000	4721500	869680	1293000	1413400	564220	2.73773e+06	1.09021e+06	0.0025334	0.00776632	2.12842	0.00436226	-0.834808	0.560658		-5.00952	MCW3490967.1	MCW3490967.1	1352	MCW3490967.1 transcriptional repressor [Dethiobacter alkaliphilus]
30.0941	29.7993	30.025	30.978	31.1493	31.021	+	Z-1002-F_Z-1002-S	10	10	10	47.4	47.4	47.4	22.236	0	74.538	9943500000	10	145	271950000	257660000	91235000	51284000	53146000	51299000	2.06948e+08	5.19097e+07	0.191503	0.369789	3.32774	0.0022963	-1.07668	0.474119		-10.4709	MCW3490968.1	MCW3490968.1	1353	MCW3490968.1 rubrerythrin family protein [Dethiobacter alkaliphilus]
26.8874	26.5505	26.7201	26.4821	26.5424	25.8304			2	2	2	12.3	12.3	12.3	14.174	0	5.6302	516300000	4	14	48567000	38911000	16499000	2494500	2456800	1308300	34659000	2.08653e+06	0.0320723	0.0148639	0.811021	0.130046	0.434374	1.35132		1.75276	MCW3490969.1	MCW3490969.1	1354	MCW3490969.1 FMN-binding protein [Dethiobacter alkaliphilus]
27.1397	28.7058	24.9303	28.0005	27.9509	27.8957			2	2	2	12.9	12.9	12.9	26.45	0	10.678	1007400000	5	17	42845000	129840000	6190500	7754600	7502600	5563800	5.96252e+07	6.94033e+06	0.0551751	0.0494409	0.394751	0.480438	-1.02382	0.491814		-0.934504	MCW3490979.1	MCW3490979.1	1356	MCW3490979.1 FMN-binding protein [Dethiobacter alkaliphilus]
26.4107	26.1036	23.9424	27.5892	27.5946	27.4755	+	Z-1002-F_Z-1002-S	2	2	2	20.7	20.7	20.7	12.716	0	55.467	261800000	4	14	24707000	19527000	3436300	6001700	6866500	4911800	15890100	5.92667e+06	0.0147042	0.0422199	1.24822	0.0391909	-2.06749	0.238575		-2.65874	MCW3490980.1	MCW3490980.1	1357	MCW3490980.1 cupin [Dethiobacter alkaliphilus]
25.8175	25.2584	23.4648	27.3179	27.5333	28.0103	+	Z-1002-F_Z-1002-S	11	11	11	37.9	37.9	37.9	15.34	0	69.196	471240000	4	43	31036000	27969000	2238000	16008000	14509000	11767000	2.04143e+07	1.40947e+07	0.0188907	0.100406	1.70216	0.0114502	-2.7736	0.146239		-3.75541	MCW3490982.1	MCW3490982.1	1358	MCW3490982.1 YtxH domain-containing protein [Dethiobacter alkaliphilus]
27.3226	27.3737	28.8084	28.7501	29.0035	28.7223			5	5	5	43.2	43.2	43.2	16.484	0	43.826	1622900000	6	51	56537000	87521000	23009000	11392000	22388000	18296000	55689000	1.73587e+07	0.0515327	0.123658	0.935309	0.0923958	-0.990425	0.503329		-2.00041	MCW3490983.1	MCW3490983.1	1359	MCW3490983.1 hypothetical protein OMD50_12630 [Dethiobacter alkaliphilus]
28.1442	28.2882	28.3728	27.747	27.6591	27.6914	+	Z-1002-F_Z-1002-S	25	25	25	43.1	43.1	43.1	77.433	0	162.69	4821100000	39	165	34344000	40391000	11821000	2404400	3082100	2451100	28852000	2.64587e+06	0.0266987	0.0188484	2.87017	0.00121569	0.569222	1.48372		7.96147	MCW3490987.1	MCW3490987.1	1360	MCW3490987.1 acetate--CoA ligase family protein [Dethiobacter alkaliphilus]
26.1717	26.3101	27.1285	25.6974	25.7647	25.5396	+	Z-1002-F_Z-1002-S	23	23	23	32.1	32.1	32.1	79.332	0	142.53	1608300000	40	79	14983000	15414000	4285600	952330	888160	748970	1.15609e+07	863153	0.010698	0.00614885	1.33021	0.0314437	0.869513	1.82705		2.84247	MCW3490990.1	MCW3490990.1	1361	MCW3490990.1 RNA-binding transcriptional accessory protein [Dethiobacter alkaliphilus]
24.5669	24.0992	25.0699	24.3591	24.2388	24.2035			6	6	6	11.7	11.7	11.7	64.75	0	19.884	202000000	33	18	2280300	2323300	952870	207570	214610	142700	1.85216e+06	188293	0.00171392	0.00134135	0.475469	0.375382	0.311523	1.24102		1.09608	MCW3490991.1	MCW3490991.1	1362	MCW3490991.1 transglycosylase SLT domain-containing protein [Dethiobacter alkaliphilus]
25.857	26.2631	25.7465	25.8002	25.8128	25.9693			7	7	7	25.5	25.5	25.5	37.12	0	41.587	385610000	13	33	7115300	8216400	1904300	1287900	1415900	1147700	5.74533e+06	1.28383e+06	0.00531653	0.00914566	0.222491	0.726265	0.0947488	1.06788		0.570086	MCW3490992.1	MCW3490992.1	1363	MCW3490992.1 potassium channel protein [Dethiobacter alkaliphilus]
26.1966	25.7311	24.983	24.6304	24.0972	22.648	+	Z-1002-F_Z-1002-S	10	10	10	23.5	23.5	23.5	53.655	0	39.97	437170000	31	15	7230400	4265600	996380	191490	43102	13599	4.16413e+06	82730.3	0.00385334	0.000589347	1.25556	0.0386841	1.84504	3.59262		2.67496	MCW3490995.1	MCW3490995.1	1366	MCW3490995.1 DUF3048 domain-containing protein [Dethiobacter alkaliphilus]
24.2862	25.2201	24.0883	23.3189	22.855	22.5922	+	Z-1002-F_Z-1002-S	6	6	6	23.7	23.7	23.7	28.25	0	20.925	155420000	14	11	3378500	5616800	956380	203760	134840	116660	3.31723e+06	151753	0.00306965	0.00108105	1.77025	0.0114416	1.60947	3.05141		3.93911	MCW3490996.1	MCW3490996.1	1367	MCW3490996.1 DNA alkylation repair protein [Dethiobacter alkaliphilus]
26.3806	23.3053	22.5078	26.2906	26.1959	26.1579			12	5	5	17.9	9.1	9.1	97.247	0	15.783	340180000	26	11	11438000	466150	526640	238960	244480	169510	4.1436e+06	217650	0.00383434	0.00155048	0.845144	0.118995	-2.15024	0.225275		-1.82021	MCW3491002.1	MCW3491002.1	1369	MCW3491002.1 InlB B-repeat-containing protein [Dethiobacter alkaliphilus]
25.9552	26.5184	28.0962	26.0227	26.1752	26.8691			13	13	6	21.8	21.8	11.7	87.962	0	56.851	782920000	23	38	5672200	9353200	7551000	744140	835480	530670	7.52547e+06	703430	0.00696381	0.00501103	0.293267	0.629651	0.500935	1.41513		0.724228	MCW3491003.1	MCW3491003.1	1370	MCW3491003.1 InlB B-repeat-containing protein [Dethiobacter alkaliphilus]
25.4779	25.4404	26.4345	24.9355	24.8026	24.491	+	Z-1002-F_Z-1002-S	10	10	10	25.7	25.7	25.7	43.124	0	24.631	318370000	22	18	5184700	5527500	1783300	370200	809100	165080	4.16517e+06	448127	0.0038543	0.00319232	1.38432	0.0251312	1.04125	2.05801		2.96682	MCW3491006.1	MCW3491006.1	1371	MCW3491006.1 efflux RND transporter periplasmic adaptor subunit [Dethiobacter alkaliphilus]
23.8843	23.8602	26.0626	24.1572	24.2593	23.6659			9	9	9	10	10	10	110.77	0	41.199	202960000	36	19	1652100	1961200	956600	213730	222240	104860	1523300	180277	0.00140961	0.00128424	0.311941	0.603596	0.574921	1.4896		0.763722	MCW3491007.1	MCW3491007.1	1372	MCW3491007.1 efflux RND transporter permease subunit [Dethiobacter alkaliphilus]
24.4644	24.1364	24.0918	24.6208	24.4391	24.405			4	4	4	11.3	11.3	11.3	40.601	0	16.093	95628000	19	8	2473400	1594800	317320	336150	150800	160520	1461840	215823	0.00135274	0.00153746	0.887115	0.107141	-0.257397	0.836596		-1.9037	MCW3491008.1	MCW3491008.1	1373	MCW3491008.1 TolC family protein [Dethiobacter alkaliphilus]
24.3547	23.3296	23.9667	24.4592	25.0167	25.4635	+	Z-1002-F_Z-1002-S	2	2	2	60.4	60.4	60.4	5.2438	0	7.2905	100440000	2	9	14635000	6740100	2037300	871610	2600200	2597700	7.80413e+06	2023170	0.00722168	0.0144125	1.23528	0.0411234	-1.09614	0.467765		-2.63022	MCW3491011.1	MCW3491011.1	1374	MCW3491011.1 hypothetical protein OMD50_12770 [Dethiobacter alkaliphilus]
25.9426	26.6752	24.9558	26.6636	26.9432	27.0431			3	3	3	18.9	18.9	18.9	26.849	0	22.774	412020000	11	11	12735000	18048000	999570	901050	2173500	1823100	10594190	1632550	0.0098035	0.0116298	0.938553	0.0918245	-1.02546	0.491255		-2.00695	MCW3491016.1	MCW3491016.1	1377	MCW3491016.1 F420-0--gamma-glutamyl ligase [Dethiobacter alkaliphilus]
26.1372	26.1303	26.1522	24.725	24.9989	25.4117	+	Z-1002-F_Z-1002-S	8	8	8	30.1	30.1	30.1	30.083	0	20.453	533010000	12	22	14146000	18260000	2181300	705260	976660	556680	11529100	746200	0.0106686	0.00531571	2.26844	0.00281938	1.09473	2.13573		5.48254	MCW3491018.1	MCW3491018.1	1378	MCW3491018.1 tetratricopeptide repeat protein [Dethiobacter alkaliphilus]
31.7029	32.0905	31.372	32.7434	32.7625	32.6937	+	Z-1002-F_Z-1002-S	47	47	47	56.9	56.9	56.9	71.907	0	323.31	99817000000	37	1154	639120000	844750000	178980000	124220000	138530000	109910000	5.54283e+08	124220000	0.512915	0.884907	2.07811	0.00490459	-1.01144	0.496052		-4.84762	MCW3491026.1	MCW3491026.1	1379	MCW3491026.1 long-chain fatty acid--CoA ligase [Dethiobacter alkaliphilus]
22.8303	23.5605	23.4512	25.1363	24.8732	24.3517	+	Z-1002-F_Z-1002-S	3	3	3	11.9	11.9	11.9	22.759	0	9.0575	51955000	7	12	0	4732100	0	944800	943680	487410	1.57737e+06	791963	0.00145964	0.00564172	2.01569	0.00602007	-1.50645	0.351976		-4.65225	MCW3491027.1	MCW3491027.1	1380	MCW3491027.1 RsiV family protein [Dethiobacter alkaliphilus]
24.7484	25.0955	25.4186	24.6857	24.757	24.83			5	5	5	18.3	18.3	18.3	38.672	0	18.871	188430000	16	17	3964500	5875800	713210	409080	461470	352570	3.51784e+06	407707	0.00325529	0.00290438	0.767359	0.149471	0.329967	1.25698		1.66691	MCW3491029.1	MCW3491029.1	1381	MCW3491029.1 DctP family TRAP transporter solute-binding subunit [Dethiobacter alkaliphilus]
26.0265	26.4626	22.8609	25.7807	25.8606	25.9155			6	6	6	34.1	34.1	34.1	25.345	0	30.5	369180000	14	17	9422700	10728000	0	722780	782870	559740	6716900	688463	0.00621559	0.00490441	0.257739	0.680858	-0.735637	0.600553		-0.647817	MCW3491030.1	MCW3491030.1	1382	MCW3491030.1 response regulator [Dethiobacter alkaliphilus]
30.8337	30.3497	30.8418	30.865	30.7705	30.7907			13	13	13	50.9	50.9	50.9	30.033	0	82.443	6126700000	11	135	156100000	131840000	70823000	15176000	15654000	12755000	1.19588e+08	1.45283e+07	0.110662	0.103496	0.333567	0.569153	-0.13364	0.911529		-0.808957	MCW3491032.1	MCW3491032.1	1384	MCW3491032.1 CoB--CoM heterodisulfide reductase iron-sulfur subunit B family protein [Dethiobacter alkaliphilus]
28.8164	28.1154	26.7402	27.8455	27.9846	28.1479			8	8	8	50	50	50	14.919	0	53.342	2716200000	8	55	134900000	79228000	3450600	5007200	5559700	9323400	72526200	6630100	0.0671133	0.0472309	0.0572541	0.930692	-0.102027	0.931723		-0.165622	MCW3491033.1	MCW3491033.1	1385	MCW3491033.1 4Fe-4S dicluster domain-containing protein [Dethiobacter alkaliphilus]
29.111	28.779	29.4631	28.8765	28.8085	28.9974			35	35	35	51.9	51.9	51.9	71.694	0	241.92	10993000000	40	361	85598000	71830000	25198000	8951800	8852700	7792700	6.08753e+07	8532400	0.0563319	0.0607824	0.472406	0.37882	0.22355	1.1676		1.09002	MCW3491034.1	MCW3491034.1	1386	MCW3491034.1 CoB--CoM heterodisulfide reductase iron-sulfur subunit A family protein [Dethiobacter alkaliphilus]
29.4199	29.3608	28.1889	28.259	28.5338	28.6524			6	6	6	51.7	51.7	51.7	16.138	0	34.553	3882600000	7	73	213170000	203370000	33603000	10369000	17282000	15317000	1.50048e+08	1.43227e+07	0.138849	0.102031	0.536972	0.302037	0.508141	1.42222		1.21722	MCW3491035.1	MCW3491035.1	1387	MCW3491035.1 hydrogenase iron-sulfur subunit [Dethiobacter alkaliphilus]
29.8347	29.8491	29.0546	29.973	30.0839	29.8424			21	21	21	53.5	53.5	53.5	37.549	0	308.81	9191700000	16	225	177680000	179640000	36647000	23056000	22451000	16083000	1.31322e+08	20530000	0.121521	0.14625	0.643275	0.216358	-0.386948	0.764746		-1.42469	MCW3491036.1	MCW3491036.1	1388	MCW3491036.1 4Fe-4S dicluster domain-containing protein [Dethiobacter alkaliphilus]
29.1242	29.1488	28.4246	29.7911	30.1678	29.9123	+	Z-1002-F_Z-1002-S	11	11	11	31.6	31.6	31.6	38.367	0	102.22	5796000000	16	99	106480000	115620000	13244000	8520500	17709000	15845000	78448000	1.40248e+07	0.0725931	0.0999089	1.80546	0.011029	-1.05789	0.480336		-4.03638	MCW3491037.1	MCW3491037.1	1389	MCW3491037.1 4Fe-4S dicluster domain-containing protein [Dethiobacter alkaliphilus]
29.5136	29.591	29.7894	28.9275	29.187	28.626	+	Z-1002-F_Z-1002-S	15	15	15	43.7	43.7	43.7	30.624	0	62.173	8873900000	13	174	207540000	220030000	52543000	15764000	24907000	13078000	1.60038e+08	1.79163e+07	0.148093	0.127631	1.77424	0.0115	0.717807	1.64468		3.95004	MCW3491038.1	MCW3491038.1	1390	MCW3491038.1 FAD/NAD(P)-binding protein [Dethiobacter alkaliphilus]
25.0038	24.8996	23.179	24.8802	25.523	24.8906			5	5	5	28.1	28.1	28.1	24.917	0	37.213	213090000	15	15	3001700	8669800	536320	275740	749300	322490	4.06927e+06	449177	0.00376557	0.0031998	0.51418	0.329986	-0.737145	0.599925		-1.17247	MCW3491040.1	MCW3491040.1	1391	MCW3491040.1 HAD-IB family phosphatase [Dethiobacter alkaliphilus]
25.6651	25.6079	25.0819	24.0163	23.7822	24.1219	+	Z-1002-F_Z-1002-S	18	17	17	17	16.2	16.2	117.91	0	48.305	753360000	54	30	5392500	4617100	888470	145790	101360	71771	3632690	106307	0.00336157	0.0007573	2.66043	0.00161765	1.4782	2.78601		7.00558	MCW3491042.1;MCW3488577.1	MCW3491042.1	1393	MCW3491042.1 carbamoyl-phosphate synthase large subunit [Dethiobacter alkaliphilus]
28.6363	28.6391	28.5773	28.3725	28.5859	28.4778			23	23	23	39.8	39.8	39.8	61.957	0	210.78	10393000000	26	217	111130000	93063000	16990000	5754200	7277100	5312700	7.37277e+07	6.11467e+06	0.0682251	0.0435591	1.00482	0.0767212	0.138806	1.10099		2.14173	MCW3491045.1	MCW3491045.1	1396	MCW3491045.1 long-chain fatty acid--CoA ligase [Dethiobacter alkaliphilus]
26.7066	26.5353	25.8615	25.931	25.9429	26.0743			9	9	9	60.6	60.6	60.6	18.309	0	56.424	790580000	11	37	28962000	24180000	1822400	1400000	1825100	1069700	1.83215e+07	1431600	0.0169541	0.0101983	0.666558	0.202271	0.385127	1.30597		1.47004	MCW3491046.1	MCW3491046.1	1397	MCW3491046.1 DUF2889 domain-containing protein [Dethiobacter alkaliphilus]
30.8097	30.3893	30.8579	29.99	30.0566	30.1131	+	Z-1002-F_Z-1002-S	10	10	10	52.6	52.6	52.6	29.363	0	117.11	9007700000	10	163	327330000	274960000	160460000	19401000	24556000	15825000	254250000	1.99273e+07	0.235274	0.141957	1.83969	0.0095978	0.632413	1.55016		4.13249	MCW3491047.1	MCW3491047.1	1398	MCW3491047.1 basic amino acid ABC transporter substrate-binding protein [Dethiobacter alkaliphilus]
25.8803	25.5301	25.6804	25.391	25.2098	25.0964	+	Z-1002-F_Z-1002-S	5	4	4	18.3	15.4	15.4	26.841	0	10.679	342140000	11	21	11499000	10198000	2540700	732380	331000	510710	8.07923e+06	524697	0.00747625	0.00373779	1.60267	0.0140948	0.464546	1.37988		3.49696	MCW3491049.1	MCW3491049.1	1399	MCW3491049.1 amino acid ABC transporter ATP-binding protein [Dethiobacter alkaliphilus]
25.5367	25.8218	25.6021	25.3877	25.4311	25.2661	+	Z-1002-F_Z-1002-S	8	8	8	29.9	29.9	29.9	29.159	0	34.107	364540000	16	27	8579000	10001000	1133200	935530	944010	720280	6.57107e+06	866607	0.00608064	0.00617346	1.37162	0.0272641	0.291892	1.22424		2.9374	MCW3491050.1	MCW3491050.1	1400	MCW3491050.1 IclR family transcriptional regulator [Dethiobacter alkaliphilus]
26.8364	27.0041	27.9847	26.8088	26.9239	26.5355			6	6	6	42.3	42.3	42.3	14.723	0	22.372	1264100000	8	48	39560000	45959000	21465000	2306300	2564800	1402800	3.56613e+07	2091300	0.0329998	0.0148978	0.620196	0.232428	0.51901	1.43297		1.37974	MCW3491051.1	MCW3491051.1	1401	MCW3491051.1 DUF1573 domain-containing protein [Dethiobacter alkaliphilus]
28.1768	27.8765	25.9035	23.7037	23.7934	24.4705	+	Z-1002-F_Z-1002-S	5	5	5	37.8	37.8	37.8	18.814	0	35.388	1785600000	8	34	81056000	88597000	2939400	523920	697210	630450	57530800	617193	0.053237	0.00439671	1.93961	0.0075107	3.32974	10.0543		4.42214	MCW3491052.1	MCW3491052.1	1402	MCW3491052.1 CarD family transcriptional regulator [Dethiobacter alkaliphilus]
26.2536	25.9607	26.9027	25.3391	25.1418	25.2826	+	Z-1002-F_Z-1002-S	6	6	6	17.3	17.3	17.3	39.559	0	36.673	598790000	15	38	14598000	12577000	3826400	876340	897160	642990	10333800	805497	0.00956254	0.00573813	1.76688	0.0113838	1.11783	2.17021		3.92987	MCW3491053.1	MCW3491053.1	1403	MCW3491053.1 PIN/TRAM domain-containing protein [Dethiobacter alkaliphilus]
24.8915	24.4479	25.7748	24.8603	24.6133	24.4458			8	8	8	18.6	18.6	18.6	50.29	0	20.441	267990000	25	23	3743200	2409000	987320	292070	274110	193520	2379840	253233	0.00220222	0.00180396	0.415168	0.447459	0.398256	1.31791		0.975739	MCW3491056.1	MCW3491056.1	1405	MCW3491056.1 hypothetical protein OMD50_12995 [Dethiobacter alkaliphilus]
26.4917	26.8902	27.1562	27.8478	27.9523	27.9786	+	Z-1002-F_Z-1002-S	18	18	18	28.6	28.6	28.6	76.718	0	121.44	802190000	31	49	6153400	6430400	1051300	1424900	1436800	1188400	4.54503e+06	1.35003e+06	0.00420582	0.00961725	2.26714	0.00280702	-1.08017	0.472972		-5.47799	MCW3491057.1	MCW3491057.1	1406	MCW3491057.1 NAD(+) synthase [Dethiobacter alkaliphilus]
27.314	27.4713	27.7818	27.3726	27.4188	28.1141			17	17	17	36.6	36.6	36.6	54.817	0	112.92	2158300000	24	83	30444000	30927000	5267700	2461900	3517300	3308400	22212900	3.09587e+06	0.0205551	0.0220541	0.152314	0.817516	-0.11278	0.924805		-0.407978	MCW3491058.1	MCW3491058.1	1407	MCW3491058.1 glutamate--tRNA ligase [Dethiobacter alkaliphilus]
25.7841	26.2834	25.0009	24.7575	25.4143	24.5766			5	5	5	25.9	25.9	25.9	23.257	0	11.509	321340000	10	10	10134000	14261000	627980	441410	853620	394180	8.34099e+06	563070	0.00771847	0.00401115	0.79031	0.138362	0.773354	1.70924		1.71198	MCW3491059.1	MCW3491059.1	1408	MCW3491059.1 serine O-acetyltransferase [Dethiobacter alkaliphilus]
27.3871	27.4202	27.8713	27.038	26.8381	26.7502	+	Z-1002-F_Z-1002-S	17	17	17	38.1	38.1	38.1	53.521	0	113.69	2110100000	27	82	28068000	24813000	4552600	1590700	2262700	1498300	1.91445e+07	1783900	0.0177157	0.012708	1.73594	0.0113415	0.684074	1.60667		3.84583	MCW3491060.1	MCW3491060.1	1409	MCW3491060.1 cysteine--tRNA ligase [Dethiobacter alkaliphilus]
25.1675	25.7558	26.3524	25.3269	25.6036	25.9667			3	3	3	14.9	14.9	14.9	25.613	0	18.302	239240000	13	11	3081000	3804900	3033100	361820	353240	165360	3.30633e+06	293473	0.00305957	0.00209062	0.118081	0.861531	0.126165	1.09139		0.324335	MCW3491062.1	MCW3491062.1	1410	MCW3491062.1 FAD-dependent thymidylate synthase [Dethiobacter alkaliphilus]
25.9226	25.8425	26.0839	25.3979	25.8959	25.2539			6	6	6	29.4	29.4	29.4	26.633	0	18.69	262980000	10	13	12300000	8734400	1679800	927030	634900	428770	7571400	663567	0.00700631	0.00472706	0.981955	0.0821286	0.433763	1.35075		2.09498	MCW3491063.1	MCW3491063.1	1411	MCW3491063.1 23S rRNA (guanosine(2251)-2-O)-methyltransferase RlmB [Dethiobacter alkaliphilus]
30.7836	30.9121	30.6274	31.6034	31.5692	31.4408	+	Z-1002-F_Z-1002-S	27	27	3	67	67	6.8	43.82	0	323.31	62945000000	23	821	662860000	705550000	97389000	79527000	88146000	73475000	4.886e+08	8.03827e+07	0.452133	0.572623	2.86776	0.00120388	-0.763452	0.589085		-7.94982	MCW3491066.1	MCW3491066.1	1413	MCW3491066.1 elongation factor Tu [Dethiobacter alkaliphilus]
28.3416	28.9621	26.1373	26.5879	27.3815	25.8673			2	2	2	38.8	38.8	38.8	5.8658	0	6.2558	1837100000	1	17	397190000	622650000	24559000	4018200	24886000	10662000	348133000	1.31887e+07	0.32215	0.0939527	0.553012	0.288645	1.20145	2.2997		1.24863	MCW3491067.1	MCW3491067.1	1414	MCW3491067.1 50S ribosomal protein L33 [Dethiobacter alkaliphilus]
28.3047	28.1963	24.5751	27.8031	27.6441	27.4451			8	8	8	42.5	42.5	42.5	19.842	0	38.68	2252800000	11	63	89174000	85364000	1217100	3617600	5027400	3427800	5.8585e+07	4.02427e+06	0.0542126	0.0286677	0.188191	0.773274	-0.60539	0.657294		-0.49223	MCW3491069.1	MCW3491069.1	1415	MCW3491069.1 transcription termination/antitermination protein NusG [Dethiobacter alkaliphilus]
29.8603	29.8052	28.6999	27.9222	28.3837	27.9756	+	Z-1002-F_Z-1002-S	4	4	4	22	22	22	14.94	0	9.29	4900100000	8	42	177030000	182600000	23454000	4925900	4514300	2523600	1.27695e+08	3.98793e+06	0.118164	0.0284089	1.54831	0.0151387	1.36125	2.56908		3.36042	MCW3491070.1	MCW3491070.1	1416	MCW3491070.1 50S ribosomal protein L11 [Dethiobacter alkaliphilus]
29.157	29.5601	25.9411	27.9565	28.0186	27.9383			13	13	13	49.2	49.2	49.2	25.099	0	117.41	10419000000	13	161	274330000	303330000	11182000	10053000	10974000	7293300	1.96281e+08	9440100	0.181631	0.0672485	0.0762397	0.91135	0.248271	1.18778		0.216767	MCW3491071.1	MCW3491071.1	1417	MCW3491071.1 50S ribosomal protein L1 [Dethiobacter alkaliphilus]
30.6091	29.7479	27.7638	29.8633	30.0839	30.0683			14	14	14	48	48	48	19.03	0	176.43	7822000000	7	112	470410000	404200000	31291000	38409000	38626000	32940000	301967000	3.66583e+07	0.27943	0.261143	0.304018	0.615502	-0.631533	0.64549		-0.747016	MCW3491072.1	MCW3491072.1	1418	MCW3491072.1 50S ribosomal protein L10 [Dethiobacter alkaliphilus]
31.3808	31.6052	31.3489	31.6626	31.6762	31.0855			12	12	12	90.4	90.4	90.4	12.922	0	140.12	46714000000	6	297	2188000000	2285000000	607990000	195790000	224950000	141730000	1.69366e+09	187490000	1.56726	1.33562	0.048491	0.939043	-0.0298074	0.979551		-0.141449	MCW3491073.1	MCW3491073.1	1419	MCW3491073.1 50S ribosomal protein L7/L12 [Dethiobacter alkaliphilus]
29.3513	29.339	29.4307	28.8359	28.9111	28.7134	+	Z-1002-F_Z-1002-S	50	50	50	40.6	40.6	40.6	137.55	0	323.31	15962000000	69	428	68598000	73198000	24207000	5692600	6063000	4242000	5.53343e+07	5.33253e+06	0.0512045	0.0379874	2.99738	0.00139326	0.553548	1.46769		8.59673	MCW3491075.1	MCW3491075.1	1420	MCW3491075.1 DNA-directed RNA polymerase subunit beta [Dethiobacter alkaliphilus]
29.9937	30.0721	30.6424	29.3368	29.313	29.4599	+	Z-1002-F_Z-1002-S	63	63	63	47	47	47	137.69	0	323.31	21011000000	72	493	85718000	92942000	37071000	6043600	7725000	6643800	7.19103e+07	6.80413e+06	0.0665434	0.0484707	1.84104	0.00965097	0.866182	1.82283		4.1363	MCW3491076.1	MCW3491076.1	1421	MCW3491076.1 DNA-directed RNA polymerase subunit beta [Dethiobacter alkaliphilus]
26.4017	26.0418	25.9379	24.6159	25.0916	24.228	+	Z-1002-F_Z-1002-S	3	3	3	40.5	40.5	40.5	9.1424	0	4.8388	339500000	5	13	30288000	23618000	3892600	1748300	638630	296300	19266200	894410	0.0178283	0.00637152	2.17754	0.00382609	1.482	2.79336		5.17166	MCW3491077.1	MCW3491077.1	1422	MCW3491077.1 ribosomal L7Ae/L30e/S12e/Gadd45 family protein [Dethiobacter alkaliphilus]
29.5289	29.4319	29.2431	28.4177	28.3929	28.65	+	Z-1002-F_Z-1002-S	4	4	4	26.6	26.6	26.6	13.692	0	27.873	2939200000	5	45	224710000	219820000	68706000	8870600	9206200	7156100	1.71079e+08	8.41097e+06	0.15831	0.0599173	2.83637	0.00118095	0.914435	1.88483		7.79997	MCW3491078.1	MCW3491078.1	1423	MCW3491078.1 30S ribosomal protein S12 [Dethiobacter alkaliphilus]
30.7213	30.3096	28.2978	29.3577	29.6212	29.7539			8	8	8	39.7	39.7	39.7	17.759	0	80.494	9198400000	7	101	409790000	333310000	94094000	15136000	19644000	22462000	2.79065e+08	1.90807e+07	0.258237	0.135925	0.093593	0.891858	0.198648	1.14762		0.262177	MCW3491079.1	MCW3491079.1	1424	MCW3491079.1 30S ribosomal protein S7 [Dethiobacter alkaliphilus]
29.7892	29.8192	29.6441	29.4461	29.442	29.3063	+	Z-1002-F_Z-1002-S	26	26	26	47.1	47.1	47.1	76.616	0	265.77	16696000000	31	343	148200000	165180000	48985000	13565000	14423000	9845800	1.20788e+08	1.26113e+07	0.111773	0.089839	2.1169	0.00425	0.352669	1.27692		4.9721	MCW3491080.1	MCW3491080.1	1425	MCW3491080.1 elongation factor G [Dethiobacter alkaliphilus]
30.5997	29.5055	30.5803	22.402	21.3328	22.7085	+	Z-1002-F_Z-1002-S	26	2	2	65.5	5.2	5.2	43.835	0	5.6109	3916300000	23	23	67811000	76295000	9338700	2866300	2727600	2902600	5.11482e+07	2.83217e+06	0.0473308	0.0201755	3.8976	0.00516667	8.08073	270.734		14.6417	MCW3491081.1	MCW3491081.1	1426	MCW3491081.1 elongation factor Tu [Dethiobacter alkaliphilus]
29.9215	30.272	26.8783	28.7977	28.9772	28.7029			7	7	7	64.7	64.7	64.7	11.632	0	43.423	11374000000	6	109	599150000	773860000	18538000	26684000	33080000	17859000	4.63849e+08	2.58743e+07	0.42923	0.184321	0.0637194	0.924453	0.197985	1.14709		0.183222	MCW3491082.1	MCW3491082.1	1427	MCW3491082.1 30S ribosomal protein S10 [Dethiobacter alkaliphilus]
30.1055	30.0339	29.1797	29.8568	29.9801	29.7952			15	15	15	74.6	74.6	74.6	23.081	0	160.98	8634900000	11	148	223660000	290550000	77294000	17704000	20516000	12958000	197168000	1.70593e+07	0.182453	0.121526	0.126439	0.850242	-0.104328	0.930238		-0.345085	MCW3491083.1	MCW3491083.1	1428	MCW3491083.1 50S ribosomal protein L3 [Dethiobacter alkaliphilus]
31.2374	31.2249	28.065	31.2396	31.1951	30.9602			7	7	7	44.2	44.2	44.2	22.847	0	136.62	10587000000	8	84	566510000	443170000	14944000	74601000	13960000	13976000	3.41541e+08	34179000	0.316051	0.243481	0.379074	0.503318	-0.955856	0.515536		-0.902638	MCW3491084.1	MCW3491084.1	1429	MCW3491084.1 50S ribosomal protein L4 [Dethiobacter alkaliphilus]
28.2003	29.0519	24.9357	27.7457	27.7867	27.3734			10	10	10	60.4	60.4	60.4	11.123	0	23.51	4401000000	6	84	203940000	361340000	4534400	14414000	13586000	9831300	1.89938e+08	1.26104e+07	0.175762	0.0898331	0.0661261	0.92249	-0.239305	0.847153		-0.189724	MCW3491085.1	MCW3491085.1	1430	MCW3491085.1 50S ribosomal protein L23 [Dethiobacter alkaliphilus]
30.0544	29.9228	29.5802	28.1718	28.0621	28.3631	+	Z-1002-F_Z-1002-S	17	17	17	62	62	62	30.166	0	89.964	14889000000	17	192	293010000	270220000	59747000	7228400	7375700	7469200	207659000	7.35777e+06	0.192161	0.0524146	3.23883	0.0019375	1.65343	3.1458		9.93225	MCW3491086.1	MCW3491086.1	1431	MCW3491086.1 50S ribosomal protein L2 [Dethiobacter alkaliphilus]
29.5923	30.5826	26.946	29.3986	29.0724	29.1895			7	7	7	52.1	52.1	52.1	10.801	0	47.933	7325600000	6	92	281320000	444730000	11203000	18467000	14101000	9975100	245751000	1.4181e+07	0.22741	0.101022	0.0570521	0.930501	-0.179868	0.882784		-0.16507	MCW3491087.1	MCW3491087.1	1432	MCW3491087.1 30S ribosomal protein S19 [Dethiobacter alkaliphilus]
30.3532	30.2733	27.5185	28.7252	28.6094	28.6627			6	6	6	55.8	55.8	55.8	12.869	0	44.302	6800700000	6	68	411950000	465690000	23558000	6291300	6464500	5150700	3.00399e+08	5.96883e+06	0.277979	0.0425202	0.313856	0.60279	0.715908	1.64252		0.767747	MCW3491088.1	MCW3491088.1	1433	MCW3491088.1 50S ribosomal protein L22 [Dethiobacter alkaliphilus]
29.1162	29.488	29.8331	29.6966	29.2954	29.4836			16	16	16	52.7	52.7	52.7	25.201	0	87.583	6798200000	13	138	141820000	150050000	48367000	16455000	14855000	15610000	1.13412e+08	15640000	0.104948	0.111415	0.0178818	0.977368	-0.0127678	0.991189		-0.0538169	MCW3491089.1	MCW3491089.1	1434	MCW3491089.1 30S ribosomal protein S3 [Dethiobacter alkaliphilus]
27.3519	29.4786	23.3814	26.9996	27.4485	28.0683			3	3	3	22.9	22.9	22.9	16.1	0	15.915	880130000	3	15	64462000	178650000	948270	266610	10036000	14482000	8.13534e+07	8.26154e+06	0.0752817	0.0588528	0.158861	0.809876	-0.768134	0.587176		-0.423592	MCW3491090.1	MCW3491090.1	1435	MCW3491090.1 50S ribosomal protein L16 [Dethiobacter alkaliphilus]
29.3848	29.3363	29.2517	30.1326	29.286	29.6355			7	7	7	75.4	75.4	75.4	7.7019	0	81.267	5063200000	3	112	650610000	563570000	114660000	50983000	40591000	44074000	4.42947e+08	45216000	0.409888	0.322106	0.655947	0.208141	-0.360434	0.77893		-1.44937	MCW3491091.1	MCW3491091.1	1436	MCW3491091.1 50S ribosomal protein L29 [Dethiobacter alkaliphilus]
30.4486	30.089	30.0305	28.8174	28.7846	29.1979	+	Z-1002-F_Z-1002-S	6	6	6	55.3	55.3	55.3	10.009	0	20.454	7750300000	3	76	856710000	919390000	248850000	21364000	23702000	17134000	6.74983e+08	2.07333e+07	0.624606	0.147698	2.59896	0.00145695	1.25613	2.38854		6.74531	MCW3491092.1	MCW3491092.1	1437	MCW3491092.1 30S ribosomal protein S17 [Dethiobacter alkaliphilus]
28.6121	28.5737	27.6785	28.1742	28.3046	28.3487			11	11	11	73.8	73.8	73.8	13.181	0	83.166	3778000000	8	107	169090000	158630000	24710000	10046000	13216000	12490000	1.17477e+08	1.19173e+07	0.108709	0.0848956	0.0131053	0.982699	0.0122693	1.00854		0.0396466	MCW3491093.1	MCW3491093.1	1438	MCW3491093.1 50S ribosomal protein L14 [Dethiobacter alkaliphilus]
29.1028	29.669	26.5006	28.2716	28.3427	28.2592			7	7	7	51.9	51.9	51.9	11.476	0	32.848	5523900000	7	58	183000000	262860000	7378200	10742000	12642000	7059900	151079400	1.0148e+07	0.139804	0.0722912	0.0466347	0.941136	0.132996	1.09657		0.13628	MCW3491094.1	MCW3491094.1	1439	MCW3491094.1 50S ribosomal protein L24 [Dethiobacter alkaliphilus]
29.7676	29.8769	30.0611	29.7303	29.9559	29.7256			16	16	16	75	75	75	20.409	0	120	12329000000	10	265	386640000	414420000	112770000	14413000	24676000	19792000	304610000	19627000	0.281876	0.139817	0.356147	0.53469	0.0979608	1.07026		0.855677	MCW3491095.1	MCW3491095.1	1440	MCW3491095.1 50S ribosomal protein L5 [Dethiobacter alkaliphilus]
[truncated: 274 more rows]
